# Supplementary material for: Powerful and accurate detection of temporal gene expression patterns from multi-sample multi-stage single-cell transcriptomics data with TDEseq
Source: Genome Biol. 2024 Apr 15;25:96. doi: 10.1186/s13059-024-03237-3 (PMC11020788; doi:10.1186/s13059-024-03237-3)
Supplement: Supplementary file 3 — Additional file 3. Supplementary tables on simulations and real data information, identified dynamic temporal genes for each real dataset. Additionally, the validation gene sets utilized in this research are documented. [file 13059_2024_3237_MOESM3_ESM.xlsx]

## Sheet: Table S1
Table S1: The information of scRNA-seq data sets used in this study.
Data	Technologies	#Cells	#time points	#samples	#Genes	GEO accession number
HCT116 cell lines after 5- AZA-Cdr treatment	Well-Temp-Seq	16000	4	4	7314	GSE194357
Mouse hepatoblast differentiation	Smart-seq2	345	7	13	14226	GSE90047
LUAD progression	10X Genomics	4000	4	21	15263	GSE131907
COVID19 immune response	10X Genomics	4530	5	21	10699	GSE158055

## Sheet: Table S2
Table S2: The parameter settings in Splatter for different simulation scenarios. Bold font indicates the baseline setting (3rd column).
Scenarios	Parameters	Values
# time points	group.prob	4, 5, 6
	batchCells	12, 15, 18
# cells for each individual	batchCells	100, 200, 300
expected UMI counts	lib.loc	7.0, 9.7, 13.8
the effect size of temporal expression changes	de.facloc	0.1, 0.4, 0.8
batch effects	batch.facLoc	0.04, 0.08, 0.12

## Sheet: Table S3-Linear TDEseq
Table S3: Real data 1 temporal expression gene list
temporal expression gene identifed by Linear TDEseq
gene	pvalue	fdr	pattern	ChangePoint
AAMDC	4.83033e-08	0	growth	#N/A
ABCC2	4.07266e-08	0	recession	#N/A
ABCE1	8.67667e-11	0	peak	1
ABCF2	7.40801e-06	0	recession	#N/A
ABHD11	1.28697e-10	0	growth	#N/A
ABHD14B	3.12103e-07	0	growth	#N/A
ABI2	5.09458e-07	0	growth	#N/A
ABRACL	1e-300	0	growth	#N/A
AC002056.1	2.17747e-08	0	peak	1
AC004057.1	3.82425e-11	0	peak	1
AC004453.1	3.77476e-15	0	growth	#N/A
AC004941.2	1.24345e-14	0	recession	#N/A
AC005000.1	2.66454e-15	0	peak	1
AC005256.1	1.82026e-10	0	growth	#N/A
AC005912.1	1e-300	0	Convex	2
AC006453.2	5.12514e-09	0	peak	1
AC007182.2	9.99201e-15	0	Convex	2
AC007318.1	1e-300	0	peak	1
AC008014.1	2.28268e-09	0	peak	2
AC008038.1	2.86438e-13	0	growth	#N/A
AC008267.5	3.60454e-07	0	growth	#N/A
AC008429.2	1.74833e-06	0	peak	1
AC009245.1	5.06567e-07	0	peak	1
AC009362.1	1.27447e-09	0	recession	#N/A
AC009948.1	1.70503e-05	0	recession	#N/A
AC010343.1	1e-300	0	peak	1
AC010468.1	1.54955e-10	0	peak	2
AC011495.1	5.43382e-09	0	growth	#N/A
AC012065.5	2.54385e-09	0	recession	#N/A
AC016739.1	1e-300	0	peak	1
AC018738.1	2.67167e-07	0	growth	#N/A
AC019068.1	1e-300	0	recession	#N/A
AC019129.1	4.07846e-07	0	recession	#N/A
AC021074.1	1e-300	0	growth	#N/A
AC022182.3	1.41734e-07	0	recession	#N/A
AC022968.1	6.66134e-16	0	peak	1
AC024293.1	1e-300	0	growth	#N/A
AC024619.4	8.44505e-10	0	recession	#N/A
AC024940.2	2.44249e-07	0	growth	#N/A
AC024941.2	6.73569e-07	0	peak	2
AC025198.1	1.31006e-13	0	peak	2
AC025458.1	1.16911e-07	0	Convex	2
AC026403.1	4.44987e-08	0	Convex	2
AC026462.1	5.0992e-06	0	recession	#N/A
AC027309.2	1e-300	0	Convex	2
AC027644.4	5.45308e-07	0	peak	2
AC034102.1	1e-300	0	growth	#N/A
AC044787.1	6.10623e-15	0	peak	1
AC073861.1	1e-300	0	growth	#N/A
AC073869.1	1.2586e-05	0	recession	#N/A
AC078817.1	1.08802e-14	0	peak	2
AC079140.2	5.5455e-06	0	recession	#N/A
AC084824.1	1e-300	0	growth	#N/A
AC084880.1	4.09427e-09	0	recession	#N/A
AC090204.1	1e-300	0	peak	2
AC090498.1	1e-300	0	peak	2
AC092809.3	2.58815e-12	0	peak	1
AC093162.1	2.6873e-08	0	peak	1
AC097263.1	1e-300	0	recession	#N/A
AC098591.3	1.55431e-15	0	recession	#N/A
AC099336.2	1e-300	0	Convex	1
AC099560.2	1e-300	0	Convex	2
AC100810.1	5.40307e-08	0	peak	1
AC103702.2	5.96955e-08	0	peak	1
AC107075.1	1e-300	0	growth	#N/A
AC113935.1	2.43561e-12	0	peak	2
AC114491.1	1e-300	0	peak	1
AC115223.1	1e-300	0	peak	1
AC116533.1	1e-300	0	growth	#N/A
AC131235.1	1e-300	0	growth	#N/A
AC144530.1	1.87628e-14	0	recession	#N/A
AC233279.1	1.69406e-09	0	recession	#N/A
AC243919.1	1e-300	0	peak	2
AC243960.2	2.19765e-07	0	recession	#N/A
AC246787.1	8.45693e-07	0	peak	2
ACAA2	5.98626e-06	0	growth	#N/A
ACACA	5.36363e-10	0	peak	2
ACADM	3.7219e-09	0	peak	1
ACADVL	1e-300	0	peak	2
ACAP1	2.06679e-12	0	growth	#N/A
ACAT1	2.14346e-09	0	peak	1
ACAT2	2.46058e-07	0	peak	1
ACBD6	9.212e-08	0	recession	#N/A
ACIN1	1e-300	0	recession	#N/A
ACOT13	2.96884e-10	0	peak	1
ACP1	2.00213e-11	0	peak	1
ACSL3	2.47313e-06	0	growth	#N/A
ACSL4	1.88094e-07	0	peak	2
ACSS2	1e-300	0	peak	2
ACTB	1e-300	0	peak	1
ACTG1	1e-300	0	recession	#N/A
ACTN4	6.66134e-16	0	peak	2
ACTR3	3.48166e-13	0	peak	1
ACTR6	7.13207e-08	0	peak	1
ACYP1	9.23839e-06	0	peak	1
ADAM19	1.93555e-08	0	peak	2
ADAM9	4.38983e-06	0	peak	2
ADAR	8.14189e-06	0	recession	#N/A
ADCK5	1.14327e-05	0	peak	2
ADD3	2.86026e-07	0	growth	#N/A
ADH5	4.70336e-07	0	growth	#N/A
ADI1	4.28657e-13	0	recession	#N/A
ADIPOR1	3.74304e-06	0	growth	#N/A
ADIPOR2	5.49436e-06	0	peak	2
ADK	2.36668e-08	0	peak	1
ADRM1	6.21513e-06	0	recession	#N/A
ADSS	1.97588e-06	0	recession	#N/A
AFG3L2	6.66134e-16	0	recession	#N/A
AFMID	1e-300	0	peak	2
AGO1	1.38248e-06	0	peak	1
AGPAT3	6.50481e-06	0	recession	#N/A
AGPAT4	1e-300	0	peak	2
AHCYL1	1e-300	0	peak	2
AHI1	7.12468e-11	0	peak	2
AHNAK2	3.93019e-13	0	peak	2
AHSA1	2.23377e-13	0	recession	#N/A
AIFM2	1e-300	0	recession	#N/A
AIG1	3.84359e-13	0	growth	#N/A
AIP	1.03088e-05	0	growth	#N/A
AK3	9.64784e-14	0	peak	2
AKAP12	1e-300	0	peak	2
AKIRIN1	5.03493e-11	0	peak	2
AKR1A1	1e-300	0	peak	2
AKR1B1	1.05021e-08	0	peak	1
AL031727.1	1e-300	0	peak	1
AL031729.1	1e-300	0	Convex	2
AL035446.1	2.06517e-06	0	growth	#N/A
AL035446.2	1.38779e-06	0	growth	#N/A
AL035458.1	6.90475e-06	0	peak	1
AL049873.1	6.11947e-07	0	growth	#N/A
AL078621.1	2.62734e-12	0	peak	1
AL080243.2	6.34489e-06	0	growth	#N/A
AL109618.1	1.71863e-12	0	recession	#N/A
AL109840.1	1.1744e-05	0	peak	1
AL121723.1	1.77344e-05	0	peak	2
AL133477.1	9.70936e-08	0	Convex	2
AL136454.1	1e-300	0	peak	2
AL138785.1	1e-300	0	peak	2
AL139095.2	1e-300	0	peak	2
AL139100.1	1.47552e-06	0	growth	#N/A
AL161431.1	1.52834e-05	0	growth	#N/A
AL161787.1	2.44614e-06	0	recession	#N/A
AL161909.1	9.29891e-10	0	peak	2
AL355309.1	5.24503e-09	0	recession	#N/A
AL356535.1	1.05275e-06	0	growth	#N/A
AL356653.1	1.45661e-13	0	recession	#N/A
AL358472.1	1e-300	0	growth	#N/A
AL365357.1	6.95375e-06	0	peak	2
AL390039.1	8.67047e-10	0	recession	#N/A
AL390719.1	8.98271e-06	0	growth	#N/A
AL441992.1	5.01821e-14	0	growth	#N/A
AL445305.1	3.22723e-07	0	peak	2
AL450405.1	1e-300	0	peak	2
AL450998.1	8.20285e-10	0	peak	2
AL451165.2	1.57208e-13	0	growth	#N/A
AL513175.2	1.11165e-08	0	peak	1
AL590609.2	4.57667e-06	0	growth	#N/A
AL590867.2	1e-300	0	peak	2
AL591846.1	4.11293e-12	0	peak	2
AL663058.1	1.69878e-10	0	peak	1
AL669831.3	1e-300	0	Convex	2
AL669983.1	1.87816e-08	0	Convex	2
ALCAM	5.89513e-07	0	peak	2
ALDH18A1	2.69589e-07	0	peak	2
ALDH1A3	1e-300	0	peak	2
ALDH2	3.158e-09	0	peak	2
ALDH7A1	6.70367e-06	0	peak	2
ALDH9A1	5.8782e-07	0	peak	1
ALDOC	1e-300	0	growth	#N/A
ALG14	3.79536e-06	0	peak	1
ALG5	4.3106e-06	0	peak	1
ALKBH2	6.99304e-06	0	peak	1
ALKBH7	1e-300	0	peak	2
ALYREF	1e-300	0	recession	#N/A
AMD1	1e-300	0	peak	2
AMN1	5.06341e-09	0	growth	#N/A
AMZ2P1	5.44009e-14	0	growth	#N/A
ANAPC11	1e-300	0	peak	1
ANAPC16	2.15072e-12	0	growth	#N/A
ANAPC5	1e-300	0	peak	1
ANKRD10	7.03177e-06	0	growth	#N/A
ANKRD11	1e-300	0	recession	#N/A
ANKRD22	1.50024e-11	0	growth	#N/A
ANKRD29	1.0457e-08	0	peak	2
ANKRD39	1.0482e-05	0	peak	1
ANKZF1	6.07209e-09	0	growth	#N/A
ANLN	9.53623e-07	0	Convex	2
ANO9	1.72034e-06	0	peak	2
ANP32A	3.48791e-08	0	peak	1
ANP32BP1	2.6017e-12	0	recession	#N/A
ANP32B	6.66134e-16	0	recession	#N/A
ANP32E	5.91749e-14	0	recession	#N/A
ANTKMT	8.88178e-16	0	peak	2
ANXA1	3.37508e-14	0	peak	1
ANXA2P2	1.10323e-12	0	growth	#N/A
ANXA2	1e-300	0	growth	#N/A
ANXA3	9.37853e-11	0	peak	1
ANXA5	1e-300	0	growth	#N/A
ANXA6	3.10862e-15	0	growth	#N/A
AP000769.1	1e-300	0	growth	#N/A
AP000781.1	7.80867e-06	0	recession	#N/A
AP000919.1	3.78335e-11	0	peak	1
AP001024.1	3.4861e-14	0	recession	#N/A
AP001324.1	1e-300	0	peak	1
AP002387.2	1e-300	0	peak	2
AP002784.2	9.60506e-06	0	peak	1
AP002954.1	6.14276e-06	0	recession	#N/A
AP006296.1	6.31261e-08	0	recession	#N/A
AP1M2	5.90987e-07	0	growth	#N/A
AP1S1	1e-300	0	growth	#N/A
AP1S3	1.67311e-08	0	peak	2
AP2M1	2.60312e-11	0	peak	1
AP2S1	1e-300	0	peak	1
AP3S1	1e-300	0	peak	2
APEH	1.18322e-06	0	growth	#N/A
APH1A	2.5513e-06	0	growth	#N/A
API5	9.23343e-11	0	recession	#N/A
APIP	4.11516e-09	0	peak	1
APLP1	1.01045e-05	0	growth	#N/A
APLP2	1e-300	0	growth	#N/A
APMAP	2.0332e-08	0	growth	#N/A
APOBEC3C	2.64535e-11	0	growth	#N/A
APOO	5.61861e-06	0	recession	#N/A
APPL1	3.04955e-06	0	recession	#N/A
APP	1.31006e-14	0	growth	#N/A
APRT	1e-300	0	peak	2
APTX	4.36712e-06	0	growth	#N/A
ARCN1	2.57461e-06	0	peak	2
AREG	1e-300	0	peak	1
ARF1	1e-300	0	peak	1
ARF4	1e-300	0	peak	2
ARF5	1e-300	0	peak	1
ARFIP2	1.3911e-07	0	peak	2
ARGLU1	1e-300	0	peak	1
ARHGAP18	1.30291e-11	0	peak	1
ARHGAP29	9.79773e-11	0	peak	2
ARHGDIA	1.61961e-05	0	peak	1
ARHGEF12	2.52248e-06	0	peak	2
ARHGEF1	2.08843e-08	0	recession	#N/A
ARL16	4.42734e-09	0	peak	1
ARL1	6.51479e-10	0	peak	2
ARL2	1e-300	0	growth	#N/A
ARL3	1e-300	0	growth	#N/A
ARL6IP1	1.15764e-07	0	Convex	2
ARL6IP5	9.26814e-13	0	growth	#N/A
ARMCX3	1.06228e-05	0	growth	#N/A
ARPC1A	8.85292e-13	0	peak	1
ARPC2	1e-300	0	peak	1
ARPC3P1	9.22187e-07	0	peak	1
ARPC3	1e-300	0	peak	1
ARPC4	8.44214e-13	0	peak	1
ARPC5L	1e-300	0	peak	1
ARPC5	1e-300	0	peak	1
ARRDC1	5.47254e-08	0	growth	#N/A
ASAH1	5.06029e-11	0	peak	2
ASIC1	1.63379e-06	0	growth	#N/A
ASMTL	4.48778e-06	0	growth	#N/A
ASPH	1e-300	0	peak	2
ASS1	1e-300	0	peak	2
ATAD2	1e-300	0	recession	#N/A
ATAD3A	1.21366e-10	0	recession	#N/A
ATAD3B	1.57426e-09	0	recession	#N/A
ATAT1	8.23916e-06	0	growth	#N/A
ATF3	1.04946e-05	0	peak	1
ATF4	1.32757e-10	0	peak	1
ATF5	2.07744e-06	0	recession	#N/A
ATG12	1e-300	0	peak	2
ATG13	6.05132e-07	0	growth	#N/A
ATG3	7.83253e-08	0	peak	1
ATG4B	1.25827e-06	0	peak	2
ATG5	6.49012e-06	0	peak	1
ATN1	6.11579e-06	0	recession	#N/A
ATOX1	6.63573e-10	0	peak	1
ATP1A1	7.72804e-11	0	growth	#N/A
ATP1B1	4.74263e-07	0	peak	1
ATP1B3	1.5389e-07	0	growth	#N/A
ATP23	9.42034e-06	0	growth	#N/A
ATP2A2	5.02426e-09	0	recession	#N/A
ATP2B4	8.67215e-06	0	peak	2
ATP5F1AP3	6.4213e-07	0	recession	#N/A
ATP5F1A	1e-300	0	recession	#N/A
ATP5F1B	4.20606e-09	0	recession	#N/A
ATP5F1CP1	6.1902e-08	0	recession	#N/A
ATP5F1C	6.05672e-07	0	recession	#N/A
ATP5F1D	1e-300	0	recession	#N/A
ATP5F1EP2	1e-300	0	Convex	2
ATP5F1E	1e-300	0	growth	#N/A
ATP5IF1	2.02431e-09	0	recession	#N/A
ATP5MC1	6.66134e-16	0	peak	1
ATP5MC2	1e-300	0	peak	2
ATP5MC3	6.66134e-16	0	peak	1
ATP5MDP1	1e-300	0	Convex	2
ATP5MD	1e-300	0	peak	1
ATP5ME	1e-300	0	Convex	1
ATP5MF	6.14642e-10	0	Convex	2
ATP5MG	9.24383e-06	0	Convex	2
ATP5MPL	1.7921e-08	0	peak	1
ATP5PB	6.66134e-16	0	peak	1
ATP5PD	5.13367e-13	0	peak	1
ATP5PF	1e-300	0	peak	1
ATP5PO	3.73978e-09	0	growth	#N/A
ATP6AP2	1e-300	0	growth	#N/A
ATP6V0B	2.16496e-11	0	peak	1
ATP6V0E1	1e-300	0	peak	1
ATP6V1E1	1.66172e-05	0	peak	1
ATP6V1F	1e-300	0	peak	2
ATP6V1G1	6.66134e-16	0	peak	1
ATRAID	1e-300	0	growth	#N/A
AUH	8.02115e-06	0	peak	2
AUP1	8.23115e-08	0	peak	1
AURKAIP1	3.72869e-10	0	peak	1
B2M	1e-300	0	growth	#N/A
B3GAT3	1.19903e-06	0	growth	#N/A
BABAM1	1.02027e-10	0	growth	#N/A
BAG2	5.77316e-15	0	recession	#N/A
BAIAP2L1	1.27897e-09	0	growth	#N/A
BANF1	1e-300	0	peak	1
BAZ1B	1e-300	0	recession	#N/A
BBIP1	1.05964e-08	0	growth	#N/A
BBX	6.55355e-07	0	peak	1
BCAP31	3.9635e-14	0	growth	#N/A
BCAS2	1.05109e-08	0	peak	1
BCAS4	3.70814e-10	0	growth	#N/A
BCAT2	3.52626e-06	0	growth	#N/A
BCCIP	1e-300	0	peak	1
BCKDK	1.2268e-12	0	growth	#N/A
BCL2L12	1e-300	0	peak	1
BCL2L1	1e-300	0	peak	2
BCLAF1P2	3.80418e-11	0	recession	#N/A
BCLAF1	1e-300	0	recession	#N/A
BECN1	1.06552e-05	0	growth	#N/A
BET1	3.42638e-06	0	growth	#N/A
BEX3	1e-300	0	peak	1
BFAR	2.26582e-09	0	peak	1
BID	8.70859e-13	0	peak	1
BIK	3.07149e-10	0	growth	#N/A
BIRC5	1.80311e-12	0	Convex	2
BLCAP	1.29716e-05	0	recession	#N/A
BLOC1S2	1e-300	0	peak	1
BLOC1S6	1.96387e-06	0	recession	#N/A
BLVRA	1e-300	0	growth	#N/A
BLVRB	1e-300	0	growth	#N/A
BMERB1	8.94489e-06	0	growth	#N/A
BMS1	4.89986e-08	0	recession	#N/A
BMX	1.12355e-13	0	recession	#N/A
BNIP3L	1e-300	0	growth	#N/A
BNIP3P1	3.11389e-10	0	growth	#N/A
BNIP3	1e-300	0	growth	#N/A
BOLA3	3.75133e-08	0	recession	#N/A
BRCA1	1.41598e-12	0	recession	#N/A
BRCC3	1.26292e-10	0	peak	1
BRIX1	5.44009e-14	0	recession	#N/A
BRK1	1e-300	0	growth	#N/A
BRWD3	8.12963e-08	0	peak	2
BSG	1e-300	0	growth	#N/A
BTAF1	2.94454e-07	0	peak	2
BTBD2	1.26164e-08	0	growth	#N/A
BTBD6	7.10118e-09	0	recession	#N/A
BTF3P10	1.17609e-06	0	peak	1
BTF3	1e-300	0	peak	1
BTG3	1.63976e-08	0	peak	1
BUB1B	2.33147e-15	0	Convex	2
BUD23	1e-300	0	peak	1
BUD31	2.09832e-14	0	peak	1
BX322784.1	2.43127e-07	0	recession	#N/A
BX679664.3	1e-300	0	peak	2
BZW1P2	4.8048e-06	0	peak	1
BZW1	8.88178e-16	0	peak	1
C11orf1	1.72391e-07	0	growth	#N/A
C11orf24	1.19695e-06	0	peak	2
C11orf49	4.06929e-06	0	peak	2
C11orf58	1.02337e-10	0	peak	1
C11orf74	1.22254e-08	0	growth	#N/A
C12orf57	7.9492e-14	0	Convex	2
C14orf119	1.73383e-10	0	growth	#N/A
C15orf40	9.99036e-08	0	peak	1
C19orf48	1e-300	0	peak	1
C19orf53	1e-300	0	peak	1
C1D	1.15392e-09	0	peak	1
C1orf21	1.11025e-05	0	growth	#N/A
C1orf35	1.36846e-12	0	peak	1
C1orf43	1e-300	0	recession	#N/A
C1orf52	3.2523e-07	0	peak	1
C1QBP	1e-300	0	peak	1
C20orf27	2.66454e-15	0	peak	1
C20orf96	6.30865e-07	0	peak	2
C2orf76	1.59672e-07	0	peak	1
C4orf3	1e-300	0	growth	#N/A
C4orf48	1e-300	0	Convex	2
C5orf24	9.45346e-08	0	peak	1
C6orf226	1.42302e-05	0	growth	#N/A
C8orf33	5.46805e-09	0	recession	#N/A
C9orf16	1e-300	0	peak	2
C9orf78	2.66676e-13	0	peak	1
CABIN1	2.39317e-06	0	growth	#N/A
CACYBPP2	1e-300	0	recession	#N/A
CACYBP	1e-300	0	peak	1
CALB2	2.05762e-11	0	growth	#N/A
CALCOCO2	2.11786e-08	0	growth	#N/A
CALD1	1.77636e-15	0	peak	1
CALM1	1e-300	0	peak	1
CALM2	1e-300	0	peak	1
CALM3	2.46081e-12	0	growth	#N/A
CALR	1e-300	0	peak	1
CALU	1e-300	0	peak	2
CAMLG	1e-300	0	growth	#N/A
CAMTA1	1e-300	0	growth	#N/A
CAP1	1.188e-06	0	growth	#N/A
CAPG	1.77621e-08	0	growth	#N/A
CAPN1	7.20686e-07	0	growth	#N/A
CAPN7	1.49816e-07	0	peak	1
CAPRIN2	9.02611e-14	0	peak	2
CAPS2	9.97556e-06	0	peak	2
CAPZA2	7.10899e-08	0	growth	#N/A
CAPZB	1e-300	0	peak	1
CARD19	1e-300	0	peak	2
CASC8	1.49869e-11	0	peak	2
CASP6	2.11827e-07	0	peak	1
CAST	1e-300	0	growth	#N/A
CAT	2.11735e-07	0	growth	#N/A
CAV1	1e-300	0	recession	#N/A
CAV2	1.70207e-10	0	recession	#N/A
CAVIN1	1.29896e-13	0	recession	#N/A
CBFB	1.09158e-06	0	recession	#N/A
CBWD1	3.19028e-09	0	peak	1
CBWD2	1.63257e-07	0	peak	1
CBWD5	8.88178e-15	0	peak	1
CBX1	8.82183e-13	0	peak	1
CBX3P9	1e-300	0	recession	#N/A
CBX3	1e-300	0	recession	#N/A
CBY1	2.78517e-06	0	growth	#N/A
CCAR1	1e-300	0	recession	#N/A
CCDC124	9.62119e-13	0	peak	1
CCDC12	4.61578e-06	0	peak	1
CCDC167	1.05804e-13	0	peak	1
CCDC18-AS1	1.16519e-06	0	peak	2
CCDC24	2.6531e-08	0	peak	1
CCDC25	6.66134e-16	0	peak	1
CCDC28A	1.05971e-05	0	growth	#N/A
CCDC34	1e-300	0	recession	#N/A
CCDC57	5.56256e-08	0	peak	1
CCDC58P3	8.54872e-14	0	recession	#N/A
CCDC58	1e-300	0	recession	#N/A
CCDC59	1e-300	0	peak	1
CCDC85B	1e-300	0	peak	1
CCDC90B	6.10934e-07	0	growth	#N/A
CCNA2	4.51639e-13	0	recession	#N/A
CCNB1IP1	2.18581e-12	0	peak	2
CCNB1	2.40783e-10	0	Convex	2
CCNB2	5.45549e-07	0	Convex	2
CCND1	1e-300	0	peak	1
CCNF	7.65326e-06	0	growth	#N/A
CCNG1	7.75553e-08	0	growth	#N/A
CCNH	9.63668e-06	0	growth	#N/A
CCNI	1e-300	0	peak	2
CCNL2	2.11016e-10	0	peak	1
CCNY	1.22654e-05	0	peak	1
CCS	1.12387e-08	0	peak	2
CCT2	1e-300	0	peak	1
CCT4	1e-300	0	peak	1
CCT5	6.66134e-16	0	peak	1
CCT6A	6.66134e-16	0	recession	#N/A
CCT6P2	1e-300	0	recession	#N/A
CCT7	2.84446e-07	0	peak	1
CCT8	3.0076e-08	0	peak	1
CD151	1.62318e-10	0	peak	2
CD163L1	1.61497e-06	0	peak	1
CD164L2	3.29803e-12	0	peak	2
CD24	8.88178e-15	0	growth	#N/A
CD276	7.66172e-06	0	growth	#N/A
CD320	2.69029e-06	0	peak	1
CD40	1.12308e-10	0	growth	#N/A
CD44	1e-300	0	Convex	1
CD46	6.66134e-16	0	peak	2
CD47	4.6047e-10	0	peak	2
CD55	1e-300	0	peak	2
CD59	5.64134e-07	0	growth	#N/A
CD63	1e-300	0	growth	#N/A
CD81	9.54855e-09	0	growth	#N/A
CD82	1.06879e-11	0	growth	#N/A
CD99	1e-300	0	peak	2
CD9	1e-300	0	growth	#N/A
CDA	1e-300	0	growth	#N/A
CDC123	1e-300	0	peak	1
CDC16	8.54872e-15	0	recession	#N/A
CDC20	1e-300	0	Convex	2
CDC27	7.16565e-08	0	recession	#N/A
CDC37	9.32595e-07	0	growth	#N/A
CDC40	9.10731e-09	0	peak	1
CDC42P6	1e-300	0	peak	1
CDC42	1e-300	0	peak	1
CDC45	4.24191e-08	0	recession	#N/A
CDC6	2.75335e-14	0	recession	#N/A
CDCA5	4.85826e-10	0	recession	#N/A
CDCA7L	2.8018e-09	0	peak	1
CDCP1	2.13829e-13	0	growth	#N/A
CDH1	1.05411e-06	0	growth	#N/A
CDH3	6.36491e-13	0	growth	#N/A
CDK10	1.37093e-07	0	peak	2
CDK11B	6.66134e-16	0	recession	#N/A
CDK16	6.76371e-07	0	growth	#N/A
CDK1	5.79145e-07	0	recession	#N/A
CDK2AP1	1.39888e-14	0	recession	#N/A
CDK2AP2	1e-300	0	growth	#N/A
CDK7	4.43675e-07	0	peak	1
CDKN1A	7.35411e-10	0	growth	#N/A
CDKN2A	1e-300	0	peak	1
CDKN3	1e-300	0	growth	#N/A
CDS1	3.21329e-06	0	peak	2
CDV3	8.02256e-06	0	recession	#N/A
CEBPG	8.86395e-07	0	peak	1
CEBPZOS	2.62487e-09	0	growth	#N/A
CEBPZ	6.14597e-12	0	peak	1
CELF1	4.74608e-06	0	peak	2
CENPF	2.9492e-12	0	Convex	2
CENPM	1.25362e-11	0	recession	#N/A
CENPN	6.66134e-16	0	peak	1
CENPU	1.16849e-08	0	peak	1
CENPW	1.0051e-06	0	peak	1
CENPX	1e-300	0	peak	1
CEP70	1e-300	0	growth	#N/A
CEP83	1.00136e-06	0	peak	1
CERCAM	1.02815e-07	0	growth	#N/A
CFAP298	1e-300	0	recession	#N/A
CFAP36	1e-300	0	growth	#N/A
CFAP97	1.95915e-09	0	peak	1
CFD	1e-300	0	peak	1
CFL1	1e-300	0	growth	#N/A
CFL2	8.96464e-06	0	peak	1
CHAF1A	8.88178e-16	0	recession	#N/A
CHCHD10	3.24311e-08	0	recession	#N/A
CHCHD1	1e-300	0	peak	1
CHCHD2P6	1.37172e-10	0	peak	1
CHCHD2	1e-300	0	peak	1
CHCHD3	4.06048e-08	0	peak	1
CHCHD6	1.36002e-13	0	peak	2
CHCHD7	9.91828e-08	0	growth	#N/A
CHID1	1e-300	0	peak	2
CHMP1B	2.22381e-07	0	growth	#N/A
CHMP2A	1e-300	0	growth	#N/A
CHMP2B	1.03313e-11	0	peak	1
CHMP3	1.59774e-07	0	peak	1
CHMP5	1.18575e-11	0	growth	#N/A
CHORDC1	1e-300	0	peak	1
CHPF	1e-300	0	peak	2
CHTOP	3.64797e-08	0	peak	2
CHUK	1.31712e-05	0	recession	#N/A
CIAO2A	1e-300	0	peak	1
CIAO2B	1e-300	0	growth	#N/A
CIB1	1e-300	0	growth	#N/A
CIP2A	1e-300	0	recession	#N/A
CISD1	1e-300	0	peak	1
CISD2	6.66134e-16	0	peak	1
CISD3	1e-300	0	peak	1
CKAP4	1.33684e-07	0	recession	#N/A
CKB	1e-300	0	growth	#N/A
CKS1BP3	1.00747e-10	0	peak	1
CKS1B	1e-300	0	recession	#N/A
CKS2	1e-300	0	peak	1
CLDN3	5.79227e-10	0	growth	#N/A
CLDN4	1e-300	0	peak	2
CLDN7	1e-300	0	peak	2
CLDND1	1e-300	0	peak	2
CLEC11A	5.07172e-07	0	growth	#N/A
CLEC4O	1.51412e-05	0	growth	#N/A
CLIC1	1e-300	0	growth	#N/A
CLIC3	2.76198e-08	0	peak	2
CLIC4	4.36875e-07	0	peak	2
CLINT1	3.23971e-08	0	peak	1
CLMN	1e-300	0	peak	2
CLNS1A	2.15276e-07	0	peak	1
CLOCK	3.59336e-06	0	peak	2
CLPP	9.78206e-12	0	peak	1
CLPTM1L	1e-300	0	recession	#N/A
CLSPN	5.70322e-13	0	recession	#N/A
CLTA	1e-300	0	peak	1
CLTB	3.87387e-07	0	recession	#N/A
CLTC	1.65906e-05	0	recession	#N/A
CLUH	1e-300	0	recession	#N/A
CLU	1e-300	0	growth	#N/A
CLYBL	1.85533e-09	0	peak	2
CMBL	2.04281e-14	0	peak	2
CMC1	8.63754e-14	0	growth	#N/A
CMC2	4.4631e-14	0	peak	1
CMSS1	9.45064e-09	0	recession	#N/A
CMTM3	4.92359e-07	0	recession	#N/A
CMTM6	1.11695e-10	0	peak	2
CMTM7	3.75664e-11	0	peak	2
CMTR1	3.9968e-15	0	recession	#N/A
CNBP	1e-300	0	peak	1
CNDP2	9.36043e-06	0	peak	2
CNFN	1e-300	0	growth	#N/A
CNIH1	2.24797e-06	0	peak	1
CNIH4	9.79652e-11	0	growth	#N/A
CNN3	1e-300	0	growth	#N/A
CNNM2	2.7977e-06	0	growth	#N/A
CNOT7	2.23022e-11	0	peak	1
CNPY2	1.16118e-11	0	recession	#N/A
CNPY3	1.53601e-06	0	growth	#N/A
COA1	6.78982e-10	0	peak	1
COA3	9.32587e-15	0	peak	1
COA4	1.64313e-14	0	peak	1
COA5	3.07664e-06	0	growth	#N/A
COA6	4.75981e-10	0	peak	1
COASY	2.03649e-07	0	peak	2
COBL	3.9208e-07	0	peak	2
COG6	3.28797e-10	0	peak	2
COL18A1	3.1312e-08	0	peak	2
COL6A1	1e-300	0	peak	2
COL6A2	1.52125e-08	0	peak	2
COMMD1	9.95187e-09	0	peak	1
COMMD4	1e-300	0	recession	#N/A
COMMD6	1e-300	0	peak	2
COMMD8	1.77636e-15	0	peak	1
COMTD1	9.49133e-07	0	peak	1
COPA	2.62124e-13	0	peak	2
COPB2	1e-300	0	peak	2
COPE	1e-300	0	peak	1
COPG1	3.48285e-09	0	peak	2
COPG2	7.17646e-09	0	peak	2
COPRS	2.1582e-09	0	recession	#N/A
COPS2	2.11617e-06	0	peak	1
COPS3	8.20723e-09	0	peak	1
COPS6	2.44249e-15	0	peak	1
COPS9	1.55431e-15	0	peak	1
COPZ1	1e-300	0	peak	1
COQ4	1.15289e-05	0	peak	1
CORO1B	3.25201e-06	0	growth	#N/A
COTL1	1e-300	0	recession	#N/A
COX11	3.72024e-06	0	peak	1
COX14	1e-300	0	peak	2
COX15	8.64526e-09	0	recession	#N/A
COX17P1	2.86438e-14	0	Convex	2
COX4I1	1e-300	0	peak	1
COX5A	1e-300	0	peak	1
COX5B	1e-300	0	growth	#N/A
COX6A1P2	1e-300	0	growth	#N/A
COX6A1	1e-300	0	growth	#N/A
COX6B1	1e-300	0	growth	#N/A
COX6C	1e-300	0	growth	#N/A
COX7A2L	1e-300	0	growth	#N/A
COX7A2	1e-300	0	peak	1
COX7B	1e-300	0	peak	1
COX7C	3.51568e-08	0	growth	#N/A
CPA4	1e-300	0	peak	2
CPE	1e-300	0	peak	2
CPNE1	1e-300	0	growth	#N/A
CPNE7	1.67283e-07	0	recession	#N/A
CPOX	3.79493e-07	0	recession	#N/A
CPSF2	4.75392e-06	0	peak	1
CPT1C	1e-300	0	peak	2
CR391992.1	1.42402e-10	0	recession	#N/A
CRABP2	1e-300	0	growth	#N/A
CRB3	3.78459e-07	0	growth	#N/A
CREG1	1.61726e-11	0	growth	#N/A
CRELD1	1.64429e-07	0	peak	2
CRIP2	6.13387e-12	0	growth	#N/A
CRIPT	1.09989e-09	0	growth	#N/A
CRKL	3.83051e-11	0	peak	2
CRTAP	1.6548e-07	0	peak	2
CRY1	3.6615e-06	0	peak	2
CRYL1	1e-300	0	growth	#N/A
CRYM	1e-300	0	growth	#N/A
CRYZL1	1.40892e-06	0	peak	2
CSE1L	4.75175e-14	0	recession	#N/A
CSNK1A1	1e-300	0	peak	1
CSNK2A1	7.99361e-15	0	recession	#N/A
CSRP2	1e-300	0	growth	#N/A
CST3	1e-300	0	peak	2
CST6	1e-300	0	peak	2
CSTA	1.17376e-10	0	peak	1
CSTB	1e-300	0	peak	1
CTBP1	5.09405e-10	0	recession	#N/A
CTDSP2	2.8818e-06	0	growth	#N/A
CTDSPL	1.37315e-05	0	recession	#N/A
CTNNA1	2.66454e-15	0	growth	#N/A
CTNNAL1	8.15892e-11	0	peak	1
CTPS1	9.15107e-07	0	recession	#N/A
CTSA	1.44003e-07	0	growth	#N/A
CTSB	1e-300	0	growth	#N/A
CTSV	1e-300	0	growth	#N/A
CUL1	6.53636e-07	0	recession	#N/A
CUL4A	2.47469e-13	0	recession	#N/A
CUL7	1.00984e-08	0	peak	2
CUTA	1e-300	0	growth	#N/A
CUTC	2.99186e-06	0	peak	2
CUX1	7.77156e-15	0	peak	2
CWC15	3.47673e-10	0	peak	1
CYB561	4.59724e-06	0	peak	1
CYB5A	1e-300	0	peak	2
CYB5B	1e-300	0	peak	1
CYB5R2	1.82835e-06	0	growth	#N/A
CYB5R3	6.72252e-10	0	growth	#N/A
CYBA	9.52048e-09	0	recession	#N/A
CYBC1	1.37523e-07	0	growth	#N/A
CYC1	6.66134e-16	0	peak	1
CYCS	1e-300	0	peak	1
CYSTM1	1e-300	0	growth	#N/A
CYTOR	4.9699e-07	0	recession	#N/A
DAD1	1e-300	0	peak	2
DAG1	6.66134e-16	0	recession	#N/A
DALRD3	3.80876e-06	0	peak	2
DANCR	1.32339e-13	0	growth	#N/A
DAP3	3.88676e-08	0	peak	1
DAP	9.89653e-13	0	peak	2
DAZAP1	8.85764e-09	0	Convex	2
DAZAP2	2.70259e-08	0	growth	#N/A
DBI	1e-300	0	growth	#N/A
DBNDD1	1.41428e-05	0	growth	#N/A
DCAF11	5.44853e-12	0	growth	#N/A
DCAF13	1.68754e-12	0	recession	#N/A
DCAF7	2.39162e-07	0	growth	#N/A
DCBLD2	1e-300	0	recession	#N/A
DCTN2	1.48483e-11	0	growth	#N/A
DCTN3	1.55431e-15	0	growth	#N/A
DCTN6	1.13858e-05	0	peak	1
DCTPP1	8.57037e-12	0	peak	1
DCUN1D5	6.66134e-16	0	peak	1
DCXR	1e-300	0	growth	#N/A
DDA1	3.77584e-09	0	peak	1
DDAH2	8.88178e-15	0	growth	#N/A
DDB1	7.39953e-09	0	Convex	1
DDOST	1e-300	0	growth	#N/A
DDX10	3.32787e-07	0	recession	#N/A
DDX17	4.20813e-08	0	peak	1
DDX18	1e-300	0	recession	#N/A
DDX1	1e-300	0	recession	#N/A
DDX21	1e-300	0	peak	1
DDX24	2.62083e-08	0	peak	1
DDX27	4.69948e-07	0	recession	#N/A
DDX39A	1e-300	0	recession	#N/A
DDX46	4.67026e-12	0	peak	1
DDX56	3.74454e-06	0	recession	#N/A
DDX5	1.11022e-14	0	recession	#N/A
DDX60L	1e-300	0	peak	2
DECR1	9.95501e-08	0	recession	#N/A
DEK	1e-300	0	peak	1
DENND5B	1.28041e-05	0	peak	2
DENR	3.48181e-08	0	peak	1
DERL1	2.66105e-08	0	growth	#N/A
DESI1	4.94692e-07	0	peak	1
DGAT1	3.88918e-06	0	growth	#N/A
DGUOK	1e-300	0	peak	1
DHCR7	1e-300	0	peak	2
DHDH	3.83516e-08	0	growth	#N/A
DHFRP1	6.62705e-07	0	peak	1
DHFR	4.30564e-08	0	recession	#N/A
DHRS1	7.99409e-09	0	peak	2
DHRS4L2	1.44991e-05	0	peak	1
DHRS7	3.11973e-14	0	growth	#N/A
DHTKD1	7.7369e-10	0	growth	#N/A
DHX15	2.06779e-10	0	recession	#N/A
DHX29	1e-300	0	peak	1
DHX9	1e-300	0	Convex	2
DIMT1	7.27559e-08	0	recession	#N/A
DIPK1A	8.58792e-08	0	peak	2
DIRAS3	2.25292e-08	0	growth	#N/A
DKC1	1e-300	0	recession	#N/A
DKK1	1e-300	0	peak	2
DLD	2.32275e-09	0	recession	#N/A
DLGAP4	6.4476e-06	0	growth	#N/A
DLX4	9.03907e-08	0	growth	#N/A
DMAC1	7.93601e-07	0	peak	1
DMKN	4.39127e-11	0	peak	1
DNAH14	9.11019e-08	0	growth	#N/A
DNAJA1	1e-300	0	recession	#N/A
DNAJA2	1.64725e-05	0	peak	1
DNAJB2	2.47377e-09	0	growth	#N/A
DNAJC10	9.00283e-07	0	peak	2
DNAJC15	1.29896e-13	0	peak	1
DNAJC19P9	2.88658e-14	0	peak	1
DNAJC19	1.11466e-13	0	peak	1
DNAJC22	1.79279e-12	0	growth	#N/A
DNAJC2	1e-300	0	recession	#N/A
DNAJC4	2.95773e-07	0	growth	#N/A
DNAJC7	5.85154e-12	0	peak	1
DNAJC8	1e-300	0	peak	1
DNAJC9	1e-300	0	peak	1
DNASE2	2.1486e-10	0	growth	#N/A
DNMT1	1e-300	0	recession	#N/A
DNPH1	1e-300	0	peak	2
DNTTIP2	7.10543e-15	0	recession	#N/A
DPCD	1e-300	0	growth	#N/A
DPM1	4.6918e-11	0	peak	1
DPM2	5.17421e-10	0	peak	1
DPM3	1e-300	0	growth	#N/A
DPP7	5.71299e-07	0	peak	2
DRAM2	1.94273e-10	0	growth	#N/A
DRAP1	1.62066e-07	0	peak	1
DROSHA	6.66134e-16	0	recession	#N/A
DSCC1	8.42931e-09	0	recession	#N/A
DSP	1.72267e-05	0	growth	#N/A
DSTN	1e-300	0	peak	1
DST	1.03192e-07	0	growth	#N/A
DTWD2	1.05805e-10	0	Convex	2
DTYMK	6.66134e-16	0	recession	#N/A
DUSP22	4.90843e-10	0	peak	2
DUSP23	1e-300	0	peak	1
DUSP4	6.07902e-08	0	peak	2
DUT	1e-300	0	peak	1
DYNC1LI1	3.58481e-06	0	peak	1
DYNC1LI2	1.41296e-08	0	peak	1
DYNC2LI1	1.37253e-05	0	peak	2
DYNLL1	1e-300	0	peak	1
DYNLL2	2.40459e-10	0	recession	#N/A
DYNLRB1	7.31556e-06	0	growth	#N/A
DYNLT1	1e-300	0	peak	2
DYNLT3	6.20672e-08	0	growth	#N/A
DYRK4	8.55217e-10	0	peak	2
E2F4	3.46945e-13	0	recession	#N/A
EBAG9	6.68161e-06	0	peak	1
EBNA1BP2	6.66134e-16	0	peak	1
ECH1	2.95612e-09	0	peak	1
ECHDC1	1.79875e-07	0	peak	1
ECHDC2	5.23303e-06	0	peak	2
ECHS1	1.40391e-09	0	peak	1
ECI2	1.44493e-08	0	growth	#N/A
EDF1	6.66134e-16	0	peak	1
EEF1A1P5	1e-300	0	peak	2
EEF1A1	1e-300	0	peak	2
EEF1A2	1.48072e-10	0	Convex	2
EEF1AKNMT	1.03827e-06	0	recession	#N/A
EEF1B2P3	1e-300	0	peak	1
EEF1B2P6	3.42506e-07	0	recession	#N/A
EEF1B2	1e-300	0	peak	1
EEF1DP1	4.037e-07	0	recession	#N/A
EEF1D	1.69774e-06	0	recession	#N/A
EEF1E1	1e-300	0	peak	1
EEF2	1e-300	0	peak	2
EFCAB14	1.84054e-06	0	growth	#N/A
EFR3A	5.66521e-06	0	peak	1
EGFL7	1e-300	0	growth	#N/A
EGFR	1.60849e-05	0	peak	2
EHBP1	3.80141e-07	0	peak	2
EHD4	3.8068e-08	0	peak	2
EID1	1e-300	0	growth	#N/A
EIF1AXP1	1e-300	0	peak	1
EIF1AX	1e-300	0	recession	#N/A
EIF1B	1e-300	0	growth	#N/A
EIF1P3	4.04144e-10	0	peak	2
EIF1	1e-300	0	peak	2
EIF2AK1	9.49263e-12	0	peak	1
EIF2AK2	4.59415e-11	0	peak	1
EIF2A	4.72066e-09	0	peak	1
EIF2B5	4.17119e-07	0	recession	#N/A
EIF2S1	1.05168e-07	0	recession	#N/A
EIF2S2P4	1e-300	0	recession	#N/A
EIF2S2	1e-300	0	recession	#N/A
EIF2S3	4.96714e-12	0	recession	#N/A
EIF3A	8.88178e-16	0	peak	1
EIF3B	1e-300	0	recession	#N/A
EIF3D	5.68706e-09	0	growth	#N/A
EIF3E	1e-300	0	growth	#N/A
EIF3FP3	1.93949e-07	0	peak	1
EIF3F	1e-300	0	peak	1
EIF3H	2.33147e-15	0	peak	2
EIF3I	1e-300	0	peak	1
EIF3J	2.80886e-14	0	recession	#N/A
EIF3K	1e-300	0	growth	#N/A
EIF3M	1e-300	0	peak	1
EIF4A2	1e-300	0	growth	#N/A
EIF4A3	1e-300	0	recession	#N/A
EIF4BP6	1e-300	0	peak	2
EIF4BP7	5.37644e-07	0	growth	#N/A
EIF4B	1e-300	0	peak	2
EIF4EBP1	1e-300	0	peak	1
EIF4G1	1e-300	0	recession	#N/A
EIF4G2	1e-300	0	recession	#N/A
EIF5AL1	5.15445e-11	0	peak	1
EIF5A	1e-300	0	peak	1
EIF5B	1e-300	0	recession	#N/A
EIF5	1e-300	0	peak	1
EIF6	4.58764e-11	0	recession	#N/A
ELK3	6.66134e-16	0	peak	2
ELMO3	9.81754e-10	0	growth	#N/A
ELOA	2.97297e-09	0	recession	#N/A
ELOB	1e-300	0	peak	1
ELOC	6.66134e-16	0	peak	1
ELOVL1	8.88178e-16	0	growth	#N/A
ELOVL5	2.46168e-11	0	peak	2
ELOVL6	1.94231e-11	0	peak	1
ELP2	1.17046e-05	0	peak	2
EMC4	1e-300	0	peak	1
EMC8	6.24387e-07	0	recession	#N/A
EMD	1.12907e-05	0	peak	1
EMG1	1e-300	0	peak	1
EML2	1e-300	0	peak	2
EMP1	1.16795e-13	0	peak	2
ENDOD1	6.66134e-16	0	peak	2
ENDOV	1.25164e-08	0	growth	#N/A
ENO1	1e-300	0	growth	#N/A
ENO2	1e-300	0	growth	#N/A
ENOPH1	1.88911e-09	0	peak	1
ENOSF1	7.35626e-06	0	peak	1
ENSA	1e-300	0	peak	1
ENTPD2	7.2616e-08	0	growth	#N/A
ENY2	1e-300	0	peak	1
EPAS1	2.59506e-08	0	growth	#N/A
EPB41L4A-AS1	4.61996e-11	0	peak	2
EPHA1	4.73116e-07	0	growth	#N/A
EPHB6	2.88937e-08	0	growth	#N/A
EPN2	7.06011e-11	0	peak	1
EPRS	1e-300	0	peak	1
EPS8	7.69346e-07	0	peak	2
ERCC1	1e-300	0	growth	#N/A
ERCC2	9.2253e-07	0	peak	2
EREG	1e-300	0	recession	#N/A
ERG28	1.55431e-15	0	growth	#N/A
ERGIC1	3.22964e-13	0	peak	2
ERGIC2	8.42803e-07	0	peak	1
ERGIC3	1e-300	0	growth	#N/A
ERH	1e-300	0	peak	1
ERI3	6.67435e-06	0	peak	1
ERLEC1	3.11722e-09	0	peak	2
ERMP1	1.36177e-07	0	peak	2
ERO1A	1.60321e-11	0	growth	#N/A
ERP29	7.90479e-14	0	peak	1
ERRFI1	1e-300	0	growth	#N/A
ESCO2	1.46812e-09	0	recession	#N/A
ESD	5.47381e-11	0	peak	1
ESF1	2.66241e-06	0	peak	1
ESPN	1.57323e-08	0	growth	#N/A
ETF1	1e-300	0	recession	#N/A
ETFA	6.66134e-16	0	growth	#N/A
ETFB	4.54136e-07	0	growth	#N/A
ETFRF1	9.61765e-06	0	peak	1
ETHE1	1e-300	0	growth	#N/A
EWSR1	3.12217e-12	0	Convex	2
EXD3	1e-300	0	peak	2
EXOC5	4.43279e-09	0	peak	1
EXOSC3	6.51494e-07	0	peak	1
EXOSC7	3.50544e-06	0	growth	#N/A
EXOSC8	1e-300	0	peak	1
EXOSC9	4.09951e-08	0	recession	#N/A
EZH2	1e-300	0	recession	#N/A
EZR	1e-300	0	peak	2
F2RL1	1e-300	0	peak	2
FAAHP1	1.55431e-15	0	growth	#N/A
FABP5P7	1e-300	0	Convex	2
FABP6	1.16092e-08	0	growth	#N/A
FADS3	4.5798e-08	0	peak	2
FAF2	4.46458e-06	0	peak	1
FAHD2B	3.67512e-06	0	growth	#N/A
FAM104B	1.20395e-05	0	growth	#N/A
FAM114A1	6.78191e-12	0	growth	#N/A
FAM120A	4.3007e-07	0	recession	#N/A
FAM133DP	1.45075e-05	0	peak	1
FAM136A	1e-300	0	recession	#N/A
FAM162A	1e-300	0	growth	#N/A
FAM168B	1.70908e-05	0	peak	2
FAM177A1	2.85283e-12	0	peak	2
FAM200B	1.44162e-07	0	peak	1
FAM204A	2.99094e-13	0	peak	1
FAM207A	1.13135e-05	0	recession	#N/A
FAM210A	5.7581e-06	0	peak	1
FAM229B	9.23395e-12	0	peak	2
FAM234A	7.34667e-06	0	growth	#N/A
FAM3C2	1.10235e-05	0	peak	2
FAM3C	1e-300	0	peak	2
FAM49B	4.31747e-08	0	peak	1
FAM71E1	1e-300	0	peak	2
FAM83H	6.91997e-08	0	recession	#N/A
FAM92A1P1	1.74127e-08	0	peak	1
FAM92A	1.11482e-08	0	peak	1
FAM98A	2.39236e-07	0	peak	2
FAM98B	4.50044e-06	0	peak	1
FANCD2	5.72153e-08	0	recession	#N/A
FASN	1e-300	0	peak	2
FAUP1	9.84166e-10	0	peak	1
FAU	1e-300	0	peak	1
FBLN1	6.51725e-06	0	growth	#N/A
FBL	1.49574e-05	0	growth	#N/A
FBXO16	7.42391e-06	0	peak	2
FBXO2	1.1138e-11	0	growth	#N/A
FBXO45	1.29729e-05	0	peak	1
FBXO9	8.20659e-09	0	peak	1
FDFT1	1e-300	0	peak	2
FDPS	3.0862e-12	0	peak	1
FDXR	4.80801e-07	0	growth	#N/A
FECH	2.83065e-08	0	recession	#N/A
FEN1	1e-300	0	recession	#N/A
FES	3.10443e-07	0	peak	1
FGFBP1	1e-300	0	peak	2
FGFR1OP2	4.68228e-11	0	peak	1
FGFR4	1.72751e-13	0	peak	2
FHL1	3.94845e-08	0	growth	#N/A
FHL2	3.35698e-08	0	peak	2
FH	6.65387e-06	0	recession	#N/A
FIBCD1	9.98324e-06	0	growth	#N/A
FIBP	2.54563e-12	0	peak	1
FIS1	1e-300	0	peak	1
FKBP10	2.8992e-06	0	peak	2
FKBP1A	1.43259e-07	0	growth	#N/A
FKBP1B	1.1242e-08	0	peak	2
FKBP3	1e-300	0	peak	1
FKBP4	3.20019e-08	0	recession	#N/A
FKBP8	1.69187e-09	0	growth	#N/A
FKBP9	6.12192e-08	0	peak	2
FLAD1	7.53069e-07	0	peak	1
FLNA	3.31327e-10	0	peak	2
FLYWCH2	3.09048e-09	0	growth	#N/A
FNBP1L	9.15826e-06	0	growth	#N/A
FNBP4	2.12897e-06	0	recession	#N/A
FO393411.1	1e-300	0	Convex	2
FOSL1	3.30674e-06	0	peak	1
FRG1CP	8.95085e-11	0	growth	#N/A
FRMD8	7.53577e-06	0	recession	#N/A
FTH1P11	1e-300	0	peak	1
FTH1P20	1e-300	0	peak	1
FTH1P2	1e-300	0	peak	1
FTH1P7	4.85371e-10	0	peak	1
FTH1P8	1e-300	0	recession	#N/A
FTH1	1e-300	0	peak	1
FTLP2	3.29097e-06	0	peak	1
FTLP3	1e-300	0	peak	1
FTL	1e-300	0	peak	1
FTSJ3	8.43769e-14	0	recession	#N/A
FUBP1	1e-300	0	recession	#N/A
FUCA1	8.04568e-09	0	peak	2
FUCA2	1e-300	0	Convex	2
FUNDC2	3.10862e-15	0	growth	#N/A
FUOM	1.16952e-06	0	growth	#N/A
FURIN	9.53369e-07	0	growth	#N/A
FUS	1e-300	0	peak	1
FXN	5.16546e-09	0	recession	#N/A
FXYD5	1e-300	0	peak	2
FYTTD1	1.06745e-06	0	peak	2
G6PD	1.19773e-08	0	peak	1
GAA	1e-300	0	growth	#N/A
GABARAPL1	1e-300	0	growth	#N/A
GABARAPL2	1e-300	0	growth	#N/A
GABBR1	8.83367e-07	0	peak	2
GABRD	6.69042e-06	0	peak	2
GADD45B	1.62624e-07	0	peak	2
GADD45GIP1	1e-300	0	recession	#N/A
GALE	2.57572e-14	0	growth	#N/A
GALK1	1e-300	0	growth	#N/A
GALNS	9.54771e-06	0	peak	2
GALNT12	1.20449e-07	0	peak	2
GALNT3	7.10978e-10	0	peak	2
GAL	1e-300	0	Convex	2
GALT	3.80947e-10	0	growth	#N/A
GAMT	1e-300	0	peak	1
GANAB	4.66294e-15	0	growth	#N/A
GAPDHP1	1.64313e-14	0	Convex	2
GAPDHP35	1.63182e-05	0	Convex	2
GAPDHP63	4.02416e-07	0	peak	1
GAPDHP69	1.23964e-05	0	Convex	2
GAPDH	1e-300	0	growth	#N/A
GAR1	2.22948e-11	0	recession	#N/A
GARS	1e-300	0	recession	#N/A
GAS2L3	1.18934e-05	0	growth	#N/A
GAS5	1e-300	0	peak	2
GATAD1	5.89295e-10	0	peak	2
GATB	9.59233e-14	0	Convex	2
GCA	2.63181e-11	0	peak	2
GCAT	8.88178e-16	0	growth	#N/A
GCLM	1e-300	0	recession	#N/A
GCSHP5	1.02676e-09	0	peak	1
GDA	1.10922e-11	0	peak	2
GDE1	5.59981e-08	0	peak	2
GDF15	1.0822e-10	0	peak	1
GDI1	7.29017e-12	0	growth	#N/A
GEMIN5	7.7822e-09	0	recession	#N/A
GFM1	1.29177e-05	0	recession	#N/A
GFPT1	1.45638e-10	0	peak	2
GGCT	6.66134e-16	0	peak	1
GGCX	3.566e-06	0	peak	1
GGH	1e-300	0	growth	#N/A
GGPS1	9.37092e-11	0	peak	2
GHITM	6.12506e-10	0	recession	#N/A
GINM1	6.43993e-10	0	peak	2
GINS2	1e-300	0	recession	#N/A
GIPC1	1.08126e-07	0	growth	#N/A
GK5	2.23767e-06	0	peak	2
GLA	1.9502e-08	0	Convex	2
GLCE	8.35308e-07	0	peak	2
GLG1	1e-300	0	growth	#N/A
GLIPR2	6.3494e-06	0	growth	#N/A
GLO1	1e-300	0	growth	#N/A
GLOD4	5.91657e-09	0	peak	1
GLRX2	1.95973e-08	0	peak	1
GLRX3	6.01483e-08	0	recession	#N/A
GLRX5	5.98846e-06	0	recession	#N/A
GLRX	1e-300	0	growth	#N/A
GLUD1	2.28795e-12	0	peak	2
GLYR1	9.88098e-14	0	recession	#N/A
GM2A	4.05675e-11	0	growth	#N/A
GMNN	1e-300	0	recession	#N/A
GMPS	5.75639e-07	0	recession	#N/A
GNAI1	1.10674e-05	0	recession	#N/A
GNB1L	1.12191e-05	0	growth	#N/A
GNG5	2.46038e-09	0	peak	1
GNG7	2.34346e-12	0	peak	2
GNL2	7.10531e-06	0	recession	#N/A
GNL3	1e-300	0	peak	1
GNPDA1	6.75596e-09	0	peak	2
GNPTAB	1.079e-06	0	recession	#N/A
GOLGA3	2.48379e-07	0	peak	2
GOLGA4	6.28621e-09	0	peak	1
GOLGB1	4.83815e-10	0	growth	#N/A
GOLT1A	1.45321e-06	0	peak	2
GOLT1B	1.19904e-14	0	peak	2
GON7	1.36114e-05	0	peak	1
GOSR1	2.14933e-07	0	peak	1
GPATCH4	1e-300	0	recession	#N/A
GPD2	5.21664e-08	0	recession	#N/A
GPI	1e-300	0	growth	#N/A
GPN1	3.37621e-06	0	peak	1
GPN3	1.01921e-06	0	growth	#N/A
GPR107	3.08613e-07	0	peak	2
GPR108	3.684e-08	0	growth	#N/A
GPRC5A	1e-300	0	peak	2
GPRC5C	7.00322e-06	0	growth	#N/A
GPS1	5.15723e-07	0	peak	1
GPS2	9.59987e-08	0	recession	#N/A
GPT2	9.88345e-09	0	recession	#N/A
GPX1P1	6.4837e-14	0	peak	1
GPX1	1e-300	0	peak	1
GPX4	1e-300	0	peak	1
GRB2	6.66134e-16	0	peak	1
GRHPR	6.43638e-09	0	peak	1
GRINA	2.22022e-07	0	growth	#N/A
GRN	1e-300	0	growth	#N/A
GRPEL1	4.58522e-14	0	peak	1
GRWD1	6.78734e-11	0	recession	#N/A
GSN	6.66134e-16	0	peak	2
GSR	9.68114e-14	0	recession	#N/A
GSTK1	1e-300	0	peak	2
GSTM4	1.65292e-08	0	peak	2
GSTO1	1e-300	0	growth	#N/A
GSTP1	1e-300	0	peak	1
GSTT2	8.38835e-08	0	growth	#N/A
GSTZ1	1.94842e-06	0	growth	#N/A
GTF2A2	1e-300	0	peak	1
GTF2F2	1.30411e-07	0	peak	1
GTF2H1	2.05115e-07	0	peak	1
GTF2H2	1.01965e-09	0	recession	#N/A
GTF2H3	5.81725e-07	0	peak	1
GTF2H5	1.13791e-11	0	peak	1
GTF3A	1e-300	0	peak	1
GTF3C6	1e-300	0	recession	#N/A
GTPBP4	1e-300	0	recession	#N/A
GTSF1	1e-300	0	peak	1
GUSB	6.28082e-07	0	Convex	1
GYG1	7.77156e-15	0	recession	#N/A
H1F0	1e-300	0	growth	#N/A
H2AFJ	1.14841e-12	0	growth	#N/A
H2AFV	7.77156e-15	0	Convex	2
H2AFX	6.81661e-07	0	recession	#N/A
H2AFY	1e-300	0	Convex	2
H2AFZP2	1e-300	0	peak	1
H2AFZP3	2.83512e-09	0	recession	#N/A
H2AFZ	1e-300	0	peak	1
H3F3AP4	1e-300	0	peak	1
H3F3AP6	1.248e-12	0	growth	#N/A
H3F3A	2.02796e-11	0	growth	#N/A
H3F3B	1e-300	0	peak	1
H3F3C	2.25464e-07	0	peak	1
HABP4	1.49407e-10	0	growth	#N/A
HADHA	4.66849e-13	0	peak	1
HAGHL	6.66134e-16	0	peak	2
HAT1	1.44329e-07	0	peak	1
HAUS1	7.09852e-07	0	peak	1
HAUS2	5.62215e-07	0	peak	1
HAX1	3.93084e-09	0	peak	1
HCFC1R1	1e-300	0	peak	2
HCFC1	3.56356e-07	0	recession	#N/A
HDAC1	6.32315e-10	0	peak	1
HDAC2	1.16546e-09	0	recession	#N/A
HDAC5	4.59795e-07	0	growth	#N/A
HDDC2	4.66294e-15	0	peak	1
HDGF	1e-300	0	recession	#N/A
HDLBP	1.36722e-11	0	peak	1
HECTD1	9.00908e-06	0	peak	1
HELLS	1e-300	0	recession	#N/A
HERC2	2.20281e-08	0	recession	#N/A
HEXB	6.66134e-16	0	peak	2
HHLA3	5.53973e-08	0	growth	#N/A
HIBADH	7.45102e-06	0	peak	2
HID1	3.24036e-06	0	growth	#N/A
HIGD2A	1e-300	0	growth	#N/A
HIKESHI	2.66454e-15	0	peak	1
HINT1	1e-300	0	peak	1
HIST1H1C	1.18169e-10	0	growth	#N/A
HIST1H2BD	1.68858e-10	0	growth	#N/A
HIST1H4C	3.75687e-10	0	recession	#N/A
HK1	6.20952e-11	0	growth	#N/A
HLA-A	1e-300	0	growth	#N/A
HLA-B	1e-300	0	growth	#N/A
HLA-C	1e-300	0	growth	#N/A
HLA-DMA	4.27722e-11	0	growth	#N/A
HLA-DRA	6.11511e-13	0	growth	#N/A
HLA-DRB1	1e-300	0	peak	2
HLA-E	1e-300	0	growth	#N/A
HLA-F	1.00756e-10	0	growth	#N/A
HLTF	1.38752e-09	0	growth	#N/A
HM13	5.27362e-06	0	peak	2
HMG20B	1e-300	0	growth	#N/A
HMGA1	1e-300	0	peak	2
HMGA2	9.80533e-11	0	peak	2
HMGB1P1	1.27217e-07	0	Convex	2
HMGB1P5	1e-300	0	Convex	2
HMGB1P6	1e-300	0	Convex	2
HMGB1	1e-300	0	Convex	2
HMGB2	1e-300	0	recession	#N/A
HMGB3	6.94899e-08	0	peak	1
HMGCL	2.84379e-11	0	growth	#N/A
HMGCR	1.08576e-10	0	growth	#N/A
HMGCS1	8.1051e-06	0	peak	2
HMGN1P38	9.99201e-15	0	recession	#N/A
HMGN1	8.54872e-15	0	peak	1
HMGN2P4	6.27999e-09	0	recession	#N/A
HMGN2P5	1e-300	0	recession	#N/A
HMGN2	1e-300	0	Convex	2
HMGN3	1e-300	0	growth	#N/A
HMGN5	5.34017e-06	0	growth	#N/A
HMMR	1.32335e-05	0	peak	1
HNRNPA0	3.03091e-14	0	peak	1
HNRNPA1P48	1e-300	0	growth	#N/A
HNRNPA1P7	5.45481e-09	0	growth	#N/A
HNRNPA1	1e-300	0	Convex	2
HNRNPA2B1	1e-300	0	Convex	2
HNRNPA3P1	9.15273e-09	0	Convex	2
HNRNPA3P5	2.6169e-07	0	Convex	2
HNRNPA3P6	7.99361e-15	0	growth	#N/A
HNRNPA3	1e-300	0	Convex	2
HNRNPAB	1.39654e-08	0	recession	#N/A
HNRNPCP2	1e-300	0	peak	1
HNRNPC	1e-300	0	peak	1
HNRNPDL	1e-300	0	recession	#N/A
HNRNPD	6.66134e-16	0	recession	#N/A
HNRNPF	5.31411e-06	0	peak	1
HNRNPH1	1e-300	0	peak	1
HNRNPH3	2.67006e-09	0	peak	1
HNRNPK	1e-300	0	Convex	2
HNRNPL	3.77476e-15	0	Convex	2
HNRNPM	1e-300	0	Convex	2
HNRNPR	1e-300	0	recession	#N/A
HNRNPUL2	1.06473e-07	0	Convex	1
HNRNPU	1e-300	0	recession	#N/A
HOOK2	7.97963e-10	0	peak	2
HOXA9	4.73061e-07	0	peak	1
HOXB7	3.2047e-08	0	peak	1
HPF1	8.77535e-06	0	peak	1
HPS1	8.42497e-06	0	growth	#N/A
HRAS	1e-300	0	recession	#N/A
HS6ST2	1.07249e-05	0	recession	#N/A
HSBP1L1	1.70738e-09	0	peak	1
HSBP1	1e-300	0	peak	1
HSD17B10	5.79153e-08	0	peak	1
HSD17B11	7.2646e-06	0	growth	#N/A
HSD17B4	3.01098e-06	0	growth	#N/A
HSD17B7	7.73103e-08	0	growth	#N/A
HSD17B8	7.57931e-07	0	growth	#N/A
HSDL2	1.18178e-08	0	peak	1
HSH2D	4.72902e-09	0	peak	2
HSP90AA1	1e-300	0	Convex	2
HSP90AA2P	1e-300	0	recession	#N/A
HSP90AB1	1e-300	0	peak	1
HSP90AB2P	7.21814e-06	0	recession	#N/A
HSP90AB3P	1e-300	0	peak	1
HSP90B1	6.66134e-16	0	growth	#N/A
HSPA13	1.06435e-05	0	recession	#N/A
HSPA1B	1.33472e-05	0	recession	#N/A
HSPA5	4.88498e-15	0	peak	2
HSPA8	1e-300	0	recession	#N/A
HSPA9	1e-300	0	peak	1
HSPB11	4.77703e-10	0	peak	1
HSPB1P2	2.17666e-06	0	recession	#N/A
HSPB1	1e-300	0	peak	1
HSPBP1	6.57252e-14	0	recession	#N/A
HSPD1P1	1e-300	0	peak	1
HSPD1P4	1e-300	0	peak	1
HSPD1	1e-300	0	recession	#N/A
HSPE1P2	1e-300	0	recession	#N/A
HSPE1P3	1e-300	0	recession	#N/A
HSPE1P4	1e-300	0	recession	#N/A
HSPE1P6	1e-300	0	recession	#N/A
HSPE1	1e-300	0	recession	#N/A
HSPH1	1e-300	0	recession	#N/A
HTATIP2	2.40589e-07	0	peak	1
HTATSF1	2.90083e-10	0	recession	#N/A
IAH1	2.93992e-08	0	growth	#N/A
IARS2	8.94668e-09	0	recession	#N/A
IARS	4.88498e-15	0	recession	#N/A
IBTK	1.2375e-08	0	peak	2
ICA1	9.84481e-07	0	peak	2
ID1	1e-300	0	peak	2
ID2	6.66134e-16	0	peak	1
ID3	1e-300	0	peak	2
IDH1	3.11973e-14	0	growth	#N/A
IDH2	1e-300	0	growth	#N/A
IDI1	1e-300	0	peak	2
IER3	3.57492e-14	0	peak	1
IFI27L1	2.47184e-10	0	peak	1
IFI27L2	1e-300	0	growth	#N/A
IFI6	1e-300	0	growth	#N/A
IFITM2	1e-300	0	peak	2
IFITM3	1e-300	0	peak	2
IFNAR1	5.05204e-08	0	peak	1
IFNGR1	5.21642e-07	0	growth	#N/A
IFT20	8.26006e-14	0	peak	2
IFT22	1.78452e-06	0	peak	1
IFT27	1.00107e-05	0	peak	2
IFT43	7.99361e-15	0	peak	2
IFT57	1.75402e-10	0	growth	#N/A
IGBP1	1.33648e-09	0	growth	#N/A
IGF2BP2	1.9756e-07	0	peak	1
IGF2BP3	3.00252e-07	0	growth	#N/A
IGF2R	1.19653e-10	0	recession	#N/A
IGFBP2	1.52764e-07	0	Convex	1
IGFBP6	1.58613e-05	0	growth	#N/A
IGSF8	5.51666e-10	0	peak	2
IKBIP	9.99245e-06	0	peak	1
IL13RA1	2.90934e-07	0	growth	#N/A
IL18	1e-300	0	peak	2
ILF2	2.23914e-11	0	peak	1
ILF3	4.52412e-10	0	peak	1
ILKAP	1.92009e-10	0	recession	#N/A
IMMP2L	7.16379e-06	0	growth	#N/A
IMMT	4.15401e-10	0	recession	#N/A
IMP3	2.27884e-12	0	peak	1
IMP4	8.95703e-08	0	peak	1
IMPA1	2.89179e-07	0	peak	1
IMPDH2	1e-300	0	growth	#N/A
INSIG1	1e-300	0	peak	2
INSIG2	6.84042e-12	0	growth	#N/A
INTS13	2.6017e-11	0	recession	#N/A
INTS8	8.82316e-06	0	peak	1
IP6K2	1.41607e-07	0	growth	#N/A
IPO5	2.33147e-14	0	recession	#N/A
IQGAP1	1.53751e-07	0	peak	1
IRAK1	1.7232e-08	0	recession	#N/A
ISCU	1.58762e-14	0	peak	1
ISG15	1e-300	0	peak	1
ISG20	1.1314e-09	0	growth	#N/A
ISOC2	4.88498e-15	0	growth	#N/A
IST1	3.14006e-06	0	peak	2
ISYNA1	1e-300	0	growth	#N/A
ITGA2	1.15463e-13	0	growth	#N/A
ITGA3	1e-300	0	peak	2
ITGA6	1.14698e-08	0	growth	#N/A
ITGAE	6.66134e-16	0	peak	1
ITGB1	7.41007e-12	0	peak	1
ITGB4	1e-300	0	growth	#N/A
ITM2B	1e-300	0	growth	#N/A
ITM2C	1e-300	0	peak	2
ITPRID2	1e-300	0	peak	2
JAG2	3.49987e-12	0	recession	#N/A
JAK1	9.08596e-08	0	peak	1
JKAMP	1.5032e-08	0	peak	2
JOSD2	1.70955e-06	0	peak	1
JPT1	1e-300	0	growth	#N/A
JTB	4.96029e-10	0	recession	#N/A
JUP	1e-300	0	growth	#N/A
KATNBL1	2.75538e-08	0	peak	2
KBTBD3	1.80677e-08	0	peak	2
KCNN4	5.31397e-12	0	growth	#N/A
KDELR1	1e-300	0	growth	#N/A
KDELR3	1e-300	0	peak	2
KDM3A	4.73301e-11	0	growth	#N/A
KEAP1	1e-300	0	recession	#N/A
KHDRBS1	2.18088e-08	0	recession	#N/A
KHSRP	2.2878e-08	0	recession	#N/A
KIAA0319L	1.67738e-06	0	peak	2
KIAA1191	2.33147e-15	0	peak	2
KIAA1958	2.16539e-06	0	peak	2
KIAA2013	1.03445e-05	0	growth	#N/A
KIF20B	7.20786e-10	0	recession	#N/A
KIF2C	5.56952e-08	0	Convex	2
KIF5B	1e-300	0	peak	1
KITLG	2.03396e-07	0	peak	2
KLHDC4	3.10418e-07	0	recession	#N/A
KLHL23	7.17771e-09	0	peak	1
KLK7	1.94497e-11	0	peak	2
KLK8	1.53863e-07	0	growth	#N/A
KPNA2	1.4766e-14	0	recession	#N/A
KPNB1	1e-300	0	recession	#N/A
KREMEN1	1.55317e-08	0	growth	#N/A
KRR1	1e-300	0	peak	1
KRT10	1.18108e-11	0	peak	2
KRT15	1e-300	0	peak	2
KRT18P10	8.95883e-12	0	growth	#N/A
KRT18P15	1.01459e-07	0	growth	#N/A
KRT18	1e-300	0	peak	2
KRT19	1e-300	0	peak	2
KRT7	5.57473e-07	0	recession	#N/A
KRT8P33	6.95169e-10	0	growth	#N/A
KRT8P3	1e-300	0	growth	#N/A
KRT8P45	1.74978e-06	0	growth	#N/A
KRT8	1e-300	0	growth	#N/A
KRTAP2-3	1e-300	0	peak	2
KRTCAP3	1.64313e-14	0	peak	1
KTN1	3.64376e-07	0	peak	1
KXD1	1e-300	0	growth	#N/A
KYAT3	1.19393e-07	0	growth	#N/A
LACTB2	3.94653e-08	0	growth	#N/A
LAGE3	1e-300	0	peak	1
LAMA5	1.90248e-12	0	peak	2
LAMB1	1.55431e-15	0	growth	#N/A
LAMC1	9.63815e-07	0	peak	2
LAMC2	6.11716e-10	0	growth	#N/A
LAMP2	4.59256e-07	0	growth	#N/A
LAMTOR1	6.66134e-16	0	peak	1
LAMTOR2	1e-300	0	peak	2
LAMTOR4	1e-300	0	growth	#N/A
LAMTOR5	3.33067e-16	0	peak	1
LAPTM4A	6.66134e-16	0	growth	#N/A
LAPTM4B	3.51238e-09	0	growth	#N/A
LARP1	4.27504e-07	0	recession	#N/A
LARP4	6.00399e-07	0	recession	#N/A
LARP7	9.50605e-09	0	recession	#N/A
LARS	1.83623e-08	0	peak	1
LBR	1.06503e-05	0	recession	#N/A
LCORL	2.96731e-09	0	growth	#N/A
LDHA	1e-300	0	Convex	2
LDHB	1e-300	0	Convex	2
LEO1	1e-300	0	recession	#N/A
LEPROTL1	3.97487e-09	0	peak	1
LETM1	2.96463e-07	0	recession	#N/A
LETMD1	3.92152e-07	0	growth	#N/A
LGALS1	1e-300	0	growth	#N/A
LGALS3BP	1e-300	0	growth	#N/A
LGALS3	1e-300	0	peak	2
LGMN	1e-300	0	growth	#N/A
LHPP	8.82627e-13	0	peak	2
LIFR	1.71623e-05	0	growth	#N/A
LIMA1	6.66134e-16	0	peak	1
LINC00342	6.74221e-06	0	recession	#N/A
LINC00467	3.16638e-10	0	growth	#N/A
LINC00659	1e-300	0	growth	#N/A
LINC01184	1.7974e-07	0	peak	2
LINC01315	4.86657e-08	0	peak	2
LINC02609	2.63445e-12	0	growth	#N/A
LIPA	9.2222e-07	0	growth	#N/A
LITAF	1e-300	0	peak	2
LLPH	1.05041e-05	0	peak	1
LMAN1	1.60316e-13	0	growth	#N/A
LMAN2	1e-300	0	growth	#N/A
LMNB1	4.04176e-06	0	Convex	2
LMNB2	1e-300	0	recession	#N/A
LMTK3	1e-300	0	growth	#N/A
LOXL2	1e-300	0	growth	#N/A
LPCAT1	3.95692e-11	0	peak	2
LPCAT4	2.50782e-09	0	peak	2
LPIN1	1.44363e-09	0	peak	2
LRP10	6.50204e-11	0	peak	2
LRR1	8.64331e-12	0	recession	#N/A
LRRC59	3.26794e-12	0	peak	1
LRRFIP1	6.368e-06	0	peak	1
LRRFIP2	4.45688e-06	0	peak	1
LSG1	1e-300	0	recession	#N/A
LSM10	2.90523e-12	0	peak	1
LSM12P1	3.10862e-15	0	peak	1
LSM1	6.65983e-09	0	peak	1
LSM2	1e-300	0	peak	1
LSM3P3	1.19613e-05	0	recession	#N/A
LSM3	1e-300	0	peak	1
LSM4	1e-300	0	peak	1
LSM5	1e-300	0	peak	1
LSM6	1e-300	0	recession	#N/A
LSM7	1e-300	0	peak	1
LSM8	7.31748e-13	0	peak	1
LSR	8.48962e-07	0	growth	#N/A
LTA4H	1e-300	0	growth	#N/A
LTBR	3.82263e-07	0	recession	#N/A
LTV1	7.39409e-14	0	peak	1
LUC7L3	1e-300	0	peak	1
LY6E	3.43059e-14	0	peak	1
LYAR	1e-300	0	recession	#N/A
LYPLAL1	2.45073e-08	0	peak	1
LYRM1	3.82805e-13	0	peak	2
LYRM2	4.94691e-08	0	peak	1
LYRM4	5.79459e-07	0	peak	1
LYST	1.23604e-07	0	peak	2
M6PR	2.29892e-11	0	peak	1
MAD2L1	3.26363e-11	0	Convex	2
MAD2L2	1e-300	0	growth	#N/A
MAEA	1.70616e-05	0	recession	#N/A
MAFG	2.44249e-14	0	recession	#N/A
MAGEB2	1e-300	0	growth	#N/A
MAGED2	5.54595e-09	0	peak	2
MAGOHB	1e-300	0	peak	1
MAGOH	1e-300	0	peak	1
MAK16	4.27416e-10	0	peak	1
MAL2	1e-300	0	peak	2
MALAT1	1e-300	0	peak	2
MALSU1	6.66134e-16	0	peak	2
MAN1A2	1.43993e-05	0	peak	1
MANF	1e-300	0	peak	1
MAOB	9.13382e-10	0	peak	2
MAP1LC3B2	7.95919e-13	0	peak	1
MAP1LC3B	1e-300	0	peak	1
MAP2K2	6.63106e-07	0	peak	2
MAP2	9.73578e-10	0	peak	2
MAP3K6	9.60294e-07	0	recession	#N/A
MAP4	6.04911e-06	0	peak	1
MAPK12	3.09292e-07	0	recession	#N/A
MAPK15	2.89735e-12	0	peak	2
MAPT	8.7379e-12	0	growth	#N/A
MARCH5	9.40752e-08	0	peak	2
MARF1	3.29187e-06	0	growth	#N/A
MARS	9.88098e-14	0	peak	1
MAT2B	9.07881e-08	0	recession	#N/A
MATR3	8.88178e-15	0	recession	#N/A
MBNL1	8.92683e-09	0	recession	#N/A
MBNL2	4.35204e-10	0	peak	2
MBP	2.70064e-06	0	peak	2
MBTPS1	3.28639e-11	0	peak	1
MCFD2	5.48827e-10	0	recession	#N/A
MCM10	1e-300	0	recession	#N/A
MCM3	1e-300	0	recession	#N/A
MCM4	1e-300	0	recession	#N/A
MCM5	1e-300	0	Convex	2
MCM6	1e-300	0	recession	#N/A
MCM7	1e-300	0	Convex	2
MCM8	8.63655e-10	0	recession	#N/A
MCMBP	1e-300	0	recession	#N/A
MCRIP1	1e-300	0	peak	2
MCRIP2	6.79745e-06	0	peak	1
MCTS1	7.39048e-07	0	peak	1
MDH1	1e-300	0	growth	#N/A
MDH2	8.89573e-11	0	peak	2
MDK	1e-300	0	growth	#N/A
ME1	3.66696e-12	0	peak	1
MEA1	1.0151e-11	0	peak	1
MEAF6	1.00505e-10	0	peak	1
MECR	1.02456e-06	0	peak	2
MED10	1.58858e-05	0	peak	1
MED28	1.88197e-08	0	peak	1
MED30	2.2685e-09	0	growth	#N/A
MED4	3.35549e-06	0	recession	#N/A
MEGF8	3.09342e-06	0	peak	2
MEIS3	7.3363e-06	0	peak	2
MELK	7.61686e-10	0	recession	#N/A
MESD	1e-300	0	peak	1
METAP2	4.97846e-12	0	recession	#N/A
MET	1.11664e-07	0	peak	2
METTL1	9.40949e-06	0	recession	#N/A
METTL21A	3.86562e-06	0	growth	#N/A
METTL23	1.85139e-06	0	peak	2
METTL26	1e-300	0	peak	1
METTL27	1e-300	0	growth	#N/A
METTL5	1.39888e-14	0	peak	1
MEX3D	1.22578e-07	0	recession	#N/A
MFF	3.92525e-06	0	peak	1
MFGE8	1e-300	0	peak	2
MFN2	3.48013e-06	0	recession	#N/A
MFSD10	1e-300	0	peak	2
MFSD3	2.24652e-10	0	peak	2
MGAT4B	1e-300	0	recession	#N/A
MGST1	5.11813e-13	0	peak	1
MGST2	1.28316e-10	0	growth	#N/A
MGST3	1e-300	0	growth	#N/A
MHENCR	2.48801e-12	0	peak	2
MIA3	1.04301e-06	0	growth	#N/A
MIB2	3.31949e-08	0	recession	#N/A
MICOS10P2	2.37419e-06	0	Convex	2
MICOS10P3	4.38685e-07	0	recession	#N/A
MICOS10	2.80886e-14	0	recession	#N/A
MICOS13	6.43957e-11	0	peak	1
MID1IP1	1.82549e-10	0	peak	2
MIEF1	1.83525e-06	0	peak	2
MIEN1	1e-300	0	peak	2
MIIP	5.75096e-14	0	growth	#N/A
MINCR	1.55431e-15	0	peak	2
MINDY2	4.2714e-08	0	growth	#N/A
MIR100HG	1.03711e-05	0	growth	#N/A
MIR1244-2	1e-300	0	Convex	2
MIS18A	2.26485e-13	0	peak	1
MKI67	1e-300	0	Convex	2
MKNK2	1.82118e-11	0	growth	#N/A
MLF1	1e-300	0	growth	#N/A
MLF2	1.35094e-11	0	growth	#N/A
MLPH	1.07706e-09	0	peak	2
MLXIPL	1.58236e-07	0	peak	2
MMAB	2.46024e-06	0	growth	#N/A
MMADHC	2.30078e-10	0	peak	1
MMS22L	4.97035e-09	0	recession	#N/A
MMUT	3.50019e-06	0	growth	#N/A
MNAT1	3.50068e-09	0	peak	1
MND1	1.57874e-13	0	recession	#N/A
MOB1B	2.26984e-06	0	peak	2
MOCOS	2.00725e-07	0	recession	#N/A
MOCS2	3.1594e-07	0	peak	1
MORF4L1P1	3.10862e-15	0	peak	1
MORF4L1	4.22426e-06	0	peak	1
MORF4L2	1.60449e-12	0	growth	#N/A
MORN2	9.62855e-08	0	growth	#N/A
MOSPD1	6.67721e-06	0	peak	2
MOSPD3	9.55508e-08	0	growth	#N/A
MPC1	4.88634e-08	0	peak	1
MPC2	1e-300	0	peak	1
MPDU1	1.00848e-11	0	recession	#N/A
MPHOSPH10	2.2912e-06	0	recession	#N/A
MPHOSPH6	1.63025e-12	0	peak	1
MPI	1.76854e-05	0	growth	#N/A
MPLKIP	6.31384e-12	0	peak	1
MPP5	6.61626e-07	0	peak	2
MPST	3.24785e-12	0	peak	2
MPV17	3.3695e-10	0	peak	1
MPZL2	8.82273e-06	0	growth	#N/A
MRFAP1L1	3.6137e-06	0	recession	#N/A
MRFAP1	1.50398e-08	0	peak	1
MRPL11	1.33227e-08	0	peak	1
MRPL12	1e-300	0	recession	#N/A
MRPL13	1e-300	0	peak	1
MRPL14	1e-300	0	peak	1
MRPL16	6.75292e-07	0	peak	1
MRPL17	1e-300	0	peak	1
MRPL18	6.66134e-16	0	peak	1
MRPL19	2.77769e-08	0	peak	1
MRPL1	1e-300	0	recession	#N/A
MRPL20	1e-300	0	peak	1
MRPL21	1.77636e-15	0	recession	#N/A
MRPL22	1.08203e-08	0	peak	1
MRPL23	1e-300	0	recession	#N/A
MRPL24	1e-300	0	peak	1
MRPL27	1.00853e-12	0	peak	1
MRPL28	5.62026e-06	0	growth	#N/A
MRPL2	1.96988e-08	0	growth	#N/A
MRPL32	4.0705e-11	0	peak	1
MRPL33	5.26277e-11	0	peak	1
MRPL34	1.55431e-15	0	peak	1
MRPL36	1e-300	0	peak	1
MRPL37	5.66224e-10	0	Convex	2
MRPL39	1.10512e-08	0	recession	#N/A
MRPL3	2.24709e-13	0	peak	1
MRPL40	1e-300	0	peak	1
MRPL41	1e-300	0	peak	1
MRPL42	6.66134e-16	0	peak	1
MRPL43	1e-300	0	peak	1
MRPL47	2.88658e-14	0	peak	1
MRPL48	9.48521e-06	0	growth	#N/A
MRPL49	2.80886e-14	0	recession	#N/A
MRPL4	2.94165e-12	0	peak	1
MRPL50	1.37011e-06	0	peak	1
MRPL51	1e-300	0	peak	1
MRPL52	1.16018e-13	0	peak	1
MRPL54	3.40856e-09	0	peak	1
MRPL55	7.30527e-14	0	peak	2
MRPL57	6.66134e-16	0	peak	1
MRPL58	3.30921e-06	0	peak	1
MRPS10	6.66134e-16	0	peak	1
MRPS11	1.42904e-09	0	peak	1
MRPS12	1e-300	0	peak	1
MRPS14	9.47547e-10	0	peak	1
MRPS15	1e-300	0	peak	1
MRPS16	6.66134e-16	0	peak	1
MRPS18C	8.86786e-11	0	peak	1
MRPS21	1e-300	0	peak	1
MRPS23	1.25807e-09	0	peak	1
MRPS25	3.48851e-06	0	peak	1
MRPS26	1e-300	0	peak	1
MRPS30	5.68972e-09	0	peak	1
MRPS33	4.01281e-07	0	peak	1
MRPS34	1e-300	0	peak	1
MRPS35	2.09856e-10	0	peak	1
MRPS36	1.97445e-06	0	growth	#N/A
MRPS5	3.61849e-09	0	peak	1
MRPS6	2.41585e-12	0	peak	2
MRPS7	1e-300	0	peak	1
MRRF	4.85072e-06	0	peak	1
MRTO4	1e-300	0	recession	#N/A
MSMO1	1e-300	0	peak	2
MSN	5.49277e-06	0	growth	#N/A
MT1E	1e-300	0	recession	#N/A
MT1F	5.38713e-10	0	growth	#N/A
MT1X	6.73623e-10	0	Convex	2
MT2A	1e-300	0	growth	#N/A
MT2P1	1e-300	0	Convex	2
MTAP	3.7564e-09	0	peak	2
MTATP6P1	1e-300	0	peak	2
MT-ATP6	1e-300	0	peak	2
MT-ATP8	1.779e-07	0	Convex	1
MTCH2	7.9452e-12	0	peak	1
MTCO1P12	1e-300	0	growth	#N/A
MT-CO1	1e-300	0	peak	2
MT-CO2	1e-300	0	peak	2
MTCO3P12	1e-300	0	peak	2
MT-CO3	1e-300	0	peak	2
MT-CYB	1e-300	0	growth	#N/A
MTDH	1e-300	0	recession	#N/A
MTFMT	1.6966e-07	0	peak	1
MTFR1L	3.26722e-10	0	growth	#N/A
MTHFD1	5.07323e-11	0	recession	#N/A
MTHFD2	1e-300	0	recession	#N/A
MTIF2	1.84301e-07	0	recession	#N/A
MTIF3	1.07561e-05	0	growth	#N/A
MTLN	1.11246e-09	0	peak	2
MTMR2	1.28799e-05	0	recession	#N/A
MT-ND1	1e-300	0	growth	#N/A
MTND2P28	1.08714e-05	0	recession	#N/A
MT-ND2	1e-300	0	peak	1
MT-ND3	1e-300	0	Convex	1
MT-ND4L	1e-300	0	growth	#N/A
MT-ND4	1e-300	0	peak	2
MT-ND5	1e-300	0	peak	2
MT-ND6	1e-300	0	recession	#N/A
MTPN	1.68842e-05	0	peak	1
MT-RNR1	1e-300	0	growth	#N/A
MT-RNR2	1e-300	0	growth	#N/A
MTX2	2.17753e-06	0	peak	1
MTX3	2.00146e-07	0	peak	2
MVB12A	2.15439e-12	0	growth	#N/A
MVD	1e-300	0	growth	#N/A
MVK	3.13611e-08	0	growth	#N/A
MVP	4.17619e-08	0	growth	#N/A
MXD3	2.0578e-07	0	growth	#N/A
MXD4	9.25787e-07	0	peak	2
MXI1	1e-300	0	peak	2
MXRA7	1.62116e-09	0	growth	#N/A
MYBL2	4.23586e-06	0	recession	#N/A
MYC	8.94468e-06	0	peak	2
MYDGF	1e-300	0	peak	2
MYL12A	1e-300	0	peak	2
MYL12B	1e-300	0	peak	1
MYL6B	1.64313e-14	0	growth	#N/A
MYL6	2.49619e-11	0	peak	1
MYL9	6.66134e-16	0	peak	1
MYO1C	3.64342e-12	0	peak	2
MYO1D	9.03854e-06	0	growth	#N/A
MYO1E	9.22046e-09	0	peak	2
MYO5C	3.81205e-07	0	recession	#N/A
MYO6	4.27866e-09	0	peak	2
MYOF	6.21419e-08	0	peak	2
MZT2A	1e-300	0	recession	#N/A
MZT2B	6.66134e-16	0	recession	#N/A
N4BP2L2	9.34835e-08	0	peak	2
NAA10	2.84065e-09	0	peak	1
NAA15	2.54589e-09	0	peak	1
NAA20	1.20834e-10	0	peak	1
NAA38	8.6614e-06	0	Convex	2
NAA50	7.14768e-10	0	recession	#N/A
NABP2	1.62543e-11	0	peak	1
NACA3P	4.62893e-08	0	peak	1
NACA	1e-300	0	peak	1
NAE1	5.29576e-14	0	peak	1
NAGK	3.03457e-06	0	peak	1
NAP1L1	1e-300	0	growth	#N/A
NAP1L4	1.20617e-06	0	peak	1
NAPG	3.2266e-06	0	peak	1
NAPRT	1.87111e-07	0	peak	2
NARF	6.66134e-16	0	growth	#N/A
NARS	1e-300	0	recession	#N/A
NASP	1e-300	0	recession	#N/A
NAT9	6.48391e-07	0	peak	2
NAXE	1e-300	0	peak	1
NBDY	1e-300	0	peak	1
NBN	3.04881e-09	0	peak	1
NBR1	1.04446e-05	0	growth	#N/A
NCAPD2	7.89606e-06	0	Convex	2
NCAPD3	1.31911e-05	0	recession	#N/A
NCAPH2	8.72143e-06	0	Convex	2
NCAPH	1e-300	0	recession	#N/A
NCBP1	4.92928e-11	0	recession	#N/A
NCBP2AS2	4.70576e-10	0	peak	1
NCBP2	7.40598e-11	0	peak	2
NCBP3	1.54214e-07	0	recession	#N/A
NCDN	2.49317e-06	0	recession	#N/A
NCLN	5.89071e-08	0	recession	#N/A
NCL	1e-300	0	recession	#N/A
NDFIP1	5.58683e-07	0	peak	2
NDRG1	1e-300	0	growth	#N/A
NDUFA10	2.14777e-10	0	recession	#N/A
NDUFA12	6.66134e-16	0	peak	1
NDUFA2	1.16573e-14	0	growth	#N/A
NDUFA4	1e-300	0	peak	1
NDUFA5	2.11888e-06	0	peak	1
NDUFA6	2.17845e-09	0	peak	1
NDUFA8	1e-300	0	growth	#N/A
NDUFA9	1.85542e-10	0	recession	#N/A
NDUFAB1	1e-300	0	peak	1
NDUFAF2	4.19337e-10	0	recession	#N/A
NDUFAF3	1e-300	0	peak	1
NDUFAF4	1e-300	0	peak	1
NDUFAF8	1e-300	0	recession	#N/A
NDUFB10	1e-300	0	recession	#N/A
NDUFB11	1e-300	0	growth	#N/A
NDUFB1P1	7.36789e-10	0	recession	#N/A
NDUFB1	1e-300	0	Convex	2
NDUFB2	1e-300	0	peak	1
NDUFB3	6.66134e-16	0	peak	1
NDUFB4	1e-300	0	growth	#N/A
NDUFB5	1e-300	0	peak	2
NDUFB6	1e-300	0	peak	1
NDUFB7	1e-300	0	growth	#N/A
NDUFB8	8.17679e-13	0	Convex	2
NDUFB9P2	2.48455e-07	0	recession	#N/A
NDUFB9	1e-300	0	peak	1
NDUFC1	1.91269e-12	0	recession	#N/A
NDUFC2	1.58017e-11	0	Convex	2
NDUFS2	7.84684e-06	0	peak	2
NDUFS3	1.58604e-09	0	peak	1
NDUFS4	4.91788e-11	0	peak	1
NDUFS5	1e-300	0	peak	1
NDUFS6	1.31259e-11	0	peak	1
NDUFS7	1.49409e-10	0	growth	#N/A
NDUFS8	1e-300	0	growth	#N/A
NDUFV2P1	3.54703e-09	0	peak	1
NDUFV3	2.32752e-06	0	growth	#N/A
NECTIN2	1.28628e-05	0	growth	#N/A
NEDD8	1.02863e-09	0	growth	#N/A
NEK6	1.25293e-09	0	peak	2
NEK9	3.22229e-07	0	peak	2
NENF	3.52142e-08	0	recession	#N/A
NEU1	1.02027e-08	0	growth	#N/A
NFE2L3	2.04694e-07	0	peak	2
NFKB1	2.58376e-06	0	recession	#N/A
NFKBIB	8.30755e-06	0	recession	#N/A
NFYB	4.65622e-06	0	recession	#N/A
NHP2	1.58195e-08	0	recession	#N/A
NIFK	6.66134e-16	0	peak	1
NIPAL3	4.36225e-08	0	growth	#N/A
NIPSNAP1	1e-300	0	peak	2
NIPSNAP2	1e-300	0	peak	1
NIT1	1.74436e-05	0	growth	#N/A
NIT2	5.53601e-06	0	peak	1
NKIRAS1	1.3433e-06	0	growth	#N/A
NKIRAS2	2.00846e-09	0	peak	1
NLGN2	7.33457e-09	0	peak	2
NME1	1e-300	0	recession	#N/A
NME3	1e-300	0	peak	2
NMRAL1	4.25549e-07	0	peak	1
NMRK1	1.09144e-07	0	growth	#N/A
NMU	4.5446e-07	0	peak	1
NOC3L	2.33147e-15	0	peak	1
NOL11	1.43108e-13	0	recession	#N/A
NOL7	1e-300	0	peak	1
NOL8	1.46386e-10	0	recession	#N/A
NOL9	6.66134e-16	0	recession	#N/A
NOLC1	1e-300	0	recession	#N/A
NOM1	5.09241e-06	0	peak	1
NOP10	1e-300	0	peak	1
NOP14	7.15735e-06	0	peak	1
NOP16	1.55775e-11	0	peak	1
NOP56	1e-300	0	recession	#N/A
NOP58	1e-300	0	recession	#N/A
NOSIP	1e-300	0	growth	#N/A
NOTCH3	1.18239e-13	0	growth	#N/A
NPC1	2.6885e-07	0	peak	2
NPC2	1e-300	0	growth	#N/A
NPEPPS	1.47286e-07	0	growth	#N/A
NPM1P27	1e-300	0	peak	1
NPM1P39	1e-300	0	peak	1
NPM1P6	5.60441e-13	0	peak	1
NPM1	1e-300	0	recession	#N/A
NPM3	1e-300	0	peak	1
NPTN	7.43023e-06	0	recession	#N/A
NPW	1.15106e-07	0	recession	#N/A
NQO1	1e-300	0	peak	1
NQO2	1.48197e-11	0	peak	2
NR2C1	3.28746e-06	0	peak	2
NRDC	7.99361e-15	0	growth	#N/A
NSFL1C	9.25258e-06	0	peak	1
NSL1	5.96309e-10	0	peak	1
NSMAF	1.51802e-07	0	recession	#N/A
NSMCE1	6.05431e-08	0	peak	1
NSMCE2	3.82306e-09	0	peak	1
NSMCE4A	1.02696e-13	0	peak	1
NSUN2	1e-300	0	recession	#N/A
NSUN5P1	5.93942e-07	0	recession	#N/A
NSUN5	2.34002e-09	0	recession	#N/A
NT5C3B	1.73591e-09	0	peak	1
NT5C	1e-300	0	recession	#N/A
NT5E	1.55099e-06	0	growth	#N/A
NTPCR	3.26044e-10	0	growth	#N/A
NTSR1	4.51663e-08	0	peak	2
NUBP2	3.88301e-06	0	growth	#N/A
NUCB1	1e-300	0	peak	2
NUCB2	4.81615e-13	0	growth	#N/A
NUCKS1	3.94761e-07	0	peak	1
NUDCD1	1.30843e-09	0	peak	1
NUDCD2	1e-300	0	growth	#N/A
NUDC	1e-300	0	recession	#N/A
NUDT1	7.04931e-07	0	peak	1
NUDT2	3.94018e-13	0	peak	1
NUDT4	4.62058e-10	0	recession	#N/A
NUDT5	1.55431e-15	0	peak	1
NUF2	1.01045e-09	0	Convex	2
NUFIP2	1.46407e-08	0	peak	2
NUMB	1.07108e-05	0	growth	#N/A
NUP107	1.2458e-08	0	recession	#N/A
NUP155	3.23745e-06	0	recession	#N/A
NUP50	1.63425e-13	0	recession	#N/A
NUP85	3.89022e-13	0	recession	#N/A
NUTF2	1e-300	0	peak	1
NUTM2A-AS1	1.74553e-05	0	peak	1
OAF	2.44946e-09	0	peak	2
OAZ1	1e-300	0	growth	#N/A
OAZ2	1.78191e-13	0	growth	#N/A
OBSL1	1e-300	0	growth	#N/A
OCEL1	4.63652e-10	0	peak	2
OCIAD1	1.31118e-10	0	peak	1
OCIAD2	1e-300	0	growth	#N/A
ODC1	1e-300	0	recession	#N/A
ODF2L	1.00638e-06	0	peak	1
OGFOD1	8.64636e-07	0	peak	1
OGFOD3	5.23566e-07	0	peak	1
OIP5-AS1	6.69929e-06	0	peak	2
OLA1P1	1.77118e-10	0	peak	1
OLA1	1e-300	0	growth	#N/A
OLMALINC	1e-300	0	growth	#N/A
ONECUT3	2.70494e-07	0	peak	2
OOEP	1.61694e-10	0	recession	#N/A
OPTN	1e-300	0	growth	#N/A
OR51B5	5.93184e-06	0	recession	#N/A
ORC6	7.08596e-09	0	recession	#N/A
ORMDL1	1.37803e-07	0	peak	1
ORMDL2	1.33293e-05	0	growth	#N/A
OSBPL8	5.14883e-11	0	peak	1
OST4	1e-300	0	growth	#N/A
OSTC	1e-300	0	peak	1
OSTF1	7.5366e-09	0	growth	#N/A
OXCT1	2.22801e-07	0	recession	#N/A
OXLD1	1e-300	0	peak	2
P2RX4	3.4673e-09	0	growth	#N/A
P4HA1	1e-300	0	growth	#N/A
P4HB	1e-300	0	peak	2
PA2G4P2	4.46518e-06	0	recession	#N/A
PA2G4P4	3.5083e-14	0	recession	#N/A
PA2G4	1e-300	0	recession	#N/A
PABPC1L	4.13447e-13	0	recession	#N/A
PABPC1P4	1e-300	0	recession	#N/A
PABPC1	1e-300	0	peak	1
PABPC3	1e-300	0	recession	#N/A
PAF1	2.83755e-08	0	Convex	2
PAFAH1B2	2.83112e-06	0	peak	2
PAFAH1B3	1.3415e-08	0	growth	#N/A
PAICS	6.66134e-16	0	recession	#N/A
PAIP1	5.67376e-06	0	peak	1
PAIP2B	5.83977e-14	0	growth	#N/A
PAIP2	1.62009e-06	0	growth	#N/A
PAK1IP1	1e-300	0	recession	#N/A
PAK2	2.234e-11	0	recession	#N/A
PAK4	1.18112e-07	0	growth	#N/A
PALLD	1.68385e-11	0	peak	1
PALM2-AKAP2	4.22943e-07	0	growth	#N/A
PAM	9.46909e-13	0	peak	2
PANK3	6.98752e-06	0	peak	2
PAPOLA	2.10146e-09	0	peak	1
PAQR5	1.77636e-15	0	peak	2
PARK7	1e-300	0	peak	1
PARM1	7.46302e-06	0	peak	2
PARP1	1e-300	0	peak	1
PARP4	1e-300	0	recession	#N/A
PARVA	1.16358e-05	0	recession	#N/A
PAXX	2.42986e-10	0	peak	1
PBDC1	2.73783e-07	0	peak	1
PBK	8.09797e-13	0	Convex	2
PCBD1	1e-300	0	peak	1
PCBD2	4.54353e-06	0	recession	#N/A
PCDH7	1.69406e-06	0	peak	1
PCLAF	1e-300	0	Convex	2
PCM1	7.63031e-08	0	growth	#N/A
PCMT1	3.15435e-07	0	growth	#N/A
PCMTD2	8.93415e-06	0	peak	2
PCNA	1e-300	0	recession	#N/A
PCNP	1.10862e-11	0	peak	1
PCSK9	1.53767e-11	0	peak	2
PCTP	2.38004e-08	0	peak	2
PDAP1	5.66214e-15	0	peak	1
PDCD10	1.73133e-05	0	peak	1
PDCD2	8.88178e-16	0	recession	#N/A
PDCD4	1e-300	0	growth	#N/A
PDCD5P1	1.96938e-08	0	recession	#N/A
PDCD5	1e-300	0	peak	1
PDCL3	9.94967e-09	0	peak	1
PDE4DIP	4.30489e-09	0	growth	#N/A
PDE6D	2.10996e-07	0	growth	#N/A
PDGFA	1.00256e-07	0	growth	#N/A
PDIA3P1	1.29541e-12	0	recession	#N/A
PDIA3	5.84025e-06	0	recession	#N/A
PDIA4	1e-300	0	growth	#N/A
PDIA5	1e-300	0	peak	2
PDIA6	1e-300	0	peak	1
PDLIM3	1.95399e-14	0	growth	#N/A
PDLIM5	1e-300	0	peak	2
PDP1	1e-300	0	peak	2
PDS5A	2.23918e-09	0	recession	#N/A
PDZD7	5.1547e-06	0	growth	#N/A
PEBP1P2	3.5461e-07	0	peak	1
PEBP1	1e-300	0	peak	1
PERP	1e-300	0	growth	#N/A
PES1	1.13148e-07	0	recession	#N/A
PFDN2	1e-300	0	peak	1
PFDN4	2.24567e-07	0	peak	1
PFDN5	1e-300	0	growth	#N/A
PFN1P1	1e-300	0	peak	1
PFN1	1e-300	0	peak	1
PGAM1	1e-300	0	growth	#N/A
PGAM5	3.10862e-15	0	recession	#N/A
PGK1	1e-300	0	growth	#N/A
PGLS	6.58336e-11	0	peak	1
PGM1	7.77156e-15	0	growth	#N/A
PGM3	5.79478e-08	0	peak	2
[truncated: 3,599 more rows]

## Sheet: Table S3-tradeSeq
Table S3: Real data 1 temporal expression gene list
temporal expression gene identifed by tradeSeq
gene	waldStat	df	pvalue	meanLogFC	fdr
AC005912.1	290.856	1	0	0.376075	0
AC007969.1	75.1432	1	0	0.236585	0
AC097263.1	91.7974	1	0	0.694183	0
AC099560.2	273.538	1	0	0.49775	0
AC115223.1	80.3366	1	0	0.319479	0
AL009174.1	72.0125	1	0	0.235718	0
AL049873.1	126.332	1	0	0.159856	0
AL669831.3	94.7171	1	0	0.323064	0
ANAPC11	72.0645	1	0	0.277383	0
ANP32B	72.869	1	0	0.40729	0
ANXA2	70.3524	1	0	0.157569	0
AP000769.1	70.7192	1	0	0.447022	0
APP	119.311	1	0	0.289516	0
AREG	126.57	1	0	0.507831	0
ARPC5L	96.555	1	0	0.66027	0
BAZ1B	72.2841	1	0	0.306387	0
BCAP31	88.276	1	0	0.23435	0
BNIP3L	337.945	1	0	0.784437	0
BNIP3	128.898	1	0	0.616029	0
BX679664.3	80.5375	1	0	0.25159	0
CACYBP	103.236	1	0	0.509982	0
CALM1	149.028	1	0	0.40363	0
CAPG	106.987	1	0	0.273742	0
CCT6A	246.766	1	0	0.214877	0
CD44	77.3228	1	0	0.337145	0
CDC20	116.086	1	0	0.619619	0
CDKN2A	70.7551	1	0	0.868019	0
CLU	256.382	1	0	0.379198	0
CNFN	110.33	1	0	0.626668	0
COX5A	128.981	1	0	0.444284	0
CRABP2	138.19	1	0	0.435717	0
CTNNA1	114.832	1	0	0.264006	0
CTSV	91.6727	1	0	0.523183	0
DCTN3	77.0363	1	0	0.311946	0
DDX21	79.6505	1	0	0.709489	0
DEK	70.5037	1	0	0.61638	0
DUT	101.545	1	0	0.683513	0
EEF1B2P3	75.1746	1	0	0.2486	0
EIF2S2P4	155.594	1	0	0.328417	0
EIF5B	101.805	1	0	0.196761	0
EIF5	226.416	1	0	1.62798	0
ENO1	369.96	1	0	0.416273	0
ENO2	122.353	1	0	0.656944	0
ETF1	78.1944	1	0	0.236431	0
FAM162A	580.116	1	0	0.48339	0
FTH1P11	71.0652	1	0	0.917282	0
FTH1P20	155.357	1	0	0.764756	0
FTH1P2	106.783	1	0	0.736311	0
FTH1P8	91.9377	1	0	0.535617	0
FTH1	396.864	1	0	1.22448	0
FTLP3	240.81	1	0	0.457167	0
FTL	480.844	1	0	0.412377	0
FUS	95.5306	1	0	0.51666	0
GAPDHP1	87.7196	1	0	0.614925	0
GAS5	159.44	1	0	0.431289	0
GCAT	86.6355	1	0	0.380803	0
GGH	125.69	1	0	0.322291	0
GPATCH4	76.8266	1	0	0.786543	0
GPI	268.035	1	0	0.685277	0
GRN	279.627	1	0	0.549297	0
GTF3A	79.9182	1	0	0.672641	0
H1F0	157.977	1	0	0.667767	0
H2AFZ	146.981	1	0	0.294242	0
H3F3B	134.402	1	0	0.310765	0
HINT1	80.9012	1	0	0.245234	0
HLA-A	118.942	1	0	0.351465	0
HLA-B	87.8486	1	0	0.324557	0
HLA-C	470.316	1	0	0.341729	0
HNRNPA1P48	84.2304	1	0	0.457371	0
HNRNPA1	266.962	1	0	0.589938	0
HNRNPA2B1	215.934	1	0	0.336658	0
HNRNPA3	97.3829	1	0	0.367321	0
HNRNPH1	125.588	1	0	0.594759	0
HNRNPK	90.7324	1	0	0.30579	0
HNRNPL	95.3252	1	0	0.608937	0
HSP90AA2P	105.523	1	0	0.1949	0
HSP90AB1	128.536	1	0	0.246555	0
HSP90AB3P	103.38	1	0	0.436153	0
HSPA8	70.4673	1	0	0.321423	0
HSPB1	142.468	1	0	0.355962	0
HSPD1	153.714	1	0	0.211231	0
HSPE1P2	377.261	1	0	0.351143	0
HSPE1P4	120.525	1	0	0.644806	0
HSPE1	115.028	1	0	0.285224	0
HSPH1	150.673	1	0	0.352515	0
ID3	73.7471	1	0	0.525246	0
ITGA2	87.1324	1	0	0.491149	0
JUP	220.923	1	0	0.492999	0
KRT8	303.986	1	0	0.214636	0
LAPTM4B	120.915	1	0	0.221475	0
LDHA	356.999	1	0	0.514253	0
LDHB	166.438	1	0	0.442404	0
LGALS1	160.722	1	0	0.261631	0
MIR1244-2	87.0998	1	0	0.328242	0
MKI67	84.9228	1	0	0.524952	0
MRPL41	101.735	1	0	0.505702	0
MRPS34	73.2252	1	0	0.446208	0
MT1E	237.606	1	0	0.336493	0
MT1X	71.6271	1	0	0.653013	0
MT2P1	75.5334	1	0	0.370019	0
MT-ATP6	146.297	1	0	0.223921	0
MTCO1P12	204.166	1	0	0.436293	0
MT-CO1	112.333	1	0	0.175637	0
MT-CO3	81.3132	1	0	0.145215	0
MT-ND3	613.808	1	0	0.49669	0
MT-ND4L	401.643	1	0	0.217612	0
MT-ND4	83.87	1	0	0.166193	0
NARF	94.9517	1	0	0.604637	0
NDRG1	81.5068	1	0	0.565796	0
NDUFAB1	81.5148	1	0	0.311263	0
NDUFAF8	236.359	1	0	0.446117	0
NME1	186.401	1	0	0.164135	0
NOL7	127.157	1	0	0.725921	0
NOP58	93.1059	1	0	0.581045	0
NPM1P39	72.909	1	0	0.338747	0
NQO1	178.691	1	0	0.374168	0
P4HA1	365.86	1	0	0.965752	0
PABPC1	285.459	1	0	0.301631	0
PAIP2B	77.8503	1	0	0.68499	0
PDIA4	157.089	1	0	0.297634	0
PFN1	290.444	1	0	0.458913	0
PGK1	391.482	1	0	0.653683	0
PHLDA2	249.133	1	0	0.798845	0
PKM	107.866	1	0	0.266077	0
PPM1G	110.243	1	0	0.246661	0
PRDX1	78.259	1	0	0.239029	0
PRDX2	78.8318	1	0	0.255975	0
PRPF4	82.4523	1	0	0.299394	0
PSAT1	127.386	1	0	1.06078	0
PTMS	97.8468	1	0	0.537699	0
PTPRF	71.8408	1	0	0.216685	0
PTTG1	83.1727	1	0	0.382835	0
PYURF	80.7047	1	0	0.712406	0
RANBP1	155.586	1	0	0.644364	0
RPF2	98.8765	1	0	0.291651	0
RPL13P12	407.91	1	0	0.416684	0
RPL13	784.58	1	0	0.429889	0
RPL21P16	73.8376	1	0	0.212986	0
RPL22L1	224.771	1	0	0.294642	0
RPL22P1	108.146	1	0	0.266792	0
RPL30	70.4032	1	0	0.172226	0
RPL38	169.338	1	0	0.216639	0
RPL39P3	93.3966	1	0	0.237911	0
RPL39	83.5475	1	0	0.231615	0
RPL6P27	70.3774	1	0	0.172479	0
RPL6	100.55	1	0	0.206962	0
RPL7P1	165.167	1	0	0.254002	0
RPLP1	160.193	1	0	0.172509	0
RPS12	259.269	1	0	0.227241	0
RPS13	76.179	1	0	0.144961	0
RPS14	152.813	1	0	0.19521	0
RPS18	71.4878	1	0	0.121223	0
RPS20	100.667	1	0	0.137974	0
RPS21	462.226	1	0	0.150044	0
RPS27	200.605	1	0	0.372408	0
RPS28P7	281.966	1	0	0.24119	0
RPS29	309.246	1	0	0.302083	0
RPS6	82.2428	1	0	0.133775	0
RPSAP58	111.006	1	0	0.233406	0
RSL1D1	70.8239	1	0	0.413467	0
RTN2	73.495	1	0	0.765094	0
S100A6	364.071	1	0	0.319439	0
SDF2L1	95.2679	1	0	0.640525	0
SEC61B	110.143	1	0	0.379341	0
SFPQ	158.515	1	0	0.354085	0
SLBP	89.6374	1	0	0.490781	0
SNHG29	215.391	1	0	0.506094	0
SRSF2	164.168	1	0	0.707096	0
STARD7	147.697	1	0	0.372585	0
TMBIM6	73.1452	1	0	0.233055	0
TMEM107	77.7851	1	0	0.404679	0
TMPO	185.591	1	0	0.314399	0
TNFRSF12A	123.31	1	0	0.73929	0
TPI1	140.777	1	0	0.210022	0
TRIR	100.339	1	0	0.289827	0
TUBB	176.385	1	0	0.249562	0
TXN	156.656	1	0	0.257623	0
UBALD2	84.3068	1	0	1.2107	0
UBC	100.944	1	0	0.387033	0
UBTF	74.4119	1	0	0.349363	0
WDR45B	104.282	1	0	0.280711	0
WDR54	109.421	1	0	0.696582	0
WLS	77.591	1	0	0.421586	0
ZNF706	89.776	1	0	0.667413	0
C1QBP	70.0123	1	1.11022e-16	0.405431	0
FDXR	69.1697	1	1.11022e-16	0.331007	0
KPNB1	68.8076	1	1.11022e-16	0.340116	0
LSG1	68.5238	1	1.11022e-16	0.347972	0
LSR	68.7466	1	1.11022e-16	0.254853	0
MAGOHB	70.0665	1	1.11022e-16	0.703378	0
MDH1	68.2749	1	1.11022e-16	0.303152	0
MRPS26	68.1023	1	1.11022e-16	0.739592	0
PAK1IP1	69.5697	1	1.11022e-16	1.13143	0
POLR2K	68.0067	1	1.11022e-16	0.403907	0
PSMC1P1	68.1276	1	1.11022e-16	0.207684	0
PSMD12	69.2488	1	1.11022e-16	0.47802	0
RPL15P3	69.5992	1	1.11022e-16	0.249635	0
RPS2P46	68.8077	1	1.11022e-16	0.134634	0
SELENOH	68.0624	1	1.11022e-16	0.327875	0
SEMA4B	69.8166	1	1.11022e-16	0.883284	0
WDR77	69.5142	1	1.11022e-16	0.431506	0
C4orf3	67.5086	1	2.22045e-16	0.376516	0
EIF2S2	67.3482	1	2.22045e-16	0.371284	0
NPM3	66.9961	1	2.22045e-16	0.323404	0
RPL10	67.2199	1	2.22045e-16	0.156763	0
ACTB	66.6176	1	3.33067e-16	0.209019	0
DAZAP2	66.3436	1	3.33067e-16	0.229689	0
FKBP8	66.5811	1	3.33067e-16	0.294636	0
ISCU	66.3415	1	3.33067e-16	0.535458	0
LGMN	66.5511	1	3.33067e-16	0.557325	0
NCL	66.8948	1	3.33067e-16	0.260379	0
NOP10	66.8018	1	3.33067e-16	0.27744	0
RPS2	66.6673	1	3.33067e-16	0.0569342	0
SLTM	66.8914	1	3.33067e-16	0.574827	0
IMPDH2	66.1008	1	4.44089e-16	0.264505	0
RDM1	65.9505	1	4.44089e-16	0.69792	0
RPAIN	66.0893	1	4.44089e-16	0.547437	0
RPL24	66.1201	1	4.44089e-16	0.165011	0
UACA	65.9543	1	4.44089e-16	0.494087	0
INSIG2	65.4143	1	5.55112e-16	0.86225	0
AC034236.1	65.2619	1	6.66134e-16	0.171473	0
C19orf48	65.1524	1	6.66134e-16	0.69517	0
PLOD1	65.4006	1	6.66134e-16	0.287577	0
AL451165.2	65.0024	1	7.77156e-16	0.784802	0
NDUFB1	64.8601	1	7.77156e-16	0.369632	0
MRPS10	64.7158	1	8.88178e-16	0.470346	0
LSM2	64.4664	1	9.99201e-16	0.60075	0
DCAF11	63.7934	1	1.33227e-15	0.496399	0
CCAR1	63.3277	1	1.77636e-15	0.32209	0
AIFM2	63.1732	1	1.88738e-15	0.307447	0
RPL29	62.8758	1	2.22045e-15	0.166024	0
MRPL20	62.5702	1	2.55351e-15	0.449322	0
ITGA6	62.5294	1	2.66454e-15	0.352597	0
SNU13	62.463	1	2.66454e-15	0.275685	0
BNIP3P1	62.2459	1	2.9976e-15	0.620968	0
CSTB	62.2364	1	2.9976e-15	0.324531	0
CSNK1A1	62.1359	1	3.21965e-15	0.616175	0
FAM136A	61.6061	1	4.21885e-15	0.559475	0
CALM2	61.511	1	4.44089e-15	0.287575	0
RPS19BP1	61.4546	1	4.55191e-15	0.469974	0
OSTC	61.1924	1	5.21805e-15	0.357282	0
DNAJC9	60.9828	1	5.77316e-15	0.923548	0
RPS7P1	60.8314	1	6.21725e-15	0.168461	0
ATP1A1	60.7705	1	6.43929e-15	0.374094	0
RFC4	60.0993	1	8.99281e-15	0.311891	0
PTPRU	59.6614	1	1.12133e-14	0.735662	0
RBMX	59.5176	1	1.21014e-14	0.53703	0
TUBA1A	59.496	1	1.22125e-14	0.445724	0
RPS8	59.2958	1	1.35447e-14	0.11553	0
SERINC3	59.2956	1	1.35447e-14	0.329868	0
BAIAP2L1	59.1669	1	1.44329e-14	0.398557	0
AC116533.1	59.1362	1	1.4766e-14	0.134247	0
CD81	58.8131	1	1.73195e-14	0.233198	0
SNHG19	58.5813	1	1.95399e-14	0.55286	0
EIF1AXP1	58.5321	1	1.9984e-14	0.669908	0
ARGLU1	58.4209	1	2.12053e-14	0.521706	0
CYB5B	58.2037	1	2.36478e-14	0.29777	0
MT-CO2	58.182	1	2.38698e-14	0.11774	0
TMEM70	57.8516	1	2.83107e-14	0.582703	0
KREMEN1	57.8208	1	2.87548e-14	0.467038	0
RPL15	57.752	1	2.9754e-14	0.143539	0
ERH	57.5789	1	3.24185e-14	0.284053	0
PFDN2	57.5034	1	3.37508e-14	0.316796	0
BCLAF1	57.0896	1	4.16334e-14	0.500435	0
CCDC59	56.9692	1	4.42979e-14	0.707339	0
QARS	56.6398	1	5.22915e-14	0.261428	0
TECR	56.5141	1	5.58442e-14	0.540785	0
RBM17	56.4801	1	5.67324e-14	0.570627	0
RPLP0	56.1847	1	6.59472e-14	0.117912	0
MZT2A	55.9711	1	7.34968e-14	0.189791	0
AP3S1	55.9486	1	7.43849e-14	0.27754	0
B2M	55.9116	1	7.58282e-14	0.183688	0
RUVBL2	55.8985	1	7.62723e-14	0.200549	0
MRPL14	55.8534	1	7.80487e-14	0.350426	0
LTA4H	55.8488	1	7.82707e-14	0.350891	0
SYNGR1	55.8284	1	7.90479e-14	0.476829	0
GNAS	55.6601	1	8.61533e-14	0.193484	0
FUBP1	55.6498	1	8.65974e-14	0.742382	0
ANKRD11	55.5563	1	9.08162e-14	0.236109	0
VKORC1	55.4837	1	9.42579e-14	0.411874	0
SUN1	55.426	1	9.70335e-14	0.280212	0
AC092809.3	55.2851	1	1.0425e-13	1.32784	0
USP7	55.2184	1	1.07803e-13	0.271949	0
RPN2	55.1381	1	1.12355e-13	0.148436	0
CDKN3	55.1195	1	1.13465e-13	0.43873	0
SNHG25	55.0808	1	1.15685e-13	0.45602	0
SDC4	55.0035	1	1.20348e-13	0.347634	0
CD59	54.973	1	1.22236e-13	0.242691	0
NOP16	54.7935	1	1.33893e-13	0.737291	0
POLR2F	54.7127	1	1.39444e-13	0.380613	0
NPM1P27	54.6914	1	1.40998e-13	0.210382	0
AL590867.2	54.5752	1	1.49658e-13	0.121107	0
MAGOH	54.5534	1	1.51323e-13	0.433976	0
NOLC1	54.4753	1	1.5743e-13	0.36959	0
AP1M2	54.4484	1	1.59539e-13	0.253736	0
UQCRHL	54.3736	1	1.65756e-13	0.221386	0
GPX1	53.9656	1	2.04059e-13	0.22634	0
CIB1	53.8658	1	2.14606e-13	0.339851	0
NDUFAF4	53.7826	1	2.23932e-13	0.640132	0
CDH3	53.782	1	2.24043e-13	0.407164	0
EEF1E1	53.2878	1	2.88103e-13	0.505994	0
CISD3	53.2384	1	2.9543e-13	0.701374	0
CDH1	52.9353	1	3.44724e-13	0.413999	0
DNAJC2	52.7392	1	3.80918e-13	0.745714	0
RPL34P18	52.2684	1	4.84057e-13	0.236847	0
SRSF3	52.2498	1	4.8872e-13	0.312933	0
FKBP3	52.1591	1	5.11813e-13	0.396951	0
COX17	52.0517	1	5.40568e-13	0.145222	0
SMARCD2	52.0292	1	5.46785e-13	0.578129	0
UBQLN1	51.9246	1	5.76761e-13	0.221734	0
ID1	51.897	1	5.84865e-13	0.583558	0
ARF5	51.6406	1	6.66467e-13	0.43667	0
ERO1A	51.3621	1	7.68052e-13	0.389257	0
MT-CYB	51.1607	1	8.51097e-13	0.141704	0
S100A16	51.0468	1	9.01834e-13	0.325642	0
RPL37AP1	51.027	1	9.11049e-13	0.366646	0
BLOC1S2	51.0126	1	9.1771e-13	0.626906	0
PIH1D1	50.9625	1	9.41469e-13	0.482847	0
DCAF7	50.8239	1	1.0103e-12	0.24973	0
UQCRFS1	50.572	1	1.14875e-12	0.413303	0
TMEM147	50.4668	1	1.21192e-12	0.339913	0
MTDH	50.3396	1	1.29308e-12	0.41809	0
EMG1	50.2132	1	1.37912e-12	0.556094	0
HSPD1P1	49.9938	1	1.54232e-12	0.353652	0
XRN2	49.8508	1	1.6589e-12	0.462898	0
CCDC85B	49.7795	1	1.72029e-12	0.459029	0
NOP56	49.728	1	1.76603e-12	0.255862	0
RWDD1	49.6957	1	1.79545e-12	0.540336	0
SNRPEP4	49.6792	1	1.81055e-12	0.253636	0
RPS28	49.6788	1	1.81088e-12	0.336615	0
LGALS3	49.3529	1	2.13818e-12	0.370668	0
EREG	49.318	1	2.17659e-12	0.494884	0
TPM3	49.2049	1	2.30571e-12	0.257725	0
IDH3G	49.2032	1	2.30771e-12	0.294169	0
RPS23P8	49.177	1	2.3388e-12	0.175109	0
COPZ1	49.0412	1	2.50644e-12	0.369903	0
CACYBPP2	48.9847	1	2.5796e-12	0.559074	0
AC099336.2	48.9117	1	2.67752e-12	0.784469	0
KRR1	48.7444	1	2.91589e-12	0.550518	0
DYNLL1	48.7265	1	2.94254e-12	0.268551	0
MT-ND6	48.5699	1	3.18723e-12	0.240205	0
DHX29	48.2829	1	3.68949e-12	0.961573	0
GNAI2	48.2541	1	3.74423e-12	0.213392	0
MRPL13	48.1754	1	3.89755e-12	0.289027	0
ODC1	48.0673	1	4.11826e-12	0.335471	0
SLC25A5	48.0319	1	4.19331e-12	0.197813	0
PSAP	47.9357	1	4.40425e-12	0.237525	0
RPS7	47.9132	1	4.45521e-12	0.137391	0
SSBP1	47.6879	1	4.99778e-12	0.285115	0
SNRPD1	47.4288	1	5.70377e-12	0.244754	0
RPL37P2	47.3763	1	5.85865e-12	0.47993	0
CLPTM1L	47.0844	1	6.79967e-12	0.141876	0
LYAR	46.8836	1	7.53297e-12	0.456691	0
RPL35P5	46.8366	1	7.71594e-12	0.38931	0
PSME1	46.7328	1	8.13549e-12	0.162281	0
TMEM158	46.6196	1	8.61955e-12	0.596377	0
CHAF1A	46.5159	1	9.08773e-12	0.545203	0
GSTP1	46.4833	1	9.24016e-12	0.156047	0
ANKRD10	46.3731	1	9.77496e-12	0.250807	0
LAGE3	46.2015	1	1.06694e-11	0.521492	0
LSM7	46.1441	1	1.09868e-11	0.246025	0
SYNGR2	45.9415	1	1.21839e-11	0.372022	0
PSMA7	45.9222	1	1.23045e-11	0.164158	0
SSB	45.6484	1	1.41503e-11	0.383203	0
AL450405.1	45.6096	1	1.44329e-11	0.216168	0
TMSB4X	45.5061	1	1.52163e-11	0.179239	0
MCRIP1	45.1778	1	1.79934e-11	0.636596	0
LAMB2	45.0354	1	1.9351e-11	0.336336	0
NIFK	44.9753	1	1.99534e-11	0.726118	0
EPRS	44.9714	1	1.99931e-11	0.452614	0
CENPX	44.7735	1	2.21199e-11	0.257224	0
TRMT112	44.7353	1	2.25557e-11	0.221863	0
NDUFA4	44.6613	1	2.34238e-11	0.183871	0
ANAPC5	44.6065	1	2.40896e-11	0.400151	0
YWHAB	44.4655	1	2.58877e-11	0.208825	0
SRRM1	44.4226	1	2.64609e-11	0.423317	0
CYC1	44.2155	1	2.94141e-11	0.303386	0
CLTA	44.206	1	2.95576e-11	0.353259	0
PAK4	44.0253	1	3.24155e-11	0.50266	0
ARL6IP1	43.993	1	3.29557e-11	0.473082	0
CTSB	43.864	1	3.52004e-11	0.284181	0
GRB2	43.786	1	3.66311e-11	0.340563	0
ME1	43.768	1	3.69703e-11	0.641689	0
ATP6V1G1	43.7463	1	3.73822e-11	0.356592	0
AC019068.1	43.7364	1	3.75709e-11	1.10181	0
IGFBP2	43.4847	1	4.27297e-11	0.489413	0
NOC3L	43.4641	1	4.31816e-11	1.02978	0
PTPRS	43.4378	1	4.3765e-11	0.291593	0
RNF19B	43.4007	1	4.46029e-11	0.353445	0
PSMB5	43.3988	1	4.46472e-11	0.271886	0
FTSJ3	43.3357	1	4.61103e-11	0.285865	0
NCAPH	43.2966	1	4.70396e-11	0.389505	0
HDAC5	43.166	1	5.02872e-11	0.468649	0
TRA2B	43.1476	1	5.07608e-11	0.539446	0
TIMM8B	42.5561	1	6.86843e-11	0.368404	0
MTHFD2	42.4485	1	7.2568e-11	0.345484	0
CPNE1	42.3819	1	7.50801e-11	0.31956	0
LSM8	42.357	1	7.60438e-11	0.519794	0
PPP2R1A	42.3411	1	7.66655e-11	0.162208	0
EXOSC8	42.3196	1	7.75122e-11	0.505113	0
HSPA9	42.0926	1	8.70509e-11	0.321375	0
FAHD2B	42.0042	1	9.10796e-11	0.394438	0
GLG1	41.9898	1	9.17497e-11	0.289508	0
MRTO4	41.8476	1	9.86733e-11	0.476927	0
ZNF277	41.8428	1	9.89135e-11	0.468574	0
ITGAE	41.8361	1	9.92538e-11	0.439875	0
RPS13P2	41.811	1	1.00535e-10	0.148457	0
RBM14	41.7807	1	1.02104e-10	0.449861	0
HNRNPA0	41.6576	1	1.08739e-10	0.433585	0
MALSU1	41.6002	1	1.11984e-10	0.475142	0
HSBP1L1	41.4487	1	1.21005e-10	0.593665	0
GCSHP5	41.357	1	1.26816e-10	0.750925	0
RNASEH2B	41.2263	1	1.35587e-10	0.820362	0
CIAO2A	41.1636	1	1.40002e-10	0.396645	0
NCAPD2	41.1056	1	1.44224e-10	0.577427	0
SLC3A2	41.0554	1	1.47974e-10	0.532401	0
TXNL4A	40.9853	1	1.53375e-10	0.165655	0
RPL26P19	40.7934	1	1.69204e-10	0.118261	0
SLC7A11	40.6232	1	1.84602e-10	1.0971	0
DNAJC19P9	40.6152	1	1.85358e-10	0.512042	0
DNMT1	40.5847	1	1.88275e-10	0.198201	0
RAB2A	40.5655	1	1.90135e-10	0.394471	0
RPN1	40.5554	1	1.9112e-10	0.167885	0
USP10	40.4305	1	2.03738e-10	0.479453	0
WDR43	40.4293	1	2.03865e-10	0.835414	0
SERF2	40.3212	1	2.15457e-10	0.161417	0
CCDC34	40.2414	1	2.24445e-10	0.252395	0
ANTKMT	40.2021	1	2.29004e-10	0.857554	0
ANXA3	40.1252	1	2.38196e-10	0.460332	0
OXLD1	40.0155	1	2.51957e-10	0.682041	0
ACO1	39.9846	1	2.55971e-10	0.353573	0
CCDC28A	39.973	1	2.57492e-10	0.49136	0
SNRPD3	39.8576	1	2.73168e-10	0.251477	0
PCNA	39.7119	1	2.94319e-10	0.318597	0
BSG	39.6979	1	2.96449e-10	0.243113	0
AC114491.1	39.6118	1	3.09798e-10	0.211004	0
CARHSP1	39.5596	1	3.18197e-10	0.276874	0
TUSC2	39.5492	1	3.19902e-10	0.579308	0
VAPA	39.5478	1	3.20119e-10	0.376449	0
CDK11B	39.5034	1	3.27489e-10	0.198861	0
SLC16A3	39.412	1	3.43177e-10	0.38678	0
MRPL23	39.283	1	3.66614e-10	0.639276	0
TPM4	39.2598	1	3.71007e-10	0.238771	0
RBM39	39.247	1	3.73433e-10	0.464383	0
MXD3	39.104	1	4.01828e-10	0.505697	0
EIF5A	39.1014	1	4.02346e-10	0.227102	0
CNPY2	39.0911	1	4.04486e-10	0.318536	0
H2AFJ	39.0537	1	4.12311e-10	0.567396	0
HNRNPA1P7	39.0377	1	4.15694e-10	0.632187	0
NSUN2	38.9238	1	4.40677e-10	0.286597	0
PCBD1	38.8814	1	4.50341e-10	0.327118	0
ALDOC	38.8345	1	4.61302e-10	0.585746	0
CNBP	38.8155	1	4.65824e-10	0.247429	0
XAB2	38.8068	1	4.67892e-10	0.61696	0
RPL37A	38.7383	1	4.84601e-10	0.0898025	0
PSMG1	38.6446	1	5.08441e-10	0.603137	0
OSMR	38.6103	1	5.17448e-10	0.390333	0
AL031729.1	38.6078	1	5.1812e-10	0.355976	0
FTH1P7	38.5951	1	5.21502e-10	0.890219	0
MRPL57	38.5781	1	5.26059e-10	0.302102	0
CFD	38.5436	1	5.35448e-10	0.459719	0
UQCRH	38.5316	1	5.38733e-10	0.142749	0
SLC7A5	38.4924	1	5.49677e-10	0.344394	0
TARS	38.4525	1	5.61039e-10	0.402445	0
ATP5ME	38.4331	1	5.66635e-10	0.249496	0
RPS23	38.3846	1	5.80895e-10	0.113539	0
YY1	38.3744	1	5.8392e-10	0.217803	0
PFN1P1	38.2996	1	6.06738e-10	0.3605	0
GNL3	38.2562	1	6.20401e-10	0.369246	0
SUDS3	38.1887	1	6.42219e-10	0.678758	0
BCCIP	38.1215	1	6.64744e-10	0.303236	0
GPRC5C	38.069	1	6.82879e-10	0.541231	0
NUTF2	38.0122	1	7.03029e-10	0.276542	0
DCTPP1	38.0069	1	7.04952e-10	0.392254	0
FO393411.1	37.9796	1	7.14883e-10	0.359762	0
C1orf35	37.9522	1	7.24976e-10	0.70275	0
RFK	37.8649	1	7.58177e-10	0.615029	0
COX17P1	37.7802	1	7.91833e-10	0.399009	0
KDM4B	37.7153	1	8.18591e-10	0.552603	0
RPL9	37.6628	1	8.40916e-10	0.113601	0
SAP18	37.641	1	8.50367e-10	0.282068	0
TECRP1	37.6374	1	8.51959e-10	0.377626	0
BCL2L12	37.5047	1	9.11925e-10	0.509294	0
MPI	37.5038	1	9.12329e-10	0.393474	0
DPM3	37.5015	1	9.13425e-10	0.315831	0
CHMP3	37.4643	1	9.31017e-10	0.662233	0
RPP25L	37.4137	1	9.55464e-10	0.275101	0
AC026403.1	37.1499	1	1.09389e-09	0.177917	0
GLYR1	37.1457	1	1.09627e-09	0.347665	0
CFDP1	37.0823	1	1.13247e-09	0.209884	0
NDUFA3	37.0562	1	1.14771e-09	0.262805	0
EEF1B2	37.0232	1	1.16733e-09	0.150442	0
RPS3AP26	36.9966	1	1.18335e-09	0.177575	0
POLR2A	36.9785	1	1.19441e-09	0.294855	0
LEO1	36.9523	1	1.21054e-09	0.451595	0
GPAA1	36.8996	1	1.24371e-09	0.266019	0
PXN	36.8969	1	1.24541e-09	0.290929	0
TAGLN2	36.8842	1	1.25359e-09	0.329833	0
UBB	36.7923	1	1.31408e-09	0.282713	0
MRPL24	36.7884	1	1.31671e-09	0.341393	0
ATAD3A	36.7166	1	1.36614e-09	0.329122	0
LSM4	36.7009	1	1.37714e-09	0.221805	0
PDLIM7	36.5756	1	1.46859e-09	0.244821	0
SIVA1	36.5535	1	1.48533e-09	0.278725	0
SRSF1	36.4863	1	1.53745e-09	0.88617	0
PGAM5	36.3667	1	1.63473e-09	0.357006	0
CHP1	36.2978	1	1.69355e-09	0.207861	0
SLCO4A1	36.1491	1	1.82783e-09	0.456546	0
HSPD1P4	36.084	1	1.88991e-09	0.497184	0
UROS	36.0647	1	1.90869e-09	0.559877	0
SRP72	35.8468	1	2.13464e-09	0.380237	0
GARS	35.7907	1	2.19697e-09	0.373237	0
AC018738.1	35.7494	1	2.24397e-09	0.451801	0
PIMREG	35.7042	1	2.29669e-09	0.320495	0
AHCY	35.6127	1	2.40717e-09	0.135728	0
SNRPGP10	35.5013	1	2.54875e-09	0.226387	0
TOP2B	35.4936	1	2.55889e-09	0.264362	0
HSP90AA1	35.4473	1	2.62043e-09	0.115255	0
CHORDC1	35.3776	1	2.71586e-09	0.413535	0
EMC4	35.2023	1	2.97174e-09	0.397097	0
NECTIN2	35.1157	1	3.10682e-09	0.311745	0
KRT8P45	35.0813	1	3.16229e-09	0.461582	0
AL080243.2	35.0544	1	3.20618e-09	0.135635	0
YARS	35.0442	1	3.22304e-09	0.39001	0
GTF3C6	34.9925	1	3.30981e-09	0.522243	0
PSEN1	34.9901	1	3.31387e-09	0.347363	0
AC243919.1	34.8822	1	3.50268e-09	0.111468	0
PSMD14	34.7617	1	3.72629e-09	0.301382	0
HNRNPUL2	34.6223	1	4.00302e-09	0.583153	0
MYDGF	34.5848	1	4.0809e-09	0.268482	0
MALAT1	34.5224	1	4.21375e-09	0.153019	0
COX8A	34.4659	1	4.33779e-09	0.17177	0
NSMCE4A	34.3101	1	4.69943e-09	0.52671	0
TFAM	34.1205	1	5.18037e-09	0.484425	0
GDF15	34.0469	1	5.38005e-09	0.775797	0
UBLCP1	33.9811	1	5.5651e-09	0.644681	0
DENND10	33.8963	1	5.81281e-09	0.285827	0
TPT1P9	33.8202	1	6.04494e-09	0.217785	0
NDUFA1	33.8166	1	6.05605e-09	0.0808472	0
CTSH	33.7149	1	6.38098e-09	0.402769	0
RPS18P12	33.6831	1	6.4861e-09	0.178786	0
SRSF10	33.6816	1	6.49121e-09	0.460336	0
RRM2B	33.6245	1	6.68445e-09	0.305574	0
UBAC2	33.6186	1	6.70488e-09	0.204492	0
TRMT10C	33.6106	1	6.73257e-09	0.637786	0
LLGL2	33.6069	1	6.74517e-09	0.183388	0
S100A13	33.5885	1	6.80944e-09	0.234874	0
GRWD1	33.5661	1	6.88834e-09	0.325214	0
TMEM183A	33.5575	1	6.91884e-09	0.498753	0
TXNRD1	33.4911	1	7.15917e-09	0.27414	0
DNPH1	33.4621	1	7.26656e-09	0.299071	0
MRPL40	33.4264	1	7.40134e-09	0.441027	0
HNRNPR	33.334	1	7.76134e-09	0.25148	0
CLSPN	33.2956	1	7.91615e-09	0.340851	0
MRPL32	33.2654	1	8.04003e-09	0.453381	0
AP001324.1	33.2118	1	8.26487e-09	0.104772	0
ANLN	33.1137	1	8.69226e-09	0.624622	0
NCBP2AS2	33.1099	1	8.70939e-09	0.926409	0
RPL26	33.0954	1	8.77475e-09	0.140304	0
SREK1	33.0724	1	8.87897e-09	0.233472	0
MAN1A1	33.0486	1	8.98845e-09	0.257517	0
BMX	32.985	1	9.28734e-09	0.246835	0
CCNL2	32.927	1	9.5686e-09	0.759236	0
CYCS	32.8899	1	9.75288e-09	0.186679	0
RB1CC1	32.8279	1	1.00689e-08	0.246861	0
SNRPG	32.7624	1	1.04138e-08	0.158103	0
STAT1	32.7109	1	1.06936e-08	0.238533	0
NOL9	32.6983	1	1.07633e-08	0.593102	0
GAPDHP69	32.6929	1	1.07931e-08	0.409638	0
PSMA3	32.6864	1	1.08293e-08	0.245128	0
ACTG1	32.6636	1	1.0957e-08	0.0979975	0
PPID	32.644	1	1.10682e-08	0.516985	0
STMN1	32.6407	1	1.10867e-08	0.167727	0
RNH1	32.6184	1	1.12147e-08	0.216375	0
TMEM256	32.5997	1	1.13235e-08	0.321078	0
AC022968.1	32.542	1	1.16646e-08	0.617009	0
STOML2	32.3881	1	1.2626e-08	0.242239	0
AHNAK	32.3859	1	1.26402e-08	0.185738	0
UGP2	32.3709	1	1.27383e-08	0.229225	0
UNG	32.3456	1	1.29048e-08	0.262764	0
MPZL2	32.3397	1	1.29445e-08	0.528059	0
KIF5B	32.3393	1	1.29467e-08	0.340331	0
RPS4X	32.3244	1	1.30465e-08	0.10563	0
BCLAF1P2	32.3201	1	1.30755e-08	0.392655	0
TRIM28	32.2858	1	1.33079e-08	0.317594	0
U2SURP	32.2749	1	1.3383e-08	0.358012	0
RPL26L1	32.0913	1	1.47097e-08	0.334194	0
PABPC1P4	32.0553	1	1.49849e-08	0.166365	0
NDUFB6	31.9699	1	1.56576e-08	0.182846	0
NCBP1	31.9117	1	1.61343e-08	0.332149	0
SUMO2	31.9056	1	1.61849e-08	0.16368	0
CDC16	31.8934	1	1.62872e-08	0.480097	0
EPB41L5	31.8229	1	1.68893e-08	0.420668	0
HNRNPC	31.7886	1	1.71902e-08	0.165949	0
ZNF326	31.7776	1	1.72874e-08	0.723283	0
PPIAP22	31.7093	1	1.79065e-08	0.14317	0
UPP1	31.7044	1	1.79516e-08	0.652553	0
RETSAT	31.7	1	1.79918e-08	0.306302	0
NDUFB2	31.6315	1	1.8638e-08	0.226915	0
TSPO	31.6203	1	1.87457e-08	0.24095	0
FAM204A	31.6093	1	1.88529e-08	0.407288	0
MT1XP1	31.5797	1	1.91417e-08	0.840279	0
AC098591.3	31.5686	1	1.92522e-08	0.312018	0
NASP	31.5582	1	1.93552e-08	0.189985	0
NAA15	31.5259	1	1.96796e-08	0.559781	0
SPR	31.4244	1	2.07354e-08	0.285539	0
DGAT1	31.4034	1	2.09619e-08	0.360022	0
PTPMT1	31.3972	1	2.10281e-08	0.837806	0
MND1	31.3294	1	2.17753e-08	0.30864	0
RPL35P1	31.3122	1	2.19691e-08	0.197723	0
RPL22	31.2779	1	2.23616e-08	0.116905	0
UBE3A	31.1886	1	2.34132e-08	0.27566	0
SMS	31.1749	1	2.35789e-08	0.170031	0
CDC123	31.1535	1	2.38409e-08	0.365067	0
NDUFV3	31.0134	1	2.56247e-08	0.353063	0
PNN	30.9993	1	2.58125e-08	0.427818	0
PHGDH	30.9969	1	2.58444e-08	0.390407	0
ARPC2	30.9581	1	2.63657e-08	0.182438	0
AL109618.1	30.9	1	2.71674e-08	0.353596	0
KDSR	30.8292	1	2.81765e-08	0.205107	0
RPL24P4	30.806	1	2.85157e-08	0.1655	0
SLC4A7	30.7817	1	2.88754e-08	0.36821	0
ITGB4	30.7531	1	2.93034e-08	0.412537	0
RPLP0P6	30.7255	1	2.97235e-08	0.123052	0
SLC2A1	30.7101	1	2.996e-08	0.572012	0
NT5C	30.6823	1	3.03925e-08	0.508959	0
CKS1B	30.5702	1	3.22009e-08	0.137142	0
TMEM126B	30.5498	1	3.25402e-08	0.464715	0
TIMM13	30.5316	1	3.28476e-08	0.252594	0
PDCD5	30.5188	1	3.30639e-08	0.237909	0
MT-ND2	30.5184	1	3.30714e-08	0.110686	0
PDZD7	30.515	1	3.31289e-08	0.535242	0
PBK	30.484	1	3.36628e-08	0.376595	0
CR391992.1	30.4192	1	3.48072e-08	0.373254	0
HSD17B11	30.4185	1	3.48183e-08	0.554582	0
TADA3	30.38	1	3.55167e-08	0.235227	0
MPDU1	30.3483	1	3.61019e-08	0.278061	0
TIMM44	30.3478	1	3.61118e-08	0.254573	0
MRPL12	30.2711	1	3.75689e-08	0.285275	0
SPTSSB	30.2596	1	3.77916e-08	0.668853	0
LSM5	30.24	1	3.81763e-08	0.231841	0
FAM83H	30.1865	1	3.92434e-08	0.389322	0
NACA	30.1841	1	3.92927e-08	0.127507	0
TSR1	30.107	1	4.0886e-08	0.242641	0
CCDC58	30.1039	1	4.0951e-08	0.414515	0
TACO1	30.1028	1	4.09747e-08	0.805804	0
SDAD1	30.0783	1	4.14939e-08	0.618917	0
KDM3A	30.0446	1	4.22226e-08	0.873308	0
GOT1	30.0189	1	4.27852e-08	0.230749	0
RPL5P34	30.0079	1	4.30295e-08	0.188755	0
BCL2L1	29.988	1	4.34727e-08	0.406049	0
CCDC25	29.967	1	4.39462e-08	0.402274	0
SEPTIN11	29.9667	1	4.39521e-08	0.409115	0
PDCD2	29.9526	1	4.42748e-08	0.191938	0
MT-ATP8	29.8795	1	4.59741e-08	0.235242	0
PTS	29.8231	1	4.73321e-08	0.420247	0
CANX	29.7886	1	4.81817e-08	0.22589	0
CUL4A	29.6922	1	5.06369e-08	0.240521	0
ZNF428	29.6579	1	5.15429e-08	0.515818	0
TPT1	29.5352	1	5.49092e-08	0.0914342	0
BRCA1	29.4239	1	5.81573e-08	0.33675	0
GTPBP4	29.4047	1	5.87351e-08	0.337544	0
RPSA	29.3981	1	5.89365e-08	0.102788	0
NUCKS1	29.326	1	6.11705e-08	0.087529	0
SCRIB	29.3131	1	6.15775e-08	0.297745	0
TCEA1P2	29.3075	1	6.17549e-08	0.606584	0
MARS	29.285	1	6.24774e-08	0.451897	0
MRPL42	29.2846	1	6.2489e-08	0.32051	0
HIKESHI	29.2688	1	6.30009e-08	0.452178	0
DDX18	29.259	1	6.33213e-08	0.390055	0
PGLS	29.1713	1	6.6254e-08	0.645287	0
EIF4EBP1	29.1203	1	6.80212e-08	0.292434	0
HNRNPU	29.101	1	6.87033e-08	0.177607	0
PHF5A	29.0976	1	6.8821e-08	0.449521	0
SEPTIN9	29.0401	1	7.08966e-08	0.376775	0
RPS27AP16	29.0222	1	7.15554e-08	0.105957	0
ZNF330	28.9895	1	7.27721e-08	0.283658	0
ATP5MC1	28.9526	1	7.41695e-08	0.179845	0
PSMD11	28.9372	1	7.47649e-08	0.134551	0
GUSB	28.8541	1	7.80407e-08	0.434818	0
AL356653.1	28.8242	1	7.92548e-08	0.169511	0
LINC01578	28.7978	1	8.03433e-08	0.40313	0
RBIS	28.7972	1	8.03663e-08	0.264021	0
SLC38A1	28.6437	1	8.69982e-08	0.398585	0
UBE2F	28.6114	1	8.84597e-08	0.827428	0
SEPTIN7	28.5108	1	9.31772e-08	0.268472	0
SERBP1P1	28.4448	1	9.64065e-08	0.184884	0
PTPN11	28.4416	1	9.6569e-08	0.308549	0
QRSL1	28.4361	1	9.68438e-08	0.931592	0
RPL32	28.4175	1	9.7777e-08	0.0916944	0
ALDH1A3	28.4032	1	9.85038e-08	0.336022	0
PDK3	28.3763	1	9.9883e-08	0.412443	0
SH3BGRL3	28.2557	1	1.06302e-07	0.253947	0
RNF7	28.25	1	1.06615e-07	0.308442	0
PABPC1L	28.2299	1	1.07725e-07	0.278909	0
DDR1	28.2241	1	1.08052e-07	0.233882	0
PSRC1	28.1935	1	1.09771e-07	0.404132	0
GTF2A2	28.1911	1	1.09909e-07	0.31578	0
DUSP23	28.1737	1	1.10901e-07	0.406841	0
ACSL5	28.1352	1	1.13129e-07	0.260029	0
APEH	28.109	1	1.1467e-07	0.264534	0
AC006453.2	28.0869	1	1.15986e-07	0.919052	0
SMARCA5	28.0777	1	1.16541e-07	0.128459	0
CENPA	28.067	1	1.17189e-07	0.466818	0
CSRP2	28.0405	1	1.18801e-07	0.376458	0
DNAJC7	28.0018	1	1.21201e-07	0.511101	0
AMZ2	27.9455	1	1.2478e-07	0.152152	0
CERS5	27.9188	1	1.26512e-07	0.421685	0
UBA52	27.8679	1	1.29887e-07	0.101493	0
SBDS	27.8669	1	1.29955e-07	0.51147	0
SERINC1	27.8468	1	1.31309e-07	0.405399	0
MKRN1	27.7975	1	1.34698e-07	0.274005	0
GAS2L3	27.7825	1	1.3575e-07	0.544806	0
P4HA2	27.6793	1	1.4319e-07	0.273759	0
ELOA	27.6254	1	1.47235e-07	0.344417	0
RRP15	27.6211	1	1.47561e-07	0.544998	0
EZR	27.6178	1	1.4781e-07	0.15967	0
CAV1	27.5585	1	1.52413e-07	0.249059	0
SERP1	27.5034	1	1.56816e-07	0.363555	0
AC079140.2	27.4932	1	1.57646e-07	0.327161	0
OSBPL8	27.4193	1	1.6379e-07	0.470715	0
LUC7L3	27.4151	1	1.64145e-07	0.230421	0
POLDIP2	27.4022	1	1.65241e-07	0.257894	0
DESI1	27.3747	1	1.67608e-07	0.799519	0
RPL10P16	27.3664	1	1.68332e-07	0.166182	0
HELLS	27.3585	1	1.69016e-07	0.440733	0
MT-RNR2	27.3224	1	1.72207e-07	0.0759368	0
MESD	27.2842	1	1.7564e-07	0.314027	0
ZRANB2	27.2648	1	1.77414e-07	0.373213	0
ATP5F1EP2	27.221	1	1.8148e-07	0.311279	0
CBL	27.2026	1	1.83211e-07	0.391468	0
ST13P4	27.1777	1	1.85582e-07	0.257287	0
SELENOW	27.1344	1	1.89791e-07	0.165266	0
KIF2C	27.1295	1	1.90269e-07	0.540082	0
CNNM2	27.1029	1	1.92913e-07	0.497156	0
LSM10	26.9867	1	2.04865e-07	0.502319	0
KRT10	26.9757	1	2.0603e-07	0.358488	0
PNO1	26.9695	1	2.06694e-07	0.611856	0
EIF1AX	26.9657	1	2.07094e-07	0.335764	0
TXNDC17	26.9253	1	2.11478e-07	0.180904	0
SBDSP1	26.9164	1	2.12449e-07	0.990528	0
PA2G4P4	26.9039	1	2.13827e-07	0.167591	0
PRKAR1A	26.893	1	2.15031e-07	0.130056	0
RPL13AP5	26.8894	1	2.15439e-07	0.0923844	0
SYAP1	26.8855	1	2.15871e-07	0.144303	0
ZBTB8OS	26.8418	1	2.20808e-07	0.335712	0
GCLM	26.822	1	2.23088e-07	0.807518	0
KEAP1	26.7965	1	2.26046e-07	0.781468	0
INPPL1	26.7768	1	2.28359e-07	0.373833	0
ATG12	26.75	1	2.31555e-07	0.280604	0
HNRNPA3P6	26.7426	1	2.32441e-07	0.256645	0
MRPS18C	26.7321	1	2.33704e-07	0.435082	0
OARD1	26.732	1	2.33723e-07	0.268455	0
EEF2	26.6977	1	2.379e-07	0.148461	0
LEMD1	26.6492	1	2.43949e-07	0.999667	0
ENOPH1	26.6334	1	2.45953e-07	0.538846	0
H2AFZP2	26.6309	1	2.46279e-07	0.41534	0
SLAIN2	26.6131	1	2.48551e-07	0.800169	0
BUD31	26.6071	1	2.49328e-07	0.44169	0
AC103702.2	26.5531	1	2.56391e-07	1.18555	0
EIF1	26.5413	1	2.57962e-07	0.1217	0
COA3	26.5275	1	2.59817e-07	0.443937	0
CCT2	26.5066	1	2.6264e-07	0.21274	0
RPL37	26.4905	1	2.64836e-07	0.0900138	0
COMMD8	26.4554	1	2.69699e-07	0.479364	0
PSMG3	26.4105	1	2.76042e-07	0.403104	0
AL390039.1	26.409	1	2.76252e-07	0.384995	0
MGAT5	26.3985	1	2.77752e-07	0.421715	0
SNHG9	26.3708	1	2.8177e-07	0.450306	0
TRAPPC4	26.3707	1	2.81784e-07	0.458764	0
HNRNPA3P1	26.3554	1	2.84028e-07	0.462059	0
AC233279.1	26.3352	1	2.87003e-07	0.246836	0
SNRNP40	26.3282	1	2.88058e-07	0.569341	0
TMEM54	26.3161	1	2.89861e-07	0.231336	0
UCHL5	26.2963	1	2.92845e-07	0.456362	0
SFN	26.2648	1	2.97662e-07	0.19045	0
HRAS	26.2555	1	2.99109e-07	0.573889	0
ABHD14B	26.253	1	2.99491e-07	0.524134	0
NAA20	26.2481	1	3.00253e-07	0.365065	0
UBE2K	26.2136	1	3.05662e-07	0.277545	0
TNIP1	26.2132	1	3.05727e-07	0.426478	0
RABGGTB	26.2037	1	3.07227e-07	0.592008	0
COX7A2	26.1545	1	3.15166e-07	0.124089	0
RANP1	26.0585	1	3.31229e-07	0.319422	0
MAK16	26.0374	1	3.34864e-07	0.984905	0
PTMAP5	26.0161	1	3.38588e-07	0.136743	0
VARS	26.0133	1	3.39078e-07	0.194972	0
SHTN1	26.0112	1	3.39442e-07	0.426126	0
SF3A3	25.9742	1	3.46016e-07	0.423558	0
GINS2	25.9154	1	3.56704e-07	0.443175	0
BEX3	25.8975	1	3.60043e-07	0.196224	0
TUBB4B	25.881	1	3.63128e-07	0.265897	0
DNAJC8	25.8543	1	3.68193e-07	0.241151	0
MRPL36	25.8297	1	3.72897e-07	0.389039	0
TROAP	25.8266	1	3.73503e-07	0.619854	0
RPS24P8	25.7882	1	3.81004e-07	0.512633	0
SNAPC5	25.7065	1	3.97477e-07	0.611088	0
SCAND1	25.6887	1	4.01162e-07	0.45553	0
NPNT	25.6883	1	4.01257e-07	0.413814	0
COQ8A	25.6099	1	4.17888e-07	0.390577	0
RNPEP	25.5854	1	4.23238e-07	0.222538	0
CHCHD2	25.5444	1	4.32316e-07	0.130372	0
ANXA1	25.4924	1	4.44134e-07	0.179588	0
DOC2A	25.4798	1	4.47028e-07	0.38477	0
TRMT6	25.4706	1	4.49168e-07	0.847256	0
DKC1	25.4639	1	4.50749e-07	0.305011	0
WBP2	25.4617	1	4.51261e-07	0.333769	0
SRI	25.4524	1	4.53428e-07	0.264683	0
SRM	25.3905	1	4.68228e-07	0.227188	0
USP11	25.3813	1	4.70449e-07	0.279849	0
COMMD4	25.3195	1	4.85776e-07	0.1533	0
TYW3	25.3059	1	4.89204e-07	0.44	0
KRTAP2-3	25.2782	1	4.9628e-07	0.737734	0
CISD2	25.2671	1	4.99139e-07	0.383023	0
F11R	25.2161	1	5.12525e-07	0.233181	0
SYNCRIP	25.2154	1	5.12714e-07	0.233795	0
UBE2D2	25.1777	1	5.22826e-07	0.379459	0
CBWD5	25.1467	1	5.313e-07	0.401665	0
NSDHL	25.1396	1	5.33256e-07	0.340355	0
NOTCH2	25.1271	1	5.36744e-07	0.333338	0
CTSD	25.0987	1	5.44692e-07	0.18391	0
SLC22A31	25.0574	1	5.56482e-07	0.959201	0
AC027309.2	25.0214	1	5.66971e-07	0.211312	0
SMC3	24.996	1	5.74492e-07	0.538645	0
UFL1	24.9479	1	5.89021e-07	0.784853	0
ATP6V0E1	24.9092	1	6.00954e-07	0.293445	0
GAPDHP65	24.9086	1	6.01141e-07	0.433822	0
ANP32BP1	24.8961	1	6.05047e-07	0.919301	0
RPL13A	24.8912	1	6.06598e-07	0.0857778	0
TBCB	24.8619	1	6.15873e-07	0.255911	0
TRABD2A	24.8618	1	6.15901e-07	0.366335	0
C5orf24	24.8217	1	6.28861e-07	0.720058	0
AC007160.1	24.8083	1	6.33242e-07	0.705472	0
AL445524.1	24.7534	1	6.51549e-07	0.299463	0
CCNA2	24.6113	1	7.014e-07	0.312431	0
RABL6	24.5565	1	7.21611e-07	0.206268	0
DPCD	24.4883	1	7.47617e-07	0.274512	0
LSM12P1	24.4653	1	7.56587e-07	0.531285	0
MANBA	24.381	1	7.90452e-07	0.319831	0
RPL36AL	24.3597	1	7.99235e-07	0.122431	0
NT5C3B	24.2674	1	8.38443e-07	0.410059	0
TMSB15A	24.2519	1	8.45242e-07	0.321442	0
AC007318.1	24.2405	1	8.50241e-07	0.333874	0
IMP3	24.2274	1	8.56045e-07	0.669175	0
GOLGA2	24.2106	1	8.63539e-07	0.204213	0
AL592183.1	24.1996	1	8.68481e-07	0.431409	0
BLVRB	24.1941	1	8.70973e-07	0.208753	0
C9orf78	24.1844	1	8.75376e-07	0.294972	0
UQCR10	24.1738	1	8.80199e-07	0.0740804	0
SFSWAP	24.1597	1	8.86672e-07	0.524421	0
SELENOF	24.1556	1	8.88551e-07	0.24619	0
CD109	24.1474	1	8.92357e-07	0.246656	0
CSTF3	24.1375	1	8.96966e-07	0.257295	0
NUP85	24.1351	1	8.98078e-07	0.216571	0
HMGB2	24.1285	1	9.01173e-07	0.161803	0
SORT1	24.1098	1	9.09948e-07	0.38756	0
CKMT1B	24.0878	1	9.20415e-07	0.420446	0
HDAC3	24.05	1	9.38663e-07	0.231135	0
SMIM30	24.0464	1	9.40407e-07	0.282123	0
FURIN	23.9563	1	9.85449e-07	0.493832	0
RAB10	23.9536	1	9.86832e-07	0.323967	0
GTF2H2	23.9169	1	1.00584e-06	1.05436	0
PEBP1	23.8703	1	1.03048e-06	0.154749	0
NOTCH3	23.7915	1	1.07357e-06	0.672197	0
AP2B1	23.7869	1	1.07613e-06	0.180702	0
ST13	23.748	1	1.09808e-06	0.193095	0
SLC44A2	23.7334	1	1.10648e-06	0.235134	0
FLNA	23.713	1	1.11824e-06	0.336962	0
HIP1	23.6785	1	1.13846e-06	0.341548	0
POLR3K	23.6159	1	1.17609e-06	0.531669	0
AC012065.5	23.5947	1	1.18916e-06	0.185739	0
RHEB	23.5889	1	1.19272e-06	0.331307	0
CSNK2A1	23.566	1	1.207e-06	0.114277	0
RILPL2	23.4892	1	1.25619e-06	0.310379	0
PHF19	23.3183	1	1.37289e-06	0.296326	0
GNB2	23.2245	1	1.44148e-06	0.155688	0
NOL11	23.2145	1	1.44901e-06	0.444662	0
NDUFAF2	23.2026	1	1.45803e-06	0.141707	0
SLC9A3R2	23.1934	1	1.46503e-06	0.383262	0
CLPP	23.1347	1	1.51043e-06	0.367318	0
RBM25	23.1233	1	1.5194e-06	0.349926	0
MRPS7	23.1205	1	1.52161e-06	0.279832	0
UTP11	23.0902	1	1.54573e-06	0.360301	0
DDX17	23.0687	1	1.56318e-06	0.433867	0
ILKAP	23.0592	1	1.57089e-06	0.2534	0
OS9	23.0492	1	1.57905e-06	0.382312	0
PDP1	23.0296	1	1.59528e-06	0.271609	0
NAE1	23.0258	1	1.59843e-06	0.297327	0
DCUN1D5	22.9934	1	1.62561e-06	0.420414	0
POLE3	22.922	1	1.68712e-06	0.3483	0
HSP90B1	22.8647	1	1.73814e-06	0.121152	0
C20orf27	22.7774	1	1.81888e-06	0.288534	0
DTWD2	22.7609	1	1.83465e-06	0.454796	0
ATF3	22.7446	1	1.85021e-06	1.07204	0
MCM10	22.7309	1	1.86345e-06	0.866559	0
POLR2G	22.7286	1	1.86569e-06	0.23596	0
BSPRY	22.7009	1	1.89277e-06	0.423024	0
NAGA	22.6381	1	1.95571e-06	0.413419	0
PLXNA3	22.6244	1	1.96964e-06	0.419592	0
ALKBH5	22.5967	1	1.9983e-06	0.220763	0
EXOC7	22.5935	1	2.00162e-06	0.406237	0
MRPL3	22.5095	1	2.09103e-06	0.29193	0
UBE2G1	22.4646	1	2.14055e-06	0.336346	0
PDCD5P1	22.4409	1	2.16706e-06	0.344665	0
LTV1	22.4212	1	2.1894e-06	0.575333	0
TMEM167A	22.371	1	2.24741e-06	0.249628	0
MBTPS1	22.3394	1	2.28475e-06	0.423666	0
TRMT13	22.3257	1	2.30108e-06	1.25436	0
UFC1	22.3255	1	2.30136e-06	0.36191	0
C9orf16	22.3148	1	2.31412e-06	0.25332	0
NPC2	22.2924	1	2.34136e-06	0.179408	0
PSMG2	22.2703	1	2.36842e-06	0.414394	0
PIGS	22.2515	1	2.39175e-06	0.306194	0
RPS11P5	22.2396	1	2.40653e-06	0.147034	0
UBL7	22.2362	1	2.41082e-06	0.233175	0
GNB5	22.2117	1	2.44179e-06	0.323003	0
E2F4	22.1801	1	2.48234e-06	0.238102	0
FAHD2A	22.1673	1	2.49888e-06	0.226577	0
ARPC4	22.1385	1	2.53665e-06	0.364347	0
BFAR	22.1381	1	2.53727e-06	0.775486	0
IFRD2	22.1175	1	2.56459e-06	0.992536	0
GAPDHP35	22.0911	1	2.60008e-06	0.493873	0
CCND1	22.0812	1	2.61363e-06	0.220955	0
DTYMK	22.0755	1	2.62129e-06	0.127907	0
MRPL1	22.0314	1	2.68225e-06	0.332328	0
RPL19	22.0097	1	2.71273e-06	0.0763981	0
DNTTIP2	21.9954	1	2.73299e-06	0.556955	0
ATP6AP1	21.9913	1	2.73889e-06	0.19369	0
SNAPC2	21.9848	1	2.74814e-06	0.300417	0
TMEM126A	21.9646	1	2.77731e-06	0.341702	0
FGFR1OP2	21.9551	1	2.7911e-06	0.695994	0
ERP44	21.9312	1	2.82603e-06	0.22048	0
NUF2	21.9189	1	2.84415e-06	0.370853	0
GNGT1	21.9052	1	2.86457e-06	0.751355	0
CCDC88C	21.8982	1	2.87503e-06	0.508149	0
SNRPF	21.888	1	2.89032e-06	0.148442	0
NOM1	21.8659	1	2.92382e-06	0.644989	0
EPHX1	21.8545	1	2.94119e-06	0.701126	0
DDX39A	21.8517	1	2.94555e-06	0.328138	0
REX1BD	21.8233	1	2.98953e-06	0.332619	0
PSME3	21.8087	1	3.01227e-06	0.168075	0
ELK4	21.764	1	3.08328e-06	0.316408	0
EIF4BP3	21.7295	1	3.13933e-06	0.307594	0
SLC35B1	21.7081	1	3.17441e-06	0.356136	0
RANBP2	21.6911	1	3.20273e-06	0.232784	0
PSMB9	21.6699	1	3.23825e-06	0.54091	0
WBP11	21.6684	1	3.24094e-06	0.382546	0
CEBPG	21.6398	1	3.2896e-06	0.683672	0
CTNNAL1	21.6235	1	3.31755e-06	0.320782	0
LYPLAL1	21.6137	1	3.3347e-06	0.46301	0
AL669983.1	21.608	1	3.34456e-06	0.652817	0
SNHG15	21.5984	1	3.3613e-06	0.662313	0
CSTA	21.5759	1	3.4009e-06	0.672084	0
SMAGP	21.5527	1	3.44238e-06	0.690834	0
RPS11	21.5411	1	3.46318e-06	0.0792971	0
XRCC6	21.5344	1	3.47533e-06	0.144341	0
DNAJA1	21.4841	1	3.56773e-06	0.218179	0
IARS	21.4791	1	3.57703e-06	0.343456	0
FYTTD1	21.4702	1	3.59374e-06	0.427766	0
PCYOX1	21.4161	1	3.69657e-06	0.213585	0
HSPE1P3	21.389	1	3.74912e-06	0.19624	0
MAGED1	21.3365	1	3.85329e-06	0.196805	0
TBC1D1	21.3349	1	3.85655e-06	0.276649	0
LSM3	21.3296	1	3.86711e-06	0.194221	0
FLAD1	21.3087	1	3.90944e-06	0.66258	0
CCT5	21.3065	1	3.91401e-06	0.296326	0
MRPL34	21.2663	1	3.99695e-06	0.330221	0
BRIX1	21.2405	1	4.05123e-06	0.514043	0
GAPDHP40	21.2292	1	4.07514e-06	0.692678	0
ESF1	21.2163	1	4.10271e-06	0.680255	0
CKMT1A	21.1924	1	4.15399e-06	0.311118	0
TRIM37	21.1685	1	4.20613e-06	0.500875	0
TOP1	21.1645	1	4.21499e-06	0.257815	0
CDK7	21.1506	1	4.2457e-06	0.610562	0
UQCRC1	21.1404	1	4.26836e-06	0.150864	0
PRR13	21.1393	1	4.27074e-06	0.198916	0
EIF4A2	21.1227	1	4.30787e-06	0.239262	0
CFAP97	21.1121	1	4.33182e-06	0.544823	0
PRPF40A	21.1118	1	4.33253e-06	0.237321	0
CEBPZ	21.0795	1	4.40628e-06	0.689722	0
TSPAN3	21.0768	1	4.41246e-06	0.13573	0
VPS36	21.0675	1	4.43377e-06	0.470863	0
EIF2S3	21.0122	1	4.5636e-06	0.230957	0
RETREG2	21.0014	1	4.58957e-06	0.306566	0
ANKZF1	20.9811	1	4.63841e-06	0.537325	0
COA4	20.9511	1	4.71151e-06	0.31019	0
TTC3	20.9441	1	4.72893e-06	0.321073	0
PYM1	20.9294	1	4.76528e-06	0.999818	0
NSMAF	20.9248	1	4.77675e-06	0.355732	0
C8orf82	20.9118	1	4.80921e-06	0.353188	0
GTSF1	20.9047	1	4.82697e-06	0.194868	0
TLE5	20.8454	1	4.97874e-06	0.302734	0
CBX1	20.8142	1	5.06054e-06	0.259653	0
MRPS35	20.7992	1	5.10053e-06	0.323626	0
MRPL18	20.7983	1	5.10294e-06	0.285059	0
TOR1A	20.7464	1	5.24287e-06	0.62329	0
GOLM1	20.737	1	5.26885e-06	0.333969	0
DHRS3	20.7007	1	5.36971e-06	0.403557	0
TEX30	20.6772	1	5.43608e-06	0.596878	0
TSTD1	20.6333	1	5.56209e-06	0.175509	0
PMM2	20.6227	1	5.59293e-06	0.662594	0
AL513175.2	20.5909	1	5.68657e-06	1.12352	0
PGAM1	20.5895	1	5.69076e-06	0.159774	0
UCK2	20.5878	1	5.69589e-06	0.639029	0
DYNLL2	20.5736	1	5.73829e-06	0.144776	0
EIF3J	20.5498	1	5.80994e-06	0.373295	0
POP7	20.5101	1	5.93167e-06	0.541896	0
CCNF	20.5047	1	5.94856e-06	0.43522	0
ATF5	20.4755	1	6.04006e-06	0.412932	0
NAA10	20.4731	1	6.0475e-06	0.303795	0
SPINT2	20.4723	1	6.04994e-06	0.374466	0
HAGHL	20.4536	1	6.10953e-06	0.37971	0
NOP53	20.4485	1	6.12591e-06	0.367574	0
TMUB1	20.4387	1	6.15718e-06	0.4139	0
LAMTOR1	20.4325	1	6.17715e-06	0.299932	0
HK2	20.43	1	6.1852e-06	0.428763	0
Z74021.1	20.3806	1	6.34709e-06	0.10348	0
CYB5A	20.3793	1	6.35118e-06	0.303519	0
ACLY	20.3615	1	6.41059e-06	0.15608	0
TIMM8A	20.3441	1	6.46918e-06	0.550148	0
IL27RA	20.2857	1	6.66975e-06	0.311653	0
MYL9	20.2721	1	6.71735e-06	0.348792	0
POLR2B	20.2183	1	6.90887e-06	0.400314	0
TESC	20.197	1	6.98639e-06	0.424397	0
HMGXB3	20.186	1	7.02657e-06	0.850748	0
PUM3	20.1714	1	7.0803e-06	0.4613	0
ARHGAP29	20.1666	1	7.09798e-06	0.567603	0
VCL	20.1637	1	7.10902e-06	0.273149	0
PARP1	20.1252	1	7.25353e-06	0.211601	0
ARPC3	20.1044	1	7.33259e-06	0.190187	0
PPARD	20.0967	1	7.36242e-06	0.3428	0
PLS3	20.0656	1	7.48294e-06	0.2244	0
TINF2	20.0639	1	7.48968e-06	0.382688	0
CPS1	20.0601	1	7.50442e-06	0.363498	0
RNF181	20.0453	1	7.56288e-06	0.235068	0
EXOSC3	20.0365	1	7.59765e-06	0.511257	0
PSENEN	20.0196	1	7.6652e-06	0.185289	0
MYADM	19.9807	1	7.82288e-06	0.400305	0
CAVIN1	19.9443	1	7.97328e-06	0.224641	0
NFKB1	19.9373	1	8.00239e-06	0.379753	0
MRPL27	19.9345	1	8.01428e-06	0.249747	0
RPL26P30	19.9246	1	8.05558e-06	0.314548	0
NBR1	19.9165	1	8.08973e-06	0.397068	0
FUCA2	19.9109	1	8.11372e-06	0.344152	0
RPS24	19.9063	1	8.13324e-06	0.0746217	0
LSM6	19.904	1	8.14315e-06	0.269405	0
HNRNPA3P5	19.9001	1	8.15973e-06	0.394128	0
PFKP	19.8408	1	8.41649e-06	0.258777	0
PARP4	19.822	1	8.49989e-06	0.395225	0
GLOD4	19.8109	1	8.54944e-06	0.356181	0
CDC40	19.7782	1	8.6971e-06	0.653788	0
RPL34	19.7399	1	8.87309e-06	0.0703533	0
ATF4	19.7118	1	9.00416e-06	0.189077	0
LYRM2	19.7038	1	9.04213e-06	0.539775	0
STT3B	19.6828	1	9.14198e-06	0.130624	0
YWHAQ	19.6645	1	9.22985e-06	0.125801	0
SDCBP2-AS1	19.6623	1	9.24052e-06	0.282949	0
PWP1	19.6572	1	9.26551e-06	0.339493	0
HBS1L	19.6169	1	9.46274e-06	0.198465	0
BAG2	19.5984	1	9.55489e-06	0.452122	0
TRMU	19.5788	1	9.65354e-06	0.266207	0
P3H1	19.5586	1	9.75603e-06	0.311607	0
PBDC1	19.558	1	9.75887e-06	0.640412	0
HES6	19.5427	1	9.83742e-06	0.290908	0
MT-ND1	19.4985	1	1.00681e-05	0.0938694	0
SSR3	19.4741	1	1.01974e-05	0.210151	0
PAK1	19.4425	1	1.03674e-05	0.220445	0
RPL30P4	19.387	1	1.06732e-05	0.209887	0
LRRC59	19.3658	1	1.07925e-05	0.329583	0
SUPT16H	19.3641	1	1.08021e-05	0.273332	0
IMP4	19.3286	1	1.10046e-05	0.340994	0
EBP	19.3166	1	1.10741e-05	0.130695	0
CMTM3	19.257	1	1.14252e-05	0.288746	0
ABHD2	19.2533	1	1.14475e-05	0.264325	0
NUDT5	19.2426	1	1.15116e-05	0.2694	0
COPS2	19.2332	1	1.15681e-05	0.424806	0
DYNC1LI1	19.1991	1	1.17768e-05	0.558014	0
FLNB	19.1913	1	1.18249e-05	0.224584	0
NDUFA11	19.178	1	1.19077e-05	0.224733	0
FOSL1	19.1154	1	1.2305e-05	0.559557	0
PROCR	19.0937	1	1.24457e-05	0.230198	0
SENP6	19.0327	1	1.28498e-05	0.468323	0
MOCOS	19.0316	1	1.28571e-05	0.760859	0
RPL21P28	19.0236	1	1.29112e-05	0.306827	0
CWC15	18.9941	1	1.31122e-05	0.302439	0
WDR48	18.9887	1	1.31491e-05	0.331407	0
UBE2J2	18.9638	1	1.33224e-05	0.721703	0
GTF2F2	18.9618	1	1.3336e-05	0.309107	0
SON	18.9551	1	1.33833e-05	0.358767	0
AAMP	18.9495	1	1.34225e-05	0.140378	0
SMC4	18.9361	1	1.35169e-05	0.453966	0
NBN	18.932	1	1.35459e-05	0.48402	0
CHCHD1	18.9317	1	1.35485e-05	0.249757	0
MRPL4	18.9288	1	1.35691e-05	0.402937	0
RBCK1	18.9199	1	1.36324e-05	0.430903	0
PPP2R5E	18.8744	1	1.39614e-05	0.460697	0
COMTD1	18.8613	1	1.40575e-05	0.528368	0
ATP5MC3	18.8303	1	1.42879e-05	0.105687	0
PCCA	18.8227	1	1.43446e-05	0.398327	0
YDJC	18.8208	1	1.43589e-05	0.536708	0
GLRX2	18.8052	1	1.44771e-05	0.584797	0
UBXN4	18.7613	1	1.48146e-05	0.290062	0
ATAD2	18.7509	1	1.48953e-05	0.40292	0
MRPS15	18.7403	1	1.49787e-05	0.256253	0
RPL18AP3	18.726	1	1.50914e-05	0.101333	0
PRPF38B	18.6595	1	1.56267e-05	0.529352	0
GGCT	18.651	1	1.56964e-05	0.267214	0
SPACA9	18.6343	1	1.58344e-05	0.326281	0
CHCHD7	18.5524	1	1.65293e-05	0.238879	0
HMGA2	18.5401	1	1.66371e-05	0.452969	0
ADAM15	18.5339	1	1.66907e-05	0.149211	0
BX322784.1	18.5222	1	1.67934e-05	0.303318	0
AC008038.1	18.5102	1	1.68998e-05	0.149834	0
TRIP13	18.5053	1	1.69429e-05	0.535575	0
ADI1	18.504	1	1.69552e-05	0.418009	0
TMSB10P1	18.4973	1	1.70144e-05	0.371667	0
ROCK2	18.4836	1	1.71373e-05	0.526766	0
PLOD2	18.4559	1	1.7388e-05	0.50817	0
CENPM	18.4533	1	1.7412e-05	0.190284	0
LINC01764	18.4184	1	1.77341e-05	0.385068	0
SIRT6	18.4161	1	1.77548e-05	0.311238	0
GAMT	18.4161	1	1.77552e-05	0.343833	0
RTCA	18.3779	1	1.81144e-05	0.516806	0
HS6ST2	18.35	1	1.83819e-05	0.339523	0
POLR3D	18.2994	1	1.88763e-05	0.88552	0
UCA1	18.2918	1	1.8952e-05	0.381874	0
EZH2	18.2001	1	1.9887e-05	0.240268	0
SF3A1	18.1817	1	2.008e-05	0.365452	0
SNX5	18.1787	1	2.01115e-05	0.289856	0
HNRNPDL	18.1787	1	2.01116e-05	0.101899	0
TXN2	18.1773	1	2.01264e-05	0.214493	0
PITPNM1	18.1702	1	2.02019e-05	0.65646	0
MRPS12	18.1431	1	2.04914e-05	0.270642	0
ABCA2	18.1209	1	2.07311e-05	0.297643	0
AP001816.1	18.0962	1	2.10025e-05	0.407543	0
SRSF6	18.0926	1	2.10417e-05	0.26381	0
FNBP1	18.0911	1	2.10588e-05	0.235912	0
AC002056.1	18.0708	1	2.12841e-05	0.484441	0
LIMA1	18.0433	1	2.15933e-05	0.349889	0
ULK1	18.0311	1	2.17327e-05	0.763642	0
SERBP1	17.953	1	2.26427e-05	0.101818	0
NDUFB3	17.9485	1	2.26959e-05	0.188071	0
LTBR	17.9223	1	2.30104e-05	0.487221	0
PPP1R12A	17.9133	1	2.31196e-05	0.630903	0
DPP4	17.8784	1	2.35478e-05	0.527507	0
TMEM45A	17.8701	1	2.36505e-05	0.388425	0
C1D	17.8529	1	2.3865e-05	0.461653	0
TMEM14B	17.852	1	2.3877e-05	0.249901	0
PDIA6	17.8325	1	2.4123e-05	0.298324	0
ANKRD39	17.8188	1	2.42973e-05	0.69001	0
S100A4	17.8124	1	2.43787e-05	0.133375	0
ATP5MD	17.7968	1	2.45802e-05	0.0994315	0
MTERF3	17.7945	1	2.46095e-05	0.829328	0
CAV2	17.7476	1	2.52234e-05	0.269449	0
OGFOD1	17.7208	1	2.55808e-05	0.754752	0
INSR	17.6876	1	2.60316e-05	0.322183	0
RSL24D1	17.6827	1	2.6099e-05	0.220895	0
ECHDC1	17.6622	1	2.63824e-05	0.323604	0
USP1	17.6407	1	2.66822e-05	0.631781	0
HDDC2	17.6129	1	2.70739e-05	0.250371	0
RNMT	17.612	1	2.70874e-05	0.234879	0
SVIP	17.6038	1	2.72046e-05	0.384164	0
RHBDD2	17.5949	1	2.73325e-05	0.444908	0
TIMP1	17.5911	1	2.73861e-05	0.141575	0
PIGT	17.5679	1	2.77226e-05	0.252151	0
HK1	17.5505	1	2.79773e-05	0.378663	0
VTI1A	17.5411	1	2.81167e-05	0.408569	0
ACADS	17.5398	1	2.81354e-05	0.316565	0
PPIF	17.5394	1	2.81417e-05	0.585746	0
ATP1B3	17.5098	1	2.85824e-05	0.15761	0
FANCD2	17.492	1	2.88516e-05	0.274875	0
DDX41	17.4919	1	2.88528e-05	0.237238	0
ACADM	17.4736	1	2.91325e-05	0.358246	0
PODXL	17.4706	1	2.91785e-05	0.239482	0
EXOC5	17.4703	1	2.91829e-05	0.458889	0
ZFAND2A	17.4672	1	2.92307e-05	0.712762	0
UROD	17.4671	1	2.9233e-05	0.307413	0
PSMB7	17.4499	1	2.94986e-05	0.176922	0
C19orf53	17.4357	1	2.97192e-05	0.16634	0
NDUFB10	17.4326	1	2.97679e-05	0.0619962	0
BTG3	17.4295	1	2.98162e-05	0.351064	0
UTP14A	17.4294	1	2.98186e-05	0.743221	0
SMNDC1	17.3681	1	3.07958e-05	0.401537	0
ATP5MG	17.3487	1	3.11103e-05	0.160776	0
COA6	17.3382	1	3.12838e-05	0.320663	0
NDUFA2	17.3354	1	3.13302e-05	0.171791	0
YTHDC1	17.333	1	3.13693e-05	0.394365	0
ID2	17.3225	1	3.15428e-05	0.457576	0
DAZAP1	17.3131	1	3.16999e-05	0.330242	0
PTPN2	17.3054	1	3.18285e-05	0.189509	0
MELK	17.3043	1	3.18469e-05	0.228459	0
ATG3	17.2971	1	3.1967e-05	0.448373	0
GRPEL1	17.2698	1	3.24303e-05	0.292424	0
CCNB2	17.2664	1	3.24889e-05	0.339076	0
NDUFAF6	17.2442	1	3.28704e-05	0.674124	0
SNRNP200	17.2221	1	3.32544e-05	0.309142	0
AC007182.2	17.2019	1	3.36101e-05	0.289113	0
RPF2P1	17.1626	1	3.43128e-05	0.305023	0
EIF2D	17.1463	1	3.46086e-05	0.220128	0
TMEM132A	17.1386	1	3.47482e-05	0.223111	0
ABCE1	17.1045	1	3.5378e-05	0.314366	0
GAPDH	17.0987	1	3.54871e-05	0.152296	0
BTF3	17.0952	1	3.55515e-05	0.112882	0
TSEN15	17.0876	1	3.5694e-05	0.446818	0
TOP1MT	17.0864	1	3.57179e-05	0.191723	0
GMNN	17.0856	1	3.57314e-05	0.341675	0
PCBD2	17.082	1	3.57996e-05	0.288753	0
PVT1	17.0622	1	3.61758e-05	0.307879	0
CABIN1	17.0579	1	3.62565e-05	0.490614	0
ATP1B1	17.0544	1	3.63248e-05	0.605353	0
IFI6	17.0312	1	3.67706e-05	0.364729	0
GTF2H1	17.0039	1	3.73039e-05	0.568848	0
DNAJC19	17.0021	1	3.73386e-05	0.247798	0
MEAF6	16.9966	1	3.74466e-05	0.38885	0
RPS16	16.9958	1	3.74629e-05	0.0567516	0
LARS	16.9924	1	3.75297e-05	0.269632	0
SFR1	16.9917	1	3.75429e-05	0.254292	0
POP5	16.9812	1	3.77508e-05	0.294903	0
NUDCD1	16.9768	1	3.78391e-05	0.432506	0
TRIP6	16.9755	1	3.78656e-05	0.162393	0
AC073335.1	16.9659	1	3.80565e-05	0.184516	0
PRELID3B	16.9603	1	3.81692e-05	0.261327	0
RPL36	16.9527	1	3.83234e-05	0.0694617	0
GRAMD1A	16.9204	1	3.89796e-05	0.308762	0
FZR1	16.903	1	3.93391e-05	0.358006	0
ST13P19	16.9003	1	3.93962e-05	0.364371	0
CCDC12	16.8906	1	3.9598e-05	0.608805	0
TNNC1	16.8777	1	3.98672e-05	0.493781	0
RPL23	16.8642	1	4.01522e-05	0.066887	0
PRKDC	16.8639	1	4.01586e-05	0.108004	0
ARL16	16.8466	1	4.05269e-05	0.282084	0
AMPD2	16.8239	1	4.10127e-05	0.346203	0
MAP1LC3B2	16.8182	1	4.1137e-05	0.49032	0
PLD2	16.8032	1	4.14623e-05	0.454315	0
FLOT2	16.7967	1	4.16058e-05	0.255353	0
ZWILCH	16.7926	1	4.16964e-05	0.220869	0
QTRT1	16.7644	1	4.232e-05	0.484695	0
SETP14	16.761	1	4.23952e-05	0.316821	0
RPL22P2	16.7563	1	4.25014e-05	0.171193	0
AL078621.1	16.7466	1	4.27184e-05	0.465576	0
GPN1	16.7452	1	4.27493e-05	0.543932	0
SEPTIN8	16.7411	1	4.28434e-05	0.260558	0
COX6C	16.739	1	4.28904e-05	0.0835783	0
CD2AP	16.7074	1	4.361e-05	0.497602	0
NABP2	16.692	1	4.39669e-05	0.388968	0
TCERG1	16.668	1	4.45256e-05	0.451786	0
NCDN	16.6598	1	4.47182e-05	0.240145	0
LMNA	16.6493	1	4.49663e-05	0.174309	0
GPD2	16.645	1	4.50693e-05	0.21121	0
VTI1B	16.6277	1	4.54815e-05	0.548687	0
AC012354.2	16.5932	1	4.63167e-05	0.322132	0
TGS1	16.5469	1	4.74623e-05	0.915057	0
PALLD	16.5295	1	4.78999e-05	0.214209	0
AC090114.1	16.5064	1	4.84861e-05	0.138909	0
PLEKHJ1	16.4874	1	4.89732e-05	0.336974	0
CISD1	16.4859	1	4.90126e-05	0.26409	0
CBWD1	16.4846	1	4.90466e-05	0.345854	0
HSBP1	16.4804	1	4.91549e-05	0.111421	0
TXLNG	16.4779	1	4.92204e-05	0.732584	0
PPIB	16.4203	1	5.07395e-05	0.319945	0
CRLF1	16.4016	1	5.12416e-05	0.330087	0
DHDH	16.3764	1	5.19276e-05	0.46373	0
GNPTAB	16.3761	1	5.1936e-05	0.171869	0
CDC20P1	16.344	1	5.28238e-05	0.674039	0
SRSF11	16.3432	1	5.28456e-05	0.210095	0
EIF2AK1	16.3155	1	5.36242e-05	0.263995	0
SPCS1	16.3026	1	5.39891e-05	0.173739	0
SELENOS	16.2988	1	5.40983e-05	0.274559	0
USP15	16.2773	1	5.47157e-05	0.634427	0
MGST3	16.2649	1	5.50759e-05	0.162067	0
NFYB	16.2595	1	5.52318e-05	0.282549	0
TOMM34	16.2572	1	5.52979e-05	0.368457	0
RBM42	16.2525	1	5.54357e-05	0.356316	0
IER3	16.2471	1	5.55933e-05	0.324388	0
ETFB	16.2296	1	5.61104e-05	0.166844	0
RAB26	16.2289	1	5.61314e-05	0.312478	0
ATP5PF	16.2054	1	5.6832e-05	0.117048	0
ZDHHC6	16.1797	1	5.76081e-05	0.409943	0
NPEPPS	16.1788	1	5.76351e-05	0.248728	0
PHLDA1	16.1306	1	5.91218e-05	0.386307	0
NDUFC2	16.108	1	5.98321e-05	0.244502	0
COMMD3	16.1025	1	6.00063e-05	0.159262	0
METTL1	16.0825	1	6.06412e-05	0.295724	0
M6PR	16.0677	1	6.11189e-05	0.568669	0
RPS19P1	16.0625	1	6.12868e-05	0.126274	0
GPX1P1	16.058	1	6.14313e-05	0.551727	0
MRPL47	16.056	1	6.14961e-05	0.245652	0
CCDC58P3	16.0432	1	6.19144e-05	0.423424	0
AC005000.1	16.0295	1	6.23633e-05	0.314537	0
NIPSNAP2	16.0285	1	6.23952e-05	0.271244	0
H1FX	16.0114	1	6.29636e-05	0.848067	0
MID1IP1	16.0067	1	6.31181e-05	0.698344	0
RPLP2	15.9921	1	6.36079e-05	0.056862	0
TMEM59	15.9821	1	6.39451e-05	0.234102	0
RACGAP1	15.9768	1	6.41249e-05	0.369342	0
BCAS2	15.9664	1	6.44758e-05	0.361551	0
G3BP2	15.9374	1	6.54729e-05	0.163793	0
ZCRB1	15.9266	1	6.58468e-05	0.216954	0
SINHCAF	15.9007	1	6.67549e-05	0.456717	0
RUVBL1	15.855	1	6.83847e-05	0.222318	0
ZFAND1	15.8478	1	6.8648e-05	0.300717	0
TRMT11	15.8348	1	6.91212e-05	0.396443	0
CPA4	15.8305	1	6.92776e-05	0.475489	0
ZSCAN16-AS1	15.8291	1	6.93271e-05	0.261837	0
B4GALT4	15.8141	1	6.98791e-05	0.323373	0
PSPC1	15.7955	1	7.05688e-05	0.534321	0
C1orf52	15.7889	1	7.08171e-05	0.68004	0
NOL8	15.7515	1	7.22288e-05	0.511498	0
POMP	15.7401	1	7.26688e-05	0.124339	0
KIFC1	15.7275	1	7.31543e-05	0.529118	0
CKS2	15.7091	1	7.38685e-05	0.229242	0
HNRNPAB	15.6912	1	7.45716e-05	0.159304	0
NAA38	15.6863	1	7.47636e-05	0.150019	0
DRAM2	15.6793	1	7.50423e-05	0.409958	0
HPSE	15.6703	1	7.53979e-05	0.357025	0
GOSR1	15.6643	1	7.5638e-05	0.707721	0
TMSB4XP8	15.657	1	7.59295e-05	0.216242	0
DPY19L1	15.6426	1	7.65115e-05	0.301373	0
PATJ	15.642	1	7.65372e-05	0.39282	0
BAG6	15.6345	1	7.68385e-05	0.14625	0
TMA7	15.6108	1	7.78092e-05	0.226252	0
UTP18	15.5946	1	7.84779e-05	0.323795	0
PTPRK	15.5887	1	7.87224e-05	0.286402	0
EEF1A2	15.5835	1	7.89399e-05	0.677739	0
STK32C	15.5826	1	7.89786e-05	0.387812	0
MTRF1L	15.5795	1	7.91076e-05	0.726648	0
SMIM15	15.548	1	8.04362e-05	0.607816	0
UNC45A	15.5477	1	8.04496e-05	0.171423	0
ITGAV	15.5247	1	8.14347e-05	0.215292	0
RRN3	15.5155	1	8.183e-05	0.242339	0
MOCS2	15.5046	1	8.23068e-05	0.307306	0
RALA	15.486	1	8.31203e-05	0.362003	0
ZFR	15.4755	1	8.35829e-05	0.353191	0
DDX5	15.4754	1	8.35868e-05	0.151525	0
CAT	15.469	1	8.38684e-05	0.282112	0
METTL8	15.4581	1	8.43561e-05	0.272999	0
MARCKS	15.4532	1	8.45728e-05	0.276972	0
RPL37P23	15.4364	1	8.53286e-05	0.28925	0
ATP5F1A	15.4354	1	8.53735e-05	0.125968	0
GPX4	15.4298	1	8.5626e-05	0.0983718	0
STT3A	15.4253	1	8.58295e-05	0.150581	0
CCT3	15.4244	1	8.5871e-05	0.0637913	0
LSM3P3	15.422	1	8.59793e-05	0.339579	0
GCDH	15.418	1	8.61652e-05	0.300651	0
ACACA	15.3991	1	8.70309e-05	0.380911	0
WDR75	15.3865	1	8.76112e-05	0.213647	0
VDAC3	15.379	1	8.79619e-05	0.105807	0
CREG1	15.3649	1	8.86212e-05	0.253597	0
CNOT7	15.3436	1	8.96218e-05	0.266727	0
SH3GLB2	15.3416	1	8.97209e-05	0.230009	0
AC010468.1	15.3389	1	8.98475e-05	0.416998	0
DDX49	15.3387	1	8.98569e-05	0.5575	0
LINC01184	15.3343	1	9.00651e-05	0.533299	0
NSL1	15.3289	1	9.03235e-05	0.500227	0
TBL1X	15.3005	1	9.16921e-05	0.430145	0
SCMH1	15.2627	1	9.35458e-05	0.326825	0
FXN	15.2516	1	9.40972e-05	0.552244	0
CKS1BP3	15.2501	1	9.41701e-05	0.376783	0
ZC3H15	15.2394	1	9.47053e-05	0.245349	0
CHCHD2P6	15.2356	1	9.48996e-05	0.31575	0
TRMT10A	15.1707	1	9.82139e-05	0.361549	0
PAXX	15.1615	1	9.86966e-05	0.274729	0
COPS3	15.1593	1	9.88084e-05	0.377678	0
ISG20L2	15.1406	1	9.97947e-05	0.65597	0
SLC27A5	15.139	1	9.98793e-05	0.41631	0
PARVA	15.1297	1	0.00010037	0.673641	0
DAXX	15.1283	1	0.000100446	0.162464	0
CASP6	15.1248	1	0.000100631	0.494844	0
AK4	15.121	1	0.000100834	0.475668	0
H2AFX	15.1084	1	0.000101509	0.198841	0
WNT16	15.1038	1	0.000101756	0.328945	0
ZBTB8OSP2	15.0886	1	0.000102581	0.525732	0
NOP14	15.0807	1	0.00010301	0.488554	0
ROMO1	15.0574	1	0.000104289	0.146778	0
SKP1	15.0489	1	0.00010476	0.140571	0
GPC1	15.0483	1	0.000104793	0.298908	0
SERPINB1	15.0477	1	0.000104827	0.273706	0
ISYNA1	15.0397	1	0.000105273	0.261705	0
HSPB1P2	15.0384	1	0.000105348	0.265447	0
STYX	15.032	1	0.000105703	0.238901	0
IFITM2	15.0309	1	0.000105764	0.210565	0
MTATP6P1	15.0171	1	0.000106539	0.101345	0
THOC7	14.9672	1	0.000109397	0.262437	0
SLC22A18	14.9544	1	0.000110139	0.525446	0
MRPL21	14.9396	1	0.000111007	0.19198	0
RAC1	14.9341	1	0.000111331	0.216428	0
RTN3	14.9239	1	0.000111934	0.19064	0
MAT2B	14.9155	1	0.000112437	0.175199	0
MORC4	14.9114	1	0.000112682	0.294597	0
SIAE	14.8657	1	0.000115441	0.388292	0
MPHOSPH6	14.8646	1	0.000115508	0.275975	0
NKIRAS2	14.8443	1	0.00011676	0.656505	0
HINT3	14.8332	1	0.000117452	0.260101	0
RPS15AP1	14.8328	1	0.000117475	0.130601	0
TMED4	14.8319	1	0.000117528	0.236075	0
WDR36	14.7945	1	0.000119885	0.277268	0
H2AFY	14.7926	1	0.000120007	0.188196	0
MTX2	14.7916	1	0.000120069	0.31698	0
NDUFB1P1	14.7894	1	0.000120208	0.533224	0
CCNY	14.7812	1	0.000120733	0.439762	0
CENPE	14.7698	1	0.000121466	0.25554	0
PDCD4	14.763	1	0.000121902	0.50231	0
RPS27L	14.7569	1	0.000122299	0.153665	0
ESRP1	14.7533	1	0.000122533	0.223181	0
DLGAP1-AS1	14.7441	1	0.000123134	0.408	0
PRR11	14.7421	1	0.000123264	0.319007	0
MRPS30	14.7293	1	0.000124101	0.392539	0
DARS	14.7084	1	0.000125485	0.10857	0
ALG14	14.6946	1	0.000126409	0.651987	0
RIOX2	14.687	1	0.00012692	0.682761	0
PECR	14.6727	1	0.000127883	0.290461	0
RNF126	14.6629	1	0.00012855	0.514549	0
ENOSF1	14.6549	1	0.000129098	0.505626	0
CCNG2	14.6284	1	0.000130927	0.641855	0
NGDN	14.6133	1	0.000131977	0.668112	0
C12orf57	14.6091	1	0.000132272	0.208592	0
THRAP3	14.5998	1	0.000132928	0.277534	0
NARS	14.5799	1	0.000134341	0.188352	0
DNAJA2	14.5789	1	0.000134415	0.39726	0
SH3GLB1	14.5731	1	0.000134828	0.403962	0
MMP15	14.5358	1	0.000137519	0.179518	0
NAAA	14.5217	1	0.000138556	0.241978	0
AK3	14.5202	1	0.000138666	0.368403	0
FASN	14.509	1	0.000139489	0.199466	0
PRNP	14.5018	1	0.000140025	0.140671	0
ELOC	14.4821	1	0.000141496	0.15368	0
HELZ	14.4765	1	0.000141919	0.317157	0
LMF2	14.441	1	0.000144616	0.27525	0
AL031727.1	14.4408	1	0.000144635	0.170169	0
DYNLRB1	14.4361	1	0.000144997	0.20525	0
GALK1	14.4108	1	0.000146954	0.358915	0
GNPDA1	14.3921	1	0.000148425	0.335969	0
RABAC1	14.3868	1	0.000148846	0.329726	0
TIMM10	14.3734	1	0.000149901	0.418225	0
UBE2L3	14.365	1	0.000150574	0.193344	0
EXOSC9	14.3554	1	0.000151345	0.155521	0
TRAM1	14.3315	1	0.000153274	0.233185	0
MRPS16	14.3302	1	0.000153384	0.242518	0
PSME2P2	14.3234	1	0.000153943	0.117078	0
METTL27	14.3021	1	0.00015569	0.374039	0
LSM1	14.3013	1	0.000155755	0.636632	0
NDUFV1	14.2933	1	0.000156425	0.196569	0
RPL7A	14.2672	1	0.000158608	0.0719356	0
SLC37A4	14.2423	1	0.00016072	0.222381	0
SMARCAD1	14.197	1	0.000164629	0.271554	0
GM2A	14.1946	1	0.000164841	0.381667	0
LRPAP1	14.1766	1	0.000166427	0.0700587	0
PEBP1P2	14.1636	1	0.000167582	0.775511	0
PRPH	14.1525	1	0.000168569	0.606249	0
HSP90AB2P	14.1426	1	0.000169461	0.32334	0
IFRD1	14.1214	1	0.000171384	0.691778	0
SNRPA1	14.1157	1	0.000171907	0.223178	0
NCAPH2	14.1057	1	0.000172817	0.462094	0
SLC25A39	14.0809	1	0.000175113	0.191788	0
C7orf50	14.0321	1	0.000179718	0.327642	0
FIS1	13.9746	1	0.000185299	0.229991	0
NDUFA12	13.9629	1	0.000186451	0.193568	0
DDX23	13.9459	1	0.000188151	0.241007	0
COMMD2	13.8973	1	0.000193076	0.554946	0
SLC1A5	13.8956	1	0.000193251	0.28191	0
TSN	13.8919	1	0.000193626	0.312713	0
PUS1	13.8863	1	0.000194208	0.207777	0
SUMF2	13.8811	1	0.000194751	0.459746	0
MPP1	13.8797	1	0.000194893	0.292353	0
ARF1	13.8691	1	0.000195998	0.156333	0
RPS20P14	13.8686	1	0.00019605	0.12425	0
MRPL55	13.8651	1	0.000196408	0.275357	0
CTDSPL	13.8311	1	0.000200001	0.234687	0
MIS18A	13.8305	1	0.00020006	0.323253	0
JMJD6	13.8271	1	0.000200424	0.493201	0
RIDA	13.8243	1	0.000200718	0.199063	0
ABCB8	13.8136	1	0.000201872	0.245116	0
R3HDM4	13.8084	1	0.000202433	0.228916	0
LPCAT1	13.8084	1	0.000202433	0.397029	0
PTK7	13.8037	1	0.000202937	0.247904	0
FAM3C	13.7949	1	0.000203886	0.185066	0
WDR60	13.7932	1	0.00020407	0.295505	0
LRRFIP2	13.7886	1	0.000204569	0.433646	0
API5	13.7653	1	0.00020713	0.116096	0
RMDN1	13.7508	1	0.000208731	0.249834	0
ARPC3P1	13.7453	1	0.000209341	0.607573	0
SFXN3	13.744	1	0.000209489	0.416568	0
FAH	13.7403	1	0.000209901	0.323789	0
ATP11B	13.7401	1	0.000209929	0.266329	0
SECISBP2	13.7346	1	0.000210535	0.401469	0
SCD5	13.7252	1	0.000211596	0.237768	0
VPS29	13.723	1	0.00021184	0.201853	0
BANF1	13.7119	1	0.000213104	0.145743	0
C16orf91	13.6921	1	0.000215361	0.744594	0
EIF6	13.6716	1	0.000217728	0.132116	0
AL391058.1	13.6692	1	0.000217999	0.697461	0
KCTD9	13.6561	1	0.000219532	0.188957	0
RPL3	13.6541	1	0.000219757	0.0670588	0
CASP7	13.6332	1	0.00022222	0.237885	0
DDX60L	13.6246	1	0.000223243	0.240597	0
PYCR1	13.6128	1	0.000224647	0.436168	0
GNG5	13.6077	1	0.000225263	0.323743	0
CDC42P6	13.5923	1	0.000227115	0.314391	0
QSOX1	13.59	1	0.000227397	0.345149	0
BLCAP	13.5888	1	0.000227544	0.456106	0
SLC36A4	13.5868	1	0.000227784	0.258686	0
THUMPD3	13.5831	1	0.000228235	0.45108	0
PRPF4B	13.5793	1	0.000228696	0.476618	0
PTRH2	13.563	1	0.000230682	0.277912	0
SGCE	13.5597	1	0.000231095	0.266394	0
EPHX2	13.5528	1	0.000231943	0.275497	0
SELENOT	13.5518	1	0.000232072	0.268127	0
SUMO3	13.5252	1	0.000235387	0.434988	0
SMIM20	13.5208	1	0.000235935	0.267598	0
TUBBP9	13.5004	1	0.000238516	0.242942	0
C11orf24	13.4981	1	0.000238807	0.41662	0
RPS3A	13.4966	1	0.000238999	0.0913254	0
RSRC1	13.4791	1	0.00024123	0.376042	0
SORL1	13.4775	1	0.000241443	0.229765	0
NPW	13.4697	1	0.000242447	0.307697	0
MPHOSPH8	13.4654	1	0.000243001	0.446197	0
TIMM21	13.4621	1	0.000243434	0.178279	0
CDCA7L	13.4555	1	0.000244295	0.427984	0
YWHAE	13.441	1	0.000246184	0.107042	0
PSMA4	13.4052	1	0.000250934	0.0822202	0
RABEP1	13.3973	1	0.000251988	0.366876	0
ARFIP2	13.3964	1	0.000252106	0.320191	0
RPL23A	13.3862	1	0.000253489	0.155842	0
LY6E	13.3668	1	0.000256117	0.137833	0
STMP1	13.3661	1	0.000256211	0.222584	0
BRCC3	13.3211	1	0.000262429	0.454689	0.000655308
HECTD1	13.3137	1	0.000263476	0.436649	0.000654879
PPP2CA	13.2888	1	0.000267003	0.283969	0.00065445
TPM1	13.2677	1	0.000270021	0.614348	0.000654022
DIMT1	13.2592	1	0.000271243	0.350297	0.000653595
POLD2	13.2566	1	0.000271625	0.101727	0.000653168
SAFB	13.2336	1	0.000274972	0.166973	0.000652742
REXO2	13.2163	1	0.00027753	0.200892	0.000652316
CCHCR1	13.215	1	0.000277722	0.270696	0.00065189
DNM2	13.1994	1	0.000280045	0.216563	0.000651466
TPST1	13.1804	1	0.000282892	0.796318	0.000651042
TRNT1	13.1798	1	0.000282987	0.784999	0.000650618
AKAP13	13.1542	1	0.000286878	0.341146	0.000650195
PTPN6	13.121	1	0.000291998	0.318629	0.000649773
UBXN1	13.1056	1	0.000294422	0.215918	0.000649351
SEMA6B	13.0955	1	0.000296	0.220753	0.000648929
ORC6	13.0926	1	0.000296458	0.163185	0.000648508
ACTR2	13.088	1	0.000297189	0.11868	0.000648088
POLE4	13.0801	1	0.000298442	0.480312	0.000647668
ARL1	13.0799	1	0.000298476	0.287689	0.000647249
PRPS2	13.071	1	0.000299909	0.347388	0.000646831
MAPK12	13.0684	1	0.000300319	0.142751	0.000646412
GLO1	13.0494	1	0.000303376	0.142622	0.000645995
MAPKAP1	13.048	1	0.000303606	0.366881	0.000645578
METTL5	13.0318	1	0.00030624	0.243513	0.000645161
COQ9	13.0184	1	0.000308452	0.450154	0.000644745
TLE1	13.0078	1	0.000310192	0.327175	0.00064433
AKT1	12.9921	1	0.000312813	0.254426	0.000643915
THEM4	12.9917	1	0.000312875	0.510005	0.000643501
REEP6	12.9877	1	0.000313551	0.326338	0.000643087
SURF2	12.9782	1	0.000315146	0.170544	0.000642674
SLC7A1	12.9599	1	0.000318233	0.204409	0.000642261
PKIG	12.9536	1	0.000319308	0.526191	0.000641849
WDTC1	12.9497	1	0.000319978	0.356084	0.000641437
MIB2	12.9414	1	0.000321398	0.215118	0.000641026
S100A14	12.9412	1	0.000321426	0.133156	0.000640615
MKX	12.9245	1	0.000324317	0.313268	0.000640205
POLR3F	12.9057	1	0.000327583	0.771997	0.000639795
KRT7	12.9023	1	0.00032818	0.273032	0.000639386
SLC43A3	12.8966	1	0.000329177	0.42272	0.000638978
MCPH1	12.8927	1	0.000329865	0.742614	0.00063857
CA2	12.8837	1	0.000331453	0.258644	0.000638162
CETN3	12.8822	1	0.000331724	0.158062	0.000637755
HIST1H2BD	12.8809	1	0.000331949	0.523082	0.000637349
ASPM	12.8773	1	0.000332594	0.324742	0.000636943
TSR2	12.8745	1	0.000333092	0.316473	0.000636537
LRR1	12.8723	1	0.000333482	0.419939	0.000636132
SEC13	12.8686	1	0.000334148	0.185309	0.000635728
RAD51C	12.863	1	0.00033515	0.263974	0.000635324
GOLGB1	12.8597	1	0.000335728	0.306484	0.000634921
TMEM254	12.8388	1	0.000339502	0.315458	0.000634518
SLC25A6	12.8382	1	0.000339623	0.110355	0.000634115
CALD1	12.836	1	0.000340013	0.244999	0.000633714
UBXN8	12.8335	1	0.000340473	0.257429	0.000633312
ESYT1	12.8272	1	0.000341618	0.233919	0.000632911
SH2D4A	12.8192	1	0.000343076	0.464977	0.000632511
MRPS23	12.8159	1	0.000343686	0.204819	0.000632111
HNRNPCP2	12.8145	1	0.000343947	0.178039	0.000631712
PLPP5	12.8142	1	0.000344007	0.350998	0.000631313
ARPC5	12.8078	1	0.000345177	0.196888	0.000630915
MRPL19	12.7999	1	0.000346636	0.268268	0.000630517
FKBP4	12.7921	1	0.000348082	0.12423	0.00063012
DALRD3	12.7661	1	0.000352957	0.695074	0.00125945
GOPC	12.7646	1	0.000353242	0.743377	0.00125865
SPPL3	12.7528	1	0.000355469	0.266369	0.00125786
FLNC	12.7487	1	0.000356257	0.249499	0.00125707
AFG3L1P	12.7456	1	0.000356847	0.217741	0.00125628
RPL7L1	12.7455	1	0.000356868	0.275392	0.00125549
RAB35	12.7412	1	0.000357691	0.515087	0.00125471
H3F3C	12.7365	1	0.000358583	0.481391	0.00125392
LAMP2	12.727	1	0.000360408	0.246276	0.0018797
WARS	12.7193	1	0.000361897	0.262439	0.00187852
ANAPC4	12.7158	1	0.000362587	0.223122	0.00187735
C12orf65	12.7154	1	0.000362652	0.787116	0.00187617
RPS3AP6	12.7129	1	0.000363135	0.0729518	0.001875
CTPS1	12.7128	1	0.000363152	0.175205	0.00187383
RPIA	12.6977	1	0.000366109	0.339084	0.00187266
CD40	12.682	1	0.000369189	0.395613	0.00187149
HUWE1	12.6739	1	0.000370794	0.141539	0.00187032
PPP3CA	12.6706	1	0.000371452	0.266362	0.00186916
PACSIN2	12.6642	1	0.000372725	0.319833	0.001868
AP000919.1	12.6408	1	0.00037742	0.45903	0.00186683
C11orf58	12.6305	1	0.000379512	0.189521	0.00186567
RACK1	12.6235	1	0.000380921	0.0687151	0.00186451
GNS	12.6143	1	0.000382811	0.166097	0.00186335
CLSTN1	12.5909	1	0.000387636	0.240021	0.0018622
APRT	12.583	1	0.000389273	0.137986	0.00186104
ZC3H14	12.5714	1	0.000391705	0.505184	0.00185989
SHOC2	12.5686	1	0.00039228	0.664347	0.00185874
SPDL1	12.5628	1	0.000393499	0.20093	0.00185759
TK1	12.5297	1	0.000400535	0.0810388	0.00185644
EIF4A3	12.5228	1	0.000402017	0.187629	0.00185529
CEP83	12.5219	1	0.00040221	0.683925	0.00185414
BBS7	12.5129	1	0.000404162	0.189341	0.001853
AMD1	12.4777	1	0.000411839	0.280891	0.00185185
SMIM12	12.4605	1	0.000415659	0.457178	0.00185071
NAA50	12.4468	1	0.000418707	0.0929835	0.00184957
EPN2	12.4418	1	0.000419823	0.575329	0.00184843
RNF149	12.4365	1	0.000421022	0.188546	0.00184729
KLHL23	12.4198	1	0.000424815	0.507828	0.00184615
RAC1P2	12.3996	1	0.000429429	0.336149	0.00184502
SPG21	12.3965	1	0.000430138	0.240703	0.00184388
TPR	12.3677	1	0.000436825	0.299445	0.00184275
ANAPC7	12.3666	1	0.000437092	0.353949	0.00184162
AL161909.1	12.3642	1	0.000437635	0.263465	0.00184049
ENPP4	12.3592	1	0.000438821	0.325019	0.00183936
ILRUN	12.3431	1	0.000442617	0.210831	0.00183824
HLA-E	12.3379	1	0.000443846	0.194261	0.00183711
GK5	12.3273	1	0.000446393	0.657222	0.00183599
RNF115	12.3245	1	0.000447063	0.491494	0.00183486
ODF2	12.3219	1	0.000447679	0.221459	0.00183374
UTP20	12.3181	1	0.000448596	0.326509	0.00183262
NCBP3	12.3059	1	0.000451527	0.206212	0.0018315
STX5	12.2994	1	0.000453096	0.409926	0.00183038
ARHGAP18	12.296	1	0.000453936	0.271678	0.00182927
TIAL1	12.2946	1	0.000454265	0.20078	0.00182815
ATP5PB	12.2851	1	0.000456582	0.136728	0.00182704
GNAI1	12.2786	1	0.000458185	0.394625	0.00182593
HIST1H1C	12.2757	1	0.000458887	0.429901	0.00182482
ZNF138	12.2635	1	0.000461916	0.568919	0.00182371
SRSF5	12.2633	1	0.000461943	0.166531	0.0018226
KIAA0930	12.2545	1	0.000464147	0.221708	0.00182149
NEO1	12.2542	1	0.000464221	0.431533	0.00182039
RRS1	12.2486	1	0.000465609	0.644348	0.00181928
MYBL2	12.2455	1	0.000466378	0.260183	0.00181818
LNPK	12.2271	1	0.000471001	0.208391	0.00181708
FBXO45	12.2263	1	0.000471203	0.744419	0.00181598
SEPTIN2	12.2235	1	0.000471919	0.18254	0.00181488
MAEA	12.2082	1	0.000475796	0.158859	0.00181378
BROX	12.1945	1	0.000479315	0.149181	0.00181269
PDCL3P5	12.1939	1	0.000479449	0.242863	0.00181159
CMTM7	12.1897	1	0.000480552	0.312827	0.0018105
MTND2P28	12.1868	1	0.000481288	0.145413	0.00180941
MGST2	12.171	1	0.000485374	0.321136	0.00180832
UBE2D1	12.1697	1	0.000485723	0.496362	0.00180723
CST3	12.1447	1	0.000492275	0.208216	0.00180614
MTFMT	12.1367	1	0.000494403	0.444741	0.00180505
COX7C	12.1349	1	0.000494866	0.0663997	0.00180397
CARD19	12.1329	1	0.000495413	0.265015	0.00180288
COPE	12.1282	1	0.000496639	0.157302	0.0018018
AC096664.2	12.1278	1	0.000496767	0.551592	0.00180072
GOLT1A	12.1244	1	0.000497669	0.748548	0.00179964
CTNNB1	12.1213	1	0.000498502	0.196419	0.00179856
TVP23B	12.1195	1	0.000498983	0.477123	0.00179748
CHMP2B	12.1104	1	0.000501411	0.281749	0.00179641
PAK2	12.0897	1	0.000507006	0.291617	0.00179533
DNAL4	12.0859	1	0.000508043	0.31481	0.00179426
RCN2	12.0784	1	0.000510094	0.139167	0.00179319
FAM133DP	12.0615	1	0.000514739	0.786685	0.00179211
GAR1	12.0442	1	0.000519548	0.240865	0.00238806
RPL13AP25	12.0342	1	0.000522319	0.270435	0.00238663
UQCRBP1	12.028	1	0.00052406	0.173239	0.00238521
NUP155	12.0228	1	0.000525532	0.187646	0.00238379
KIF20A	12.0214	1	0.000525937	0.59814	0.00238237
FBL	12.0019	1	0.000531451	0.105335	0.00238095
GDI1	11.9894	1	0.000535035	0.234019	0.00237954
SH3KBP1	11.985	1	0.000536315	0.280856	0.00237812
VPS4B	11.9846	1	0.000536428	0.331611	0.00237671
ITSN2	11.9837	1	0.00053669	0.53969	0.0023753
TPP1	11.9827	1	0.000536959	0.21237	0.00237389
ATP6AP2	11.921	1	0.000555061	0.20716	0.00237248
NUP107	11.9158	1	0.000556611	0.156901	0.00237107
SCFD1	11.8973	1	0.000562156	0.370583	0.00236967
SIGMAR1	11.8859	1	0.000565604	0.238133	0.00236827
MCRIP2	11.8761	1	0.000568597	0.547795	0.00236686
BORCS8	11.875	1	0.000568935	0.288364	0.00236546
CDC45	11.862	1	0.000572903	0.304177	0.00236407
LAMP1	11.8588	1	0.000573898	0.234728	0.00236267
TDG	11.8579	1	0.000574163	0.564725	0.00236128
MUS81	11.8436	1	0.000578608	0.181948	0.00235988
SNRPGP2	11.8382	1	0.00058027	0.162249	0.00235849
PAM	11.8368	1	0.000580702	0.172106	0.0023571
DENND5B	11.833	1	0.000581904	0.739857	0.00235571
TMED3	11.8329	1	0.000581947	0.281791	0.00235433
TPRKB	11.8224	1	0.000585217	0.20894	0.00235294
AURKAIP1	11.8102	1	0.000589071	0.157886	0.00235156
ACOT9	11.809	1	0.000589444	0.125576	0.00235018
PRIM2	11.8079	1	0.000589801	0.467502	0.0023488
CDV3	11.8062	1	0.000590346	0.146672	0.00234742
UBE2N	11.8054	1	0.000590577	0.215861	0.00234604
GTF2H3	11.7847	1	0.000597194	0.334725	0.00234467
CAPN7	11.7818	1	0.000598136	0.601621	0.00234329
LETM1	11.7653	1	0.000603444	0.177845	0.00234192
TIPIN	11.7571	1	0.000606122	0.538289	0.00234055
RPAP3	11.7506	1	0.000608244	0.160986	0.00233918
MINDY2	11.7476	1	0.000609231	0.540091	0.00233781
SNHG8	11.74	1	0.000611699	0.152567	0.00233645
MAPK3	11.6947	1	0.00062678	0.293919	0.00233508
ZKSCAN1	11.6947	1	0.000626798	0.338175	0.00233372
MYO9B	11.6943	1	0.000626935	0.240686	0.00233236
AC009362.1	11.6897	1	0.000628455	0.49481	0.002331
AC022400.6	11.685	1	0.000630064	0.349798	0.00232964
AHI1	11.6798	1	0.00063184	0.366863	0.00232829
MAPK15	11.6782	1	0.000632357	0.710686	0.00232693
CCT4	11.6781	1	0.00063239	0.165249	0.00232558
MTERF1	11.6641	1	0.000637167	0.357332	0.00232423
PNISR	11.6606	1	0.000638364	0.265463	0.00232288
TMCO1	11.6604	1	0.00063843	0.235532	0.00232153
TAF9B	11.6594	1	0.000638796	0.741085	0.00232019
SDHD	11.6361	1	0.000646838	0.209744	0.00231884
MSX1	11.6271	1	0.000649974	0.18716	0.0023175
SERPINE1	11.6052	1	0.00065769	0.653435	0.00231616
HLA-DRA	11.5983	1	0.000660122	0.57191	0.00231481
USP16	11.5963	1	0.000660815	0.302584	0.00231348
SF1	11.592	1	0.000662374	0.236375	0.00231214
AKIRIN1	11.591	1	0.000662732	0.429058	0.0023108
DDA1	11.5873	1	0.000664053	0.344286	0.00230947
MTREX	11.5825	1	0.000665761	0.20706	0.00230814
RBBP8	11.5736	1	0.000668961	0.315333	0.00230681
IFI27L1	11.5723	1	0.000669433	0.34292	0.00230548
COX6A1	11.5604	1	0.000673713	0.0936119	0.00230415
BRD7P2	11.5583	1	0.000674481	0.555442	0.00230282
LGALS3BP	11.5524	1	0.000676611	0.180477	0.0023015
CNOT9	11.5522	1	0.000676704	0.182152	0.00230017
RCHY1	11.5433	1	0.00067992	0.682535	0.00229885
MACF1	11.5422	1	0.000680325	0.20122	0.00229753
MRPS25	11.5317	1	0.000684209	0.309291	0.00229621
DYNLT1	11.5055	1	0.000693891	0.131797	0.00286862
PDHB	11.4999	1	0.000695991	0.117537	0.00286697
METTL26	11.4975	1	0.000696911	0.226323	0.00286533
ADORA2B	11.4949	1	0.000697892	0.65868	0.00286369
MTMR2	11.4868	1	0.000700917	0.574265	0.00286205
L3MBTL2	11.4806	1	0.000703253	0.25909	0.00286041
NAXE	11.4675	1	0.000708245	0.196918	0.00285878
HOXA9	11.466	1	0.000708824	0.40842	0.00285714
SKAP2	11.4527	1	0.000713891	0.32078	0.00285551
ACTR6	11.4385	1	0.000719379	0.351917	0.00285388
WIPI2	11.4264	1	0.000724082	0.168394	0.00285225
AL161431.1	11.4214	1	0.000726012	0.422199	0.00285063
AC112191.2	11.4066	1	0.000731821	0.176678	0.002849
SMIM10L1	11.3858	1	0.000740091	0.443459	0.00284738
RPS26P47	11.3795	1	0.000742605	0.30332	0.00284576
TSPAN6	11.3784	1	0.000743032	0.240759	0.00284414
FSD1	11.3532	1	0.000753193	0.380983	0.00284252
FAM107B	11.3456	1	0.000756249	0.237555	0.00284091
CPSF2	11.3413	1	0.000758021	0.371798	0.0028393
ZMPSTE24	11.3412	1	0.000758082	0.156966	0.00283768
APLP1	11.3348	1	0.000760669	0.331569	0.00283607
MTMR6	11.3261	1	0.00076425	0.304263	0.00283447
MPST	11.3179	1	0.00076765	0.338195	0.00283286
ZNRF1	11.3159	1	0.000768443	0.279035	0.00283126
CENPF	11.3159	1	0.000768444	0.153282	0.00282965
SERINC5	11.3149	1	0.000768863	0.225655	0.00282805
CCDC115	11.3141	1	0.000769211	0.464881	0.00282646
TUBGCP6	11.3017	1	0.000774351	0.292318	0.00282486
AC100810.1	11.2943	1	0.000777439	0.504029	0.00282326
SRP19	11.29	1	0.000779275	0.277244	0.00282167
SAMD12	11.2887	1	0.000779816	0.639734	0.00282008
MBNL1	11.2884	1	0.000779922	0.110009	0.00281849
YEATS4	11.2798	1	0.00078356	0.365207	0.0028169
EMC8	11.2595	1	0.000792148	0.353214	0.00281532
DSTN	11.2469	1	0.000797561	0.111551	0.00281373
GFM1	11.2446	1	0.000798569	0.168243	0.00281215
RAB1A	11.2421	1	0.000799613	0.181512	0.00281057
DDB1	11.2416	1	0.000799841	0.245504	0.00280899
WSB2	11.2396	1	0.00080071	0.440442	0.00280741
PPP2R2A	11.2284	1	0.000805547	0.301581	0.00280584
RAN	11.2279	1	0.000805776	0.0842081	0.00280426
TNNI3	11.1981	1	0.00081882	0.312818	0.00280269
ZNF652	11.1911	1	0.000821913	0.220546	0.00280112
TRPT1	11.1764	1	0.000828432	0.339076	0.00279955
FAUP1	11.174	1	0.000829538	0.0493765	0.00279799
KDM1B	11.1636	1	0.000834183	0.236743	0.00279642
MRFAP1L1	11.1575	1	0.000836924	0.181799	0.00279486
UNC50	11.1507	1	0.000840002	0.483017	0.0027933
HMGN1	11.1466	1	0.000841879	0.12278	0.00279174
AC098934.3	11.1426	1	0.000843682	0.447196	0.00279018
EPB41L4A-AS1	11.14	1	0.000844848	0.341907	0.00278862
FXR1	11.1389	1	0.000845347	0.0896271	0.00278707
SUB1	11.1303	1	0.000849299	0.118429	0.00278552
APBB2	11.118	1	0.000854926	0.334954	0.00278396
DYNC1LI2	11.118	1	0.000854938	0.363942	0.00278242
UBE2A	11.1144	1	0.000856579	0.223295	0.00278087
NDUFS3	11.1128	1	0.000857323	0.190656	0.00277932
SNX6	11.0939	1	0.000866104	0.243783	0.00277778
RPL24P8	11.0858	1	0.000869933	0.0718187	0.00277624
URM1	11.0667	1	0.000878916	0.169856	0.00332963
GINS4	11.054	1	0.000884958	0.555748	0.00388242
PPP2R1B	11.0521	1	0.000885892	0.274471	0.00388027
MRPL39	11.0176	1	0.000902507	0.399855	0.00443213
CKAP2	11.0038	1	0.00090926	0.199006	0.00442968
ARMC10	11.0037	1	0.000909286	0.197567	0.00442723
PPAT	11.0003	1	0.000910951	0.43382	0.00442478
AC022149.1	10.9844	1	0.000918814	0.412749	0.00442233
LIMS1	10.9706	1	0.000925678	0.391416	0.00441989
EEF1A1	10.9698	1	0.000926072	0.0693611	0.00441745
EIF2B2	10.933	1	0.000944671	0.37423	0.00441501
LTBP4	10.92	1	0.000951298	0.191723	0.00441258
SAMD4B	10.9184	1	0.000952157	0.175958	0.00441014
ATP2A1-AS1	10.9175	1	0.000952605	0.611011	0.00440771
SUZ12	10.9119	1	0.000955497	0.380283	0.00440529
SS18L2	10.9113	1	0.000955818	0.464817	0.00440286
EEF1AKMT1	10.9102	1	0.000956362	0.553701	0.00440044
TASOR2	10.9061	1	0.000958465	0.501726	0.00439802
DPM1	10.9051	1	0.000958996	0.230256	0.0043956
ZNF195	10.9031	1	0.000960025	0.496867	0.00439319
VPS9D1-AS1	10.8964	1	0.00096353	0.529145	0.00439078
AC034102.4	10.8853	1	0.000969303	0.228868	0.00438837
COPS9	10.8849	1	0.000969497	0.149363	0.00438596
ABCF2	10.8815	1	0.000971271	0.141186	0.00438356
HAUS2	10.8771	1	0.000973603	0.441126	0.00438116
MRPL49	10.8693	1	0.000977691	0.255082	0.00437876
RAD1	10.839	1	0.000993824	0.486591	0.00437637
TMEM248	10.8293	1	0.00099909	0.162704	0.00437397
ZMYND11	10.8292	1	0.00099914	0.271077	0.00437158
PARD3	10.8187	1	0.00100478	0.342636	0.0043692
PAIP1	10.8168	1	0.00100585	0.47044	0.00436681
PRDX1P1	10.8143	1	0.0010072	0.114261	0.00436443
LARP1	10.8129	1	0.00100794	0.143907	0.00436205
ATP5MDP1	10.8121	1	0.0010084	0.378189	0.00435967
SMARCB1	10.81	1	0.00100952	0.305807	0.0043573
SART3	10.7989	1	0.00101561	0.403519	0.00435493
MTCH2	10.7905	1	0.0010202	0.190643	0.00435256
OCIAD1	10.7869	1	0.00102223	0.159049	0.00435019
HIST3H2A	10.7841	1	0.00102375	0.607426	0.00434783
RSAD1	10.7456	1	0.00104528	0.424091	0.00434546
FAM92A	10.7361	1	0.00105067	0.202674	0.00434311
SETD7	10.7306	1	0.0010538	0.158451	0.00434075
PAICS	10.7219	1	0.00105873	0.0653847	0.00433839
RPS4XP1	10.7185	1	0.00106067	0.239572	0.00433604
PIGX	10.7138	1	0.0010634	0.286226	0.00433369
GON7	10.7082	1	0.00106665	0.499841	0.00433135
LMNB1	10.6942	1	0.00107474	0.442143	0.004329
PIAS4	10.6941	1	0.00107479	0.616616	0.00432666
NDUFB8	10.6924	1	0.00107576	0.161757	0.00432432
CASC3	10.6829	1	0.00108131	0.221852	0.00432199
SKP2	10.6827	1	0.00108143	0.605282	0.00431965
DLAT	10.6724	1	0.00108744	0.391179	0.00431732
SMC1A	10.6719	1	0.00108774	0.308873	0.00431499
FBXO9	10.6625	1	0.00109328	0.383513	0.00431267
PMS1	10.6606	1	0.00109444	0.322078	0.00431034
CLDN4	10.647	1	0.0011025	0.269657	0.00430802
ATP6V0A1	10.6464	1	0.00110285	0.228835	0.00430571
UBA5	10.6395	1	0.00110697	0.189474	0.00430339
SMIM7	10.6365	1	0.00110879	0.301433	0.00430108
UBL5	10.6309	1	0.00111211	0.0827655	0.00429876
NQO2	10.6259	1	0.00111515	0.230287	0.00429646
IMPAD1	10.6222	1	0.00111736	0.138575	0.00429415
MRPL15	10.6197	1	0.00111888	0.346677	0.00429185
SNRPC	10.6049	1	0.00112788	0.118943	0.00428954
AC093162.1	10.6015	1	0.00112994	0.388104	0.00428725
RPS19P3	10.5919	1	0.00113587	0.275713	0.00428495
HMGN5	10.5877	1	0.00113841	0.209111	0.00428266
FAM120B	10.5819	1	0.00114203	0.251951	0.00428036
HNRNPF	10.5611	1	0.00115493	0.179837	0.00427807
NEK1	10.5543	1	0.00115915	0.652602	0.00427579
PIDD1	10.5488	1	0.00116263	0.283415	0.0042735
ZNF37A	10.5449	1	0.00116509	0.4465	0.00427122
TUBE1	10.532	1	0.00117327	0.621131	0.00426894
YIPF6	10.5264	1	0.00117684	0.244677	0.00426667
XRCC6P2	10.5222	1	0.00117948	0.328037	0.00426439
RGL2	10.5122	1	0.00118587	0.230304	0.00426212
SMCO4	10.5065	1	0.00118954	0.411834	0.00425985
STIM2	10.5044	1	0.00119092	0.418811	0.00425758
PTGES2	10.5033	1	0.0011916	0.153024	0.00425532
UTP4	10.5029	1	0.00119185	0.304411	0.00425306
DDX42	10.4987	1	0.0011946	0.315791	0.0042508
TCEAL4	10.4972	1	0.00119556	0.1031	0.00424854
MRPS11	10.4955	1	0.00119665	0.482788	0.00424628
MAN1A2	10.4935	1	0.00119798	0.3597	0.00424403
GALNS	10.4899	1	0.00120029	0.559646	0.00424178
ABCC2	10.4828	1	0.00120494	0.300576	0.00423953
UXT	10.4773	1	0.00120851	0.168627	0.00423729
TOMM22	10.4676	1	0.00121488	0.18027	0.00423504
CNDP2	10.4649	1	0.00121662	0.366748	0.0042328
SNAPIN	10.45	1	0.00122648	0.472924	0.00423057
PPME1	10.449	1	0.00122718	0.185507	0.00422833
NUCB2	10.4472	1	0.00122838	0.189872	0.0042261
FDPS	10.4444	1	0.00123024	0.315711	0.00422386
STEAP3	10.4432	1	0.00123105	0.275666	0.00422164
ZFPM2-AS1	10.4395	1	0.00123351	0.334787	0.00421941
SMIM3	10.4114	1	0.00125242	0.503794	0.00421719
HAT1	10.4087	1	0.00125421	0.247828	0.00421496
PDCL3	10.4062	1	0.00125591	0.2532	0.00421274
DDB2	10.3758	1	0.0012768	0.270701	0.00421053
CEP57L1	10.3605	1	0.0012874	0.244308	0.00420831
BID	10.3529	1	0.00129272	0.229701	0.0042061
WDR5	10.3418	1	0.00130049	0.291879	0.00420389
DPH7	10.3417	1	0.00130056	0.462802	0.00420168
LARP4	10.3398	1	0.00130191	0.196682	0.00419948
RXYLT1	10.3347	1	0.0013055	0.601607	0.00419727
EAPP	10.3276	1	0.00131056	0.204062	0.00419507
FTLP2	10.3253	1	0.00131217	0.426653	0.00419287
GINS1	10.3225	1	0.00131416	0.228004	0.00419068
KIF11	10.3225	1	0.00131417	0.54578	0.00418848
THAP9-AS1	10.3208	1	0.00131538	0.18926	0.00418629
LINC00659	10.3185	1	0.00131702	0.494215	0.0041841
DCBLD2	10.3133	1	0.00132074	0.116868	0.00418191
MED28	10.3045	1	0.00132705	0.282116	0.00417973
ZPR1	10.3035	1	0.00132778	0.364081	0.00417755
MAST2	10.2686	1	0.00135313	0.467784	0.00417537
DDX10	10.2656	1	0.00135533	0.309922	0.00417319
MIIP	10.2648	1	0.00135595	0.326002	0.00417101
NXN	10.2624	1	0.00135765	0.352776	0.00416884
VPS41	10.2579	1	0.00136099	0.418682	0.00416667
SMAD3	10.25	1	0.00136688	0.282671	0.0041645
ETHE1	10.2261	1	0.00138467	0.23391	0.00416233
SMN1	10.2233	1	0.00138675	0.572265	0.00416017
LPCAT2	10.2225	1	0.00138737	0.229851	0.004158
PSMB1	10.1888	1	0.00141294	0.0983913	0.00415584
AHSA1	10.1876	1	0.0014139	0.0898959	0.0046729
NEK2	10.1705	1	0.00142708	0.382384	0.00467047
UBL5P2	10.1691	1	0.00142815	0.375868	0.00466805
AC064799.1	10.1671	1	0.00142969	0.0986321	0.00466563
ECHS1	10.1494	1	0.00144345	0.1987	0.00466321
NIP7	10.1487	1	0.00144407	0.40708	0.0046608
C8orf33	10.148	1	0.00144457	0.095056	0.00465839
EIF3M	10.145	1	0.00144693	0.156192	0.00465598
SNRPB2	10.1422	1	0.00144917	0.0675143	0.00465357
AGPAT5	10.1393	1	0.0014514	0.283186	0.00465116
LMTK3	10.131	1	0.00145793	0.263179	0.00464876
FAM92A1P1	10.1234	1	0.00146402	0.351021	0.00464636
GLRX	10.1161	1	0.00146979	0.195782	0.00464396
AC073861.1	10.0883	1	0.0014921	0.0547671	0.00464157
CIR1	10.0879	1	0.00149244	0.258052	0.00463918
FERMT1	10.0868	1	0.00149337	0.452349	0.00463679
UBE2B	10.0752	1	0.0015028	0.262023	0.0046344
DVL1	10.0712	1	0.00150602	0.293961	0.00463201
TIMM17A	10.0691	1	0.00150773	0.190054	0.00462963
UGT8	10.0613	1	0.00151415	0.252125	0.00462725
ATP2C2	10.0509	1	0.00152278	0.267986	0.00462487
RPL17	10.0474	1	0.0015256	0.66061	0.0046225
TOR3A	10.0417	1	0.0015304	0.44451	0.00462012
DNAJC15	10.0316	1	0.0015388	0.254907	0.00461775
TRIM5	10.0268	1	0.00154278	0.251466	0.00461538
RRP9	10.0237	1	0.00154538	0.356223	0.00461302
HOOK2	10.008	1	0.00155858	0.256153	0.00461066
SOD1	9.99936	1	0.00156595	0.0832301	0.00460829
NAF1	9.99574	1	0.00156903	0.636347	0.00460594
NFKB2	9.99068	1	0.00157334	0.168158	0.00460358
APOO	9.98771	1	0.00157588	0.0864029	0.00460123
SP100	9.97413	1	0.00158755	0.237485	0.00459888
ATF1	9.9703	1	0.00159086	0.496993	0.00459653
RPL5P23	9.96052	1	0.00159933	0.202313	0.00459418
SUPT5H	9.94814	1	0.00161012	0.117277	0.00459184
KIF5C	9.94517	1	0.00161272	0.294773	0.0045895
FAM234A	9.94396	1	0.00161378	0.346286	0.00458716
PSMD7	9.94079	1	0.00161656	0.301431	0.00458482
PRKX	9.93921	1	0.00161795	0.210394	0.00458248
TTF2	9.92759	1	0.0016282	0.511788	0.00458015
CYB5R2	9.92284	1	0.0016324	0.365281	0.00457782
NPM1	9.92004	1	0.00163488	0.0656547	0.0045755
CIP2A	9.91757	1	0.00163708	0.291656	0.00457317
RPS4XP11	9.90684	1	0.00164666	0.486626	0.00457085
GNB1	9.90285	1	0.00165023	0.157172	0.00456853
ISG15	9.90212	1	0.00165089	0.13681	0.00456621
RPL3P4	9.89824	1	0.00165437	0.0549983	0.00456389
RPS29P3	9.89761	1	0.00165494	0.46778	0.00456158
SLC25A13	9.88397	1	0.00166725	0.272648	0.00455927
IWS1	9.88276	1	0.00166834	0.366083	0.00455696
RSRC2	9.87307	1	0.00167716	0.353292	0.00455466
WRN	9.87183	1	0.00167829	0.233188	0.00455235
TRMT112P6	9.86859	1	0.00168125	0.157516	0.00455005
ASL	9.86543	1	0.00168413	0.363354	0.00454775
CRYZ	9.85498	1	0.00169372	0.164011	0.00454545
SLC25A12	9.84968	1	0.00169861	0.187364	0.00454316
SCRN1	9.84626	1	0.00170177	0.161454	0.00454087
IFT20	9.84558	1	0.0017024	0.347335	0.00453858
RTRAF	9.83446	1	0.00171273	0.143064	0.00453629
PIGU	9.82677	1	0.0017199	0.472182	0.00453401
TBC1D19	9.82184	1	0.00172452	0.547831	0.00453172
MRPL11	9.81901	1	0.00172717	0.182632	0.00452944
PERP	9.81679	1	0.00172926	0.140763	0.00452716
TMEM109	9.80573	1	0.00173969	0.565921	0.00452489
ORMDL1	9.80397	1	0.00174136	0.280939	0.00452261
PRR13P5	9.80185	1	0.00174336	0.259772	0.00452034
BAZ1A	9.79935	1	0.00174573	0.226457	0.00451807
SF3B1	9.79901	1	0.00174606	0.150199	0.00451581
NUTM2A-AS1	9.77469	1	0.0017693	0.421617	0.00451354
UNK	9.77326	1	0.00177068	0.212291	0.00451128
RPL23P8	9.77305	1	0.00177088	0.117242	0.00450902
ZMYM3	9.76005	1	0.00178345	0.267562	0.00450676
[truncated: 987 more rows]

## Sheet: Table S3-ImpulseDE2
Table S3: Real data 1 temporal expression gene list
temporal expression gene identifed by ImpulseDE2
Gene	pvalue	impulseTOsigmoid_p	impulseTOsigmoid_padj	sigmoidTOconst_p	sigmoidTOconst_padj	isTransient	isMonotonous	fdr	pattern
IFITM3	0	1.17176e-05	0.000138902	0	0	TRUE	FALSE	0	None
LGALS1	0	1.48556e-20	7.70597e-19	0	0	FALSE	TRUE	0	trough
MALAT1	0	2.71918e-27	2.48601e-25	2.24506e-304	6.31552e-302	TRUE	FALSE	0	None
MT-ATP6	0	0.999994	1	0	0	FALSE	TRUE	0	trough
MT-CO1	0	0.178732	0.673838	0	0	FALSE	TRUE	0	trough
MT-CO2	0	0.0855609	0.390388	0	0	FALSE	TRUE	0	trough
MT-CO3	0	0.998947	1	0	0	FALSE	TRUE	0	trough
MT-CYB	0	0.918545	1	0	0	FALSE	TRUE	0	trough
MT-ND4	0	0.102326	0.442064	0	0	FALSE	TRUE	0	trough
RPL13AP5	0	0.573788	1	0	0	FALSE	TRUE	0	trough
RPL13	0	1.05372e-35	1.97612e-33	0	0	TRUE	FALSE	0	None
RPL28	0	2.02981e-07	3.0801e-06	0	0	FALSE	TRUE	0	trough
RPL31	0	1	1	0	0	FALSE	TRUE	0	trough
RPL3	0	0.895926	1	0	0	FALSE	TRUE	0	trough
RPLP1	0	1.50988e-09	2.84621e-08	0	0	TRUE	FALSE	0	None
RPS11	0	8.21928e-09	1.43474e-07	0	0	FALSE	TRUE	0	trough
RPS12	0	1.81042e-11	4.25768e-10	0	0	TRUE	FALSE	0	None
RPS18	0	0.984661	1	0	0	FALSE	TRUE	0	trough
RPS19	0	0.000334348	0.00306322	0	0	FALSE	TRUE	0	trough
RPS20	0	0.994789	1	0	0	FALSE	TRUE	0	trough
RPS6	0	0.969642	1	0	0	FALSE	TRUE	0	trough
SAT1	0	0.904325	1	0	0	FALSE	TRUE	0	trough
TMSB10	0	1.54982e-05	0.000177671	0	0	FALSE	TRUE	0	trough
TMSB4X	0	0.726167	1	0	0	FALSE	TRUE	0	trough
TPT1	0	0.901827	1	0	0	FALSE	TRUE	0	trough
TIMP1	3.84923e-302	0.803322	1	1.01994e-304	2.98394e-302	FALSE	TRUE	0	trough
RPL10	1.49517e-298	0.992968	1	3.24373e-301	8.78692e-299	FALSE	TRUE	0	trough
RPS8	1.67635e-289	1	1	3.6962e-292	9.65499e-290	FALSE	TRUE	0	trough
AL590867.2	5.00911e-283	1	1	1.12346e-285	2.83345e-283	FALSE	TRUE	0	trough
RPS3	2.3939e-282	0.890823	1	6.11705e-285	1.49134e-282	FALSE	TRUE	0	trough
RPL13A	6.23357e-280	0.958542	1	1.49303e-282	3.52259e-280	FALSE	TRUE	0	trough
RPL8	6.41402e-278	0.750781	1	1.97504e-280	4.5142e-278	FALSE	TRUE	0	trough
RPLP0	1.85412e-275	0.00129374	0.0105844	3.32589e-275	7.15458e-273	FALSE	TRUE	0	trough
RPS13	1.15748e-272	0.984374	1	2.77077e-275	6.14104e-273	FALSE	TRUE	0	trough
RPL32	5.57636e-272	0.940758	1	1.40017e-274	2.92596e-272	FALSE	TRUE	0	trough
RPL11	3.78437e-271	0.525543	1	1.70533e-273	3.46467e-271	FALSE	TRUE	0	trough
RPL29	1.45795e-267	0.0805811	0.373019	4.33502e-269	8.56928e-267	FALSE	TRUE	0	trough
RPL15	2.45384e-263	0.0786398	0.366153	7.59449e-265	1.46174e-262	FALSE	TRUE	0	trough
B2M	2.87078e-262	3.37125e-10	6.83029e-09	2.04774e-255	3.65297e-253	FALSE	TRUE	0	trough
RPS14	7.53632e-262	0.00691726	0.0468019	2.6612e-262	4.86601e-260	FALSE	TRUE	0	trough
RPL18	1.1778e-260	0.962279	1	3.0154e-263	5.65503e-261	FALSE	TRUE	0	trough
MTATP6P1	5.72243e-256	6.53092e-05	0.000670887	2.17997e-254	3.79627e-252	TRUE	FALSE	0	None
RPS15	5.76374e-238	0.973653	1	1.59568e-240	2.71414e-238	FALSE	TRUE	0	trough
FTL	1.58322e-234	1.71676e-21	9.65874e-20	2.40949e-216	3.38904e-214	TRUE	FALSE	0	None
S100A6	9.46223e-234	1.23659e-18	5.54871e-17	2.01865e-218	3.01314e-216	TRUE	FALSE	0	None
RPL22L1	2.27375e-231	2.03642e-28	2.01275e-26	2.90646e-206	3.86507e-204	TRUE	FALSE	0	None
RPS27A	3.25843e-230	0.793367	1	1.14366e-232	1.90107e-230	FALSE	TRUE	0	trough
RPL26P19	1.22499e-229	0.536351	1	6.3732e-232	1.03586e-229	FALSE	TRUE	0	trough
RPL35A	3.95923e-228	0.000156919	0.00153027	7.03227e-227	1.09434e-224	FALSE	TRUE	0	trough
NOP56	2.52384e-227	4.81724e-06	6.02279e-05	1.46041e-224	2.22529e-222	TRUE	FALSE	0	None
RPL34	2.95356e-225	0.994509	1	8.45122e-228	1.34374e-225	FALSE	TRUE	0	trough
RPL19	6.22098e-217	0.0458985	0.23641	3.99077e-218	5.8377e-216	FALSE	TRUE	0	trough
EIF1	1.56891e-214	1	1	4.61184e-217	6.61392e-215	FALSE	TRUE	0	trough
RPS4X	2.80157e-208	0.019995	0.119675	4.29027e-209	5.92057e-207	FALSE	TRUE	0	trough
RPS9	1.06625e-205	0.978259	1	3.39224e-208	4.5946e-206	FALSE	TRUE	0	trough
RPSAP58	1.27569e-203	4.9374e-05	0.000515152	8.03754e-202	1.01356e-199	TRUE	FALSE	0	None
RPS7	7.11857e-203	0.0298209	0.165612	7.50361e-204	9.80025e-202	FALSE	TRUE	0	trough
GAS5	2.82914e-202	5.4483e-29	5.7752e-27	1.52617e-176	1.52909e-174	TRUE	FALSE	0	None
RPL30	4.84283e-200	0.567214	1	2.72972e-202	3.50266e-200	FALSE	TRUE	0	trough
RPL3P4	2.0315e-199	0.000234854	0.002229	2.75084e-198	3.2983e-196	FALSE	TRUE	0	trough
RPL7P1	2.94141e-198	1.35331e-05	0.000157112	6.92976e-196	8.17489e-194	TRUE	FALSE	0	None
SNHG29	1.6457e-197	1	1	4.11897e-200	5.10612e-198	FALSE	TRUE	0	trough
H2AFZ	7.97869e-197	4.6698e-127	3.41549e-123	3.37658e-73	1.08794e-71	TRUE	FALSE	0	None
RPL7A	2.4219e-196	0.940501	1	8.39043e-199	1.02279e-196	FALSE	TRUE	0	trough
HSPE1	2.04464e-194	5.68733e-17	2.21261e-15	1.13332e-180	1.21899e-178	TRUE	FALSE	0	None
AC116533.1	3.10044e-193	0.00191374	0.0149541	5.32553e-193	6.08609e-191	FALSE	TRUE	0	trough
RPL4	5.91792e-191	0.949803	1	2.08656e-193	2.4224e-191	FALSE	TRUE	0	trough
GAPDH	9.67106e-190	8.79304e-28	8.46214e-26	3.43747e-165	3.18249e-163	FALSE	TRUE	0	trough
RPL6	1.31376e-188	0.0288417	0.161042	1.538e-189	1.7306e-187	FALSE	TRUE	0	trough
HLA-B	2.17821e-181	1	1	7.6735e-184	8.50363e-182	FALSE	TRUE	0	trough
MT-RNR2	1.17726e-179	5.31846e-05	0.000552546	7.77965e-178	8.12862e-176	FALSE	TRUE	0	trough
RPS7P1	2.80116e-179	0.341399	1	2.92025e-181	3.18786e-179	FALSE	TRUE	0	trough
NDRG1	1.48676e-177	3.80709e-05	0.000404725	1.38776e-175	1.35334e-173	FALSE	TRUE	0	trough
RPS25	1.40602e-176	0.935715	1	5.435e-179	5.7611e-177	FALSE	TRUE	0	trough
ENO1	1.93491e-175	2.39489e-25	1.92486e-23	2.73139e-153	2.17146e-151	FALSE	TRUE	0	trough
RPLP2	4.11596e-175	0.795381	1	1.8868e-177	1.94367e-175	FALSE	TRUE	0	trough
RPL18A	8.23744e-175	0.000988357	0.0082714	3.01908e-174	2.90546e-172	FALSE	TRUE	0	trough
RPL24	1.30848e-174	0.0941667	0.414651	5.06747e-176	5.00858e-174	FALSE	TRUE	0	trough
HLA-A	3.77971e-174	1	1	1.37498e-176	1.39675e-174	FALSE	TRUE	0	trough
RPL27A	7.01495e-171	0.9128	1	2.87079e-173	2.72688e-171	FALSE	TRUE	0	trough
AL450405.1	8.81369e-171	0.993641	1	3.3157e-173	3.1091e-171	FALSE	TRUE	0	trough
EZR	6.53234e-169	1.01749e-30	1.20031e-28	2.20489e-141	1.55063e-139	TRUE	FALSE	0	None
PRDX1	7.47343e-167	4.91543e-16	1.77977e-14	5.54752e-154	4.45874e-152	TRUE	FALSE	0	None
RPSA	1.36187e-166	9.82356e-05	0.000982893	5.24741e-165	4.79744e-163	TRUE	FALSE	0	None
HSP90AA1	7.12666e-161	5.11052e-97	1.24594e-93	3.55713e-67	1.06191e-65	TRUE	FALSE	0	None
UQCRH	9.59881e-160	4.93678e-08	7.97078e-07	7.58586e-155	6.23405e-153	TRUE	FALSE	0	None
RPL13P12	2.21511e-159	5.30834e-35	9.46956e-33	1.48341e-127	9.11738e-126	TRUE	FALSE	0	None
AC024293.1	6.37399e-159	6.11717e-07	8.77274e-06	4.09986e-155	3.44671e-153	FALSE	TRUE	0	trough
HSP90AB1	2.33157e-158	3.45729e-112	1.26433e-108	1.51449e-49	3.55032e-48	TRUE	FALSE	0	None
SCD	3.42705e-157	1.72367e-07	2.63743e-06	7.89185e-153	6.20656e-151	TRUE	FALSE	0	None
RPL15P3	4.84669e-157	0.18148	0.68174	1.08161e-158	9.64747e-157	FALSE	TRUE	0	trough
S100A11	1.49823e-156	0.946152	1	6.44733e-159	5.8217e-157	FALSE	TRUE	0	trough
AC243919.1	1.87869e-155	0.0466544	0.239965	1.64413e-156	1.44881e-154	FALSE	TRUE	0	trough
RPLP0P6	4.8236e-155	0.0280454	0.157788	7.03554e-156	6.05387e-154	FALSE	TRUE	0	trough
RPS27AP16	2.41503e-154	0.0167597	0.103095	5.91634e-155	4.91729e-153	FALSE	TRUE	0	trough
RPL36	7.8122e-154	0.841712	1	3.84391e-156	3.34694e-154	FALSE	TRUE	0	trough
LDHA	7.71076e-153	0.978972	1	3.28357e-155	2.79256e-153	FALSE	TRUE	0	trough
RPS16	8.72354e-153	0.0783117	0.365055	4.62919e-154	3.76199e-152	FALSE	TRUE	0	trough
PFN1	1.46193e-151	2.56981e-79	2.34945e-76	1.67885e-75	5.55614e-74	TRUE	FALSE	0	None
RPL6P27	4.42951e-151	0.00674589	0.0459827	2.74925e-151	2.11663e-149	FALSE	TRUE	0	trough
COX7A2	2.02209e-150	0.0273113	0.15437	3.11943e-151	2.37661e-149	FALSE	TRUE	0	trough
RPS3AP6	5.22428e-150	0.990044	1	2.24064e-152	1.74341e-150	FALSE	TRUE	0	trough
MT1E	3.3706e-148	0.000432472	0.0038811	3.31175e-147	2.37472e-145	FALSE	TRUE	0	recession
RPL12	4.87855e-148	1	1	1.86178e-150	1.40382e-148	FALSE	TRUE	0	trough
MT2A	1.07476e-147	0.00530398	0.0372654	8.67056e-148	6.34165e-146	FALSE	TRUE	0	trough
RPL37A	2.18926e-147	0.964886	1	9.80222e-150	7.31566e-148	FALSE	TRUE	0	trough
RPL27	1.27929e-146	0.971753	1	5.71672e-149	4.22344e-147	FALSE	TRUE	0	trough
KRT19	1.05935e-145	0.107847	0.460744	4.27806e-147	3.03784e-145	FALSE	TRUE	0	trough
H3F3B	1.09536e-145	6.53305e-91	1.19457e-87	4.60498e-58	1.22476e-56	TRUE	FALSE	0	None
RPL35	5.14546e-145	0.923297	1	2.44609e-147	1.77136e-145	FALSE	TRUE	0	trough
SERF2	2.18554e-139	0.000615422	0.00539066	1.60234e-138	1.11615e-136	FALSE	TRUE	0	trough
RPL18AP3	2.41915e-139	1.13316e-07	1.77093e-06	9.5056e-135	6.32036e-133	FALSE	TRUE	0	trough
PGK1	3.88566e-136	0.684668	1	2.64903e-138	1.82783e-136	FALSE	TRUE	0	trough
RPL23	4.82757e-136	0.093897	0.414462	2.39399e-137	1.63642e-135	FALSE	TRUE	0	trough
NACA	7.19612e-136	1.17373e-06	1.6167e-05	2.80719e-132	1.83319e-130	TRUE	FALSE	0	None
EEF1A1	2.44562e-135	0.00190546	0.0149054	5.96969e-135	4.00572e-133	FALSE	TRUE	0	trough
GSTP1	6.19277e-135	1.69613e-22	1.02525e-20	1.57892e-115	8.36825e-114	TRUE	FALSE	0	None
AP3S1	6.84786e-135	1.37947e-09	2.63431e-08	2.26325e-128	1.41482e-126	TRUE	FALSE	0	None
MT-ND5	1.75623e-134	0.999999	1	8.30134e-137	5.62185e-135	FALSE	TRUE	0	trough
FAM162A	4.79302e-133	2.03973e-29	2.33103e-27	9.9743e-107	4.53118e-105	FALSE	TRUE	0	trough
HSPB1	1.4003e-132	1.33361e-82	1.62567e-79	3.17339e-53	7.86785e-52	TRUE	FALSE	0	None
GPX1	2.00917e-132	1.00007e-07	1.5734e-06	9.3891e-128	5.81965e-126	TRUE	FALSE	0	None
RPS28P7	1.45037e-131	0.780593	1	8.96979e-134	5.91036e-132	FALSE	TRUE	0	trough
HNRNPA2B1	1.81288e-131	1.97425e-86	2.88794e-83	2.6781e-48	6.02837e-47	TRUE	FALSE	0	None
KRT18	2.04567e-131	0.0252795	0.144901	3.88923e-132	2.51733e-130	FALSE	TRUE	0	trough
RPS18P12	7.43167e-131	0.0260976	0.148775	1.3744e-131	8.74116e-130	FALSE	TRUE	0	trough
TXN	3.80446e-130	8.64819e-64	4.8656e-61	1.55951e-69	4.79253e-68	TRUE	FALSE	0	None
CHCHD2	9.53918e-130	4.60633e-15	1.50405e-13	9.57688e-118	5.22726e-116	TRUE	FALSE	0	None
COX6C	1.00888e-129	0.79589	1	6.20481e-132	3.98088e-130	FALSE	TRUE	0	trough
FTLP3	1.54698e-129	1.26812e-21	7.18994e-20	5.49132e-111	2.71375e-109	TRUE	FALSE	0	None
CRABP2	3.35301e-129	9.6578e-48	3.21078e-45	1.37095e-84	5.22247e-83	FALSE	TRUE	0	trough
BTF3	5.72826e-129	2.67424e-12	6.88711e-11	1.00769e-119	5.62613e-118	TRUE	FALSE	0	None
HSPE1P3	3.16858e-127	0.997123	1	1.58594e-129	9.99964e-128	FALSE	TRUE	0	recession
DBI	5.71162e-127	0.00421453	0.0302503	6.71498e-127	4.09278e-125	FALSE	TRUE	0	trough
TPT1P9	3.08078e-126	0.0206028	0.122511	7.47099e-127	4.51594e-125	FALSE	TRUE	0	trough
RPS13P2	2.2521e-125	0.000833566	0.007114	1.35144e-124	7.90757e-123	FALSE	TRUE	0	trough
AC090498.1	2.76199e-124	1	1	1.40607e-126	8.42949e-125	FALSE	TRUE	0	trough
MT-ND1	2.79832e-124	0.00117967	0.00974928	1.19738e-123	6.95052e-122	FALSE	TRUE	0	trough
UQCRHL	4.22307e-124	1	1	2.12787e-126	1.26531e-124	FALSE	TRUE	0	trough
RPS5	1.86045e-123	0.612605	1	1.55969e-125	9.19963e-124	FALSE	TRUE	0	trough
RPL37	2.88238e-123	0.00967985	0.063044	1.52061e-123	8.75728e-122	FALSE	TRUE	0	trough
OAZ1	2.31622e-121	1.94263e-10	4.05953e-09	5.98432e-114	3.06079e-112	TRUE	FALSE	0	None
HSPD1	5.89377e-120	4.5638e-26	3.92702e-24	6.08505e-97	2.52875e-95	TRUE	FALSE	0	None
HMGA1	2.85547e-119	4.40771e-06	5.53917e-05	3.36811e-116	1.81135e-114	TRUE	FALSE	0	None
PSMA7	2.9541e-119	5.71165e-24	4.01683e-22	2.4755e-98	1.05266e-96	TRUE	FALSE	0	None
RPS23	6.18628e-119	0.127272	0.521204	2.58181e-120	1.47526e-118	FALSE	TRUE	0	trough
NPC2	1.47153e-118	0.298244	0.950652	2.63289e-120	1.49279e-118	FALSE	TRUE	0	trough
BX679664.3	2.04832e-118	4.01077e-10	8.059e-09	2.62666e-111	1.3069e-109	TRUE	FALSE	0	None
RPS3AP26	3.26823e-118	0.00530185	0.0372654	3.27488e-118	1.80094e-116	FALSE	TRUE	0	trough
AL138785.1	4.18888e-118	0.209154	0.747681	1.07205e-119	5.94015e-118	FALSE	TRUE	0	trough
PSAP	6.34572e-118	0.999998	1	3.41142e-120	1.91932e-118	FALSE	TRUE	0	trough
AP001324.1	1.85498e-117	1.31745e-06	1.79772e-05	7.41137e-114	3.76436e-112	TRUE	FALSE	0	None
EEF1B2P3	2.47916e-117	2.04892e-05	0.000229492	6.40855e-115	3.34801e-113	TRUE	FALSE	0	None
CTSB	5.32512e-116	0.144657	0.577522	2.004e-117	1.08572e-115	FALSE	TRUE	0	trough
RPL10A	9.08371e-116	0.00533382	0.0374391	9.23273e-116	4.92907e-114	FALSE	TRUE	0	trough
PPIAP22	1.6808e-114	2.29341e-31	2.79567e-29	3.48774e-86	1.35688e-84	TRUE	FALSE	0	None
C4orf3	1.86273e-114	5.20603e-16	1.86651e-14	1.84745e-101	8.09115e-100	FALSE	TRUE	0	trough
UQCRB	6.24316e-113	0.996767	1	3.51268e-115	1.84833e-113	FALSE	TRUE	0	trough
MGST3	6.98659e-113	0.067803	0.327159	5.7522e-114	2.96279e-112	FALSE	TRUE	0	trough
AKAP12	3.66369e-112	0.880085	1	2.34974e-114	1.21886e-112	FALSE	TRUE	0	trough
SEC61B	5.79219e-112	2.95536e-19	1.39455e-17	1.01538e-95	4.1722e-94	TRUE	FALSE	0	None
PRDX5	1.77113e-111	0.549367	1	1.82904e-113	9.22591e-112	FALSE	TRUE	0	trough
HINT1	6.17836e-111	3.26758e-52	1.49369e-49	7.99493e-62	2.19007e-60	TRUE	FALSE	0	None
RPL36AL	1.05901e-110	0.00060389	0.00529598	9.88587e-110	4.75693e-108	FALSE	TRUE	0	trough
RPS24	1.17572e-109	0.853459	1	7.94895e-112	3.9821e-110	FALSE	TRUE	0	trough
SEC61G	1.91992e-109	0.0973224	0.425727	1.13569e-110	5.53761e-109	FALSE	TRUE	0	trough
SOD1	5.18088e-109	6.9052e-29	7.21495e-27	3.76967e-83	1.4067e-81	TRUE	FALSE	0	None
HMGB1	1.52509e-108	1.00116e-69	6.65679e-67	5.49243e-42	1.09162e-40	TRUE	FALSE	0	None
UBA52	1.70947e-108	0.379926	1	2.61933e-110	1.26873e-108	FALSE	TRUE	0	trough
GPI	2.00094e-108	1.3279e-06	1.80525e-05	8.55926e-105	3.81722e-103	FALSE	TRUE	0	trough
HNRNPM	2.17009e-108	1	1	7.211e-111	3.53968e-109	FALSE	TRUE	0	recession
ANAPC11	2.48762e-108	0.000161323	0.00156903	8.85239e-107	4.04665e-105	FALSE	TRUE	0	trough
COMMD6	1.35936e-107	0.62968	1	1.26825e-109	6.06271e-108	FALSE	TRUE	0	trough
EEF1B2	1.51586e-107	1.03173e-05	0.000123909	8.44615e-105	3.78988e-103	TRUE	FALSE	0	None
RPL14P1	5.67592e-107	0.905642	1	3.70537e-109	1.75981e-107	FALSE	TRUE	0	trough
AC073861.1	1.40796e-106	0.892517	1	9.36009e-109	4.41675e-107	FALSE	TRUE	0	trough
RPL5	1.9382e-106	0.970051	1	1.18723e-108	5.56627e-107	FALSE	TRUE	0	trough
COX5B	3.29259e-106	0.975639	1	2.00956e-108	9.36175e-107	FALSE	TRUE	0	trough
RACK1	7.23435e-106	0.881324	1	4.90227e-108	2.26932e-106	FALSE	TRUE	0	trough
MYL12A	1.33566e-105	0.125053	0.51269	6.36943e-107	2.92994e-105	FALSE	TRUE	0	trough
PFDN5	1.89726e-105	4.19888e-05	0.000441879	2.65453e-103	1.17668e-101	TRUE	FALSE	0	None
CALM1	2.09779e-105	6.73838e-68	4.10704e-65	1.15342e-40	2.24964e-39	TRUE	FALSE	0	None
HSP90AB3P	7.75085e-105	6.99188e-49	2.55693e-46	4.97699e-59	1.34324e-57	TRUE	FALSE	0	None
RPL14	1.99413e-104	0.440784	1	2.73439e-106	1.23453e-104	FALSE	TRUE	0	trough
RANBP1	6.52037e-103	1.18262e-08	2.04969e-07	3.25691e-97	1.3612e-95	TRUE	FALSE	0	None
HSBP1	6.02096e-102	2.37179e-11	5.52461e-10	1.49172e-93	6.02789e-92	TRUE	FALSE	0	None
RNF19B	8.05718e-101	0.00165029	0.0132059	3.01775e-100	1.30603e-98	FALSE	TRUE	0	recession
STMN1	1.92582e-100	6.65472e-08	1.06272e-06	1.75566e-95	7.17368e-94	TRUE	FALSE	0	None
CD63	3.2592e-100	0.997262	1	2.05972e-102	9.07518e-101	FALSE	TRUE	0	trough
RPS3A	5.11088e-100	0.0755462	0.354952	4.24859e-101	1.84965e-99	FALSE	TRUE	0	trough
LDHB	1.37952e-98	2.14724e-22	1.28729e-20	3.64985e-79	1.28341e-77	TRUE	FALSE	0	None
AC115223.1	3.4391e-98	7.44107e-05	0.000759052	2.91022e-96	1.20256e-94	TRUE	FALSE	0	None
CIB1	5.36213e-98	0.0899675	0.403695	3.81924e-99	1.63356e-97	FALSE	TRUE	0	trough
SELENOW	5.57882e-98	3.42722e-15	1.1394e-13	9.70808e-86	3.7371e-84	TRUE	FALSE	0	None
EEF2	8.05445e-98	1	1	5.19673e-100	2.23582e-98	FALSE	TRUE	0	trough
PTMA	1.58325e-97	4.85158e-24	3.47887e-22	1.8513e-76	6.29786e-75	TRUE	FALSE	0	None
NQO1	7.20489e-97	5.02038e-17	1.9956e-15	8.55345e-83	3.14371e-81	TRUE	FALSE	0	None
MT-ND4L	9.85271e-97	0.0382175	0.202994	1.66982e-97	7.0596e-96	FALSE	TRUE	0	trough
ACTB	3.85707e-96	5.83072e-35	1.01538e-32	3.51381e-64	1.00391e-62	TRUE	FALSE	0	None
ANXA2	2.51238e-95	0.924091	1	1.79878e-97	7.5611e-96	FALSE	TRUE	0	trough
HLA-C	2.18459e-94	0.000217623	0.00207522	6.57999e-93	2.64429e-91	FALSE	TRUE	0	trough
APRT	2.60179e-93	0.720395	1	2.43842e-95	9.9081e-94	FALSE	TRUE	0	trough
RPS21	7.08845e-92	3.32974e-17	1.33812e-15	1.32754e-77	4.5585e-76	FALSE	TRUE	0	trough
TRMT112	1.5071e-90	1	1	8.24363e-93	3.29475e-91	FALSE	TRUE	0	trough
MDK	1.51816e-90	2.24543e-07	3.40022e-06	4.534e-86	1.75459e-84	FALSE	TRUE	0	trough
SFN	5.91279e-90	0.517988	1	7.98047e-92	3.17224e-90	FALSE	TRUE	0	trough
EIF3E	6.40654e-90	0.354817	1	1.26169e-91	4.98812e-90	FALSE	TRUE	0	trough
PSMB1	1.10047e-89	1.14603e-09	2.21162e-08	6.41016e-83	2.36787e-81	TRUE	FALSE	0	None
MT-RNR1	1.42771e-88	3.93956e-07	5.77434e-06	2.48446e-84	9.41522e-83	TRUE	FALSE	0	None
ATG12	1.53878e-88	2.93725e-14	8.91412e-13	3.43919e-77	1.17543e-75	TRUE	FALSE	0	None
HMGB1P5	6.07291e-87	5.59735e-14	1.64414e-12	7.25179e-76	2.4219e-74	TRUE	FALSE	0	None
NPM1P27	8.53808e-87	1.20486e-42	3.38938e-40	3.75243e-47	8.21714e-46	TRUE	FALSE	0	None
RPL7P9	9.02446e-86	0.979932	1	6.75393e-88	2.65582e-86	FALSE	TRUE	0	trough
GPX4	3.20402e-85	0.143436	0.573589	1.64068e-86	6.41706e-85	FALSE	TRUE	0	trough
AC016739.1	1.74273e-84	1.3352e-07	2.06462e-06	9.32513e-80	3.29488e-78	TRUE	FALSE	0	None
CYB5B	2.36589e-84	0.000189283	0.00182882	9.11647e-83	3.33389e-81	FALSE	TRUE	0	trough
RPS11P5	4.11355e-84	4.83658e-05	0.000505354	6.19801e-82	2.25533e-80	FALSE	TRUE	0	trough
DAD1	1.51222e-83	0.934375	1	1.2175e-85	4.66219e-84	FALSE	TRUE	0	trough
TPI1	3.88579e-83	3.10412e-07	4.61454e-06	9.09942e-79	3.1692e-77	TRUE	FALSE	0	None
CD9	1.83161e-82	0.472016	1	2.95126e-84	1.11265e-82	FALSE	TRUE	0	trough
CLDN7	2.6852e-81	0.998946	1	2.07685e-83	7.78979e-82	FALSE	TRUE	0	trough
MYL12B	5.75281e-81	0.997827	1	4.47213e-83	1.66036e-81	FALSE	TRUE	0	trough
CCNI	2.38166e-80	6.85292e-05	0.000702977	2.64725e-78	9.13302e-77	TRUE	FALSE	0	None
PABPC1	4.66861e-80	5.4049e-19	2.51793e-17	5.98311e-64	1.68959e-62	TRUE	FALSE	0	None
SUMO2	5.11904e-80	1.08343e-21	6.23952e-20	3.2052e-61	8.74732e-60	TRUE	FALSE	0	None
SRP14	5.92304e-80	1.59172e-38	3.63808e-36	2.1559e-44	4.42927e-43	TRUE	FALSE	0	None
HSPE1P2	6.46681e-80	0.01478	0.0919225	3.39917e-80	1.21276e-78	FALSE	TRUE	0	recession
SNRPD2	1.05964e-79	1.69202e-12	4.40406e-11	4.56823e-70	1.41577e-68	TRUE	FALSE	0	None
BLVRB	7.70211e-79	0.0040031	0.0289601	1.50896e-78	5.23057e-77	FALSE	TRUE	0	trough
ASPH	1.01161e-78	1.58882e-05	0.000181572	4.92436e-76	1.66744e-74	TRUE	FALSE	0	None
AC010343.1	1.12894e-78	0.903122	1	9.96818e-81	3.59149e-79	FALSE	TRUE	0	trough
PRDX4	1.20985e-78	0.980361	1	9.84677e-81	3.56531e-79	FALSE	TRUE	0	trough
OCIAD2	1.7185e-78	8.88871e-82	9.28743e-79	1	1	FALSE	FALSE	0	None
RPL12P4	2.02617e-78	0.722995	1	2.24046e-80	8.03272e-79	FALSE	TRUE	0	trough
EIF4A2	5.814e-78	1	1	4.67862e-80	1.66114e-78	FALSE	TRUE	0	trough
RPL7AP6	1.41645e-77	0.000209026	0.00200632	5.35289e-76	1.8042e-74	FALSE	TRUE	0	trough
NCL	2.09236e-77	3.97214e-29	4.27239e-27	3.43263e-51	8.31334e-50	TRUE	FALSE	0	None
KRT8	4.14331e-77	0.624361	1	5.3906e-79	1.88645e-77	FALSE	TRUE	0	trough
RPS27L	8.75507e-77	0.00116487	0.00967063	6.02429e-76	2.02118e-74	FALSE	TRUE	0	trough
CFL1	5.67928e-76	0.000140657	0.00137904	3.24945e-74	1.06576e-72	FALSE	TRUE	0	trough
TUBB	6.87784e-76	4.75165e-14	1.41275e-12	1.09e-64	3.13867e-63	TRUE	FALSE	0	None
NPM1P39	1.1154e-75	4.33638e-38	9.611e-36	1.54357e-40	3.00257e-39	TRUE	FALSE	0	None
RBP1	1.60599e-75	8.78667e-79	7.14063e-76	1	1	FALSE	FALSE	0	None
NDUFB6	4.72986e-75	1.07178e-36	2.1775e-34	2.70514e-41	5.33298e-40	TRUE	FALSE	0	None
PTTG1	1.07819e-74	1.29325e-32	1.89177e-30	5.369e-45	1.12197e-43	FALSE	TRUE	0	trough
DYNLT1	3.71689e-74	0.0269765	0.152832	1.15203e-74	3.79546e-73	FALSE	TRUE	0	trough
RPL10P16	4.99108e-74	0.272008	0.892937	1.54694e-75	5.14287e-74	FALSE	TRUE	0	trough
YWHAZ	5.838e-74	0.000129521	0.00127498	3.71972e-72	1.18287e-70	FALSE	TRUE	0	trough
S100A4	1.11038e-73	8.06168e-05	0.000816664	1.13911e-71	3.59113e-70	TRUE	FALSE	0	None
AC114491.1	2.1681e-73	1.93875e-06	2.58289e-05	9.17851e-70	2.83256e-68	TRUE	FALSE	0	None
HSP90AA2P	3.2383e-73	1.7671e-21	9.86609e-20	1.33686e-54	3.40691e-53	TRUE	FALSE	0	None
HMGB2	3.44749e-73	1.22955e-35	2.24823e-33	1.76527e-40	3.42472e-39	TRUE	FALSE	0	None
NAP1L1	4.6343e-73	0.0267026	0.151633	1.47194e-73	4.76361e-72	FALSE	TRUE	0	trough
ID3	1.06271e-72	0.000143539	0.00140541	6.21165e-71	1.93328e-69	FALSE	TRUE	0	trough
COX4I1	2.41407e-72	0.246198	0.838311	8.44998e-74	2.74681e-72	FALSE	TRUE	0	trough
EEF1A1P5	3.7636e-72	0.0478337	0.244826	6.76539e-73	2.17027e-71	FALSE	TRUE	0	trough
ATP5MC3	7.01747e-72	8.66972e-27	7.73297e-25	5.68908e-48	1.26474e-46	TRUE	FALSE	0	None
NOP10	7.66364e-72	1	1	6.5554e-74	2.14046e-72	FALSE	TRUE	0	trough
CACYBP	1.21455e-71	4.29412e-25	3.41382e-23	2.02716e-49	4.69198e-48	TRUE	FALSE	0	None
RPL24P4	2.56856e-71	0.0209944	0.124637	1.06119e-71	3.35997e-70	FALSE	TRUE	0	trough
PHLDA2	8.53195e-71	1.083e-73	7.92105e-71	0.683368	0.974298	TRUE	FALSE	0	None
CKB	1.25131e-70	0.000273828	0.00255516	3.94778e-69	1.20308e-67	FALSE	TRUE	0	trough
DYNLL1	1.38063e-70	0.0693685	0.332478	1.74971e-71	5.46896e-70	FALSE	TRUE	0	trough
SNRPG	1.55467e-70	9.51726e-35	1.61882e-32	1.06137e-38	1.97529e-37	TRUE	FALSE	0	None
SNHG6	3.25651e-70	0.968673	1	2.99407e-72	9.56273e-71	FALSE	TRUE	0	trough
TMED9	4.51147e-70	0.298485	0.950652	1.34402e-71	4.21895e-70	FALSE	TRUE	0	trough
H3F3AP4	7.73262e-70	0.00061745	0.00540195	1.09626e-68	3.31324e-67	FALSE	TRUE	0	trough
AREG	1.57674e-69	5.36399e-24	3.80895e-22	2.17766e-48	4.93108e-47	TRUE	FALSE	0	None
MT-ND3	1.70409e-69	3.96884e-08	6.55262e-07	3.65993e-64	1.04158e-62	TRUE	FALSE	0	None
CALM2	3.23009e-69	1.25998e-23	8.53284e-22	1.91272e-48	4.34461e-47	TRUE	FALSE	0	None
HNRNPC	5.67543e-69	4.29724e-09	7.70343e-08	1.12504e-62	3.11688e-61	TRUE	FALSE	0	None
Z74021.1	7.59585e-68	0.0943739	0.415064	7.35713e-69	2.23278e-67	FALSE	TRUE	0	trough
S100A10	1.73823e-67	0.999351	1	1.60981e-69	4.92642e-68	FALSE	TRUE	0	trough
TMBIM6	1.19703e-66	9.51377e-06	0.000114825	1.1353e-63	3.1937e-62	FALSE	TRUE	0	trough
RPL4P4	1.45162e-66	0.862333	1	1.57813e-68	4.74996e-67	FALSE	TRUE	0	trough
ITM2C	1.64862e-66	0.426804	1	3.61616e-68	1.08396e-66	FALSE	TRUE	0	trough
EIF5A	2.31659e-66	1.0167e-37	2.18709e-35	1.46285e-31	2.32089e-30	TRUE	FALSE	0	None
SEM1	4.65756e-66	0.00880319	0.0577976	4.92401e-66	1.44057e-64	FALSE	TRUE	0	trough
TPM4	6.65691e-66	2.43281e-05	0.000267976	2.50293e-63	6.98718e-62	TRUE	FALSE	0	None
ANXA5	6.87929e-66	2.4759e-05	0.000271903	2.54219e-63	7.06979e-62	FALSE	TRUE	0	trough
RRM2	1.18957e-65	2.78558e-32	3.8441e-30	2.98167e-36	5.31901e-35	TRUE	FALSE	0	None
CENPX	2.19951e-65	2.38902e-37	4.99237e-35	5.98155e-31	9.3681e-30	TRUE	FALSE	0	None
RAN	2.28663e-65	4.70283e-21	2.52916e-19	3.88899e-47	8.49076e-46	TRUE	FALSE	0	None
NPM3	3.16681e-65	8.24003e-14	2.37274e-12	3.30419e-54	8.36223e-53	TRUE	FALSE	0	None
NME1	3.2363e-65	2.00675e-14	6.14116e-13	1.37894e-53	3.44217e-52	TRUE	FALSE	0	None
HSP90B1	9.6326e-65	0.280122	0.911798	3.29941e-66	9.80971e-65	FALSE	TRUE	0	trough
SKP1	1.18959e-64	3.06818e-21	1.69702e-19	3.12105e-46	6.71392e-45	TRUE	FALSE	0	None
PKM	2.06614e-64	0.488589	1	4.08494e-66	1.20473e-64	FALSE	TRUE	0	trough
NDUFB4	3.57813e-64	0.995926	1	3.49106e-66	1.03375e-64	FALSE	TRUE	0	trough
SH3BGRL3	3.58882e-64	0.00275883	0.0207167	1.2397e-63	3.47401e-62	FALSE	TRUE	0	trough
RPL23A	4.7134e-64	0.964013	1	4.75902e-66	1.39789e-64	FALSE	TRUE	0	trough
S100A14	5.26282e-64	0.754041	1	6.79292e-66	1.97942e-64	FALSE	TRUE	0	trough
ELOB	1.09749e-63	0.40746	1	2.62886e-65	7.5998e-64	FALSE	TRUE	0	trough
SUB1	1.6011e-63	5.71193e-20	2.84198e-18	2.31798e-46	5.01588e-45	TRUE	FALSE	0	None
HNRNPA1	2.24829e-63	0.898136	1	2.46118e-65	7.14328e-64	FALSE	TRUE	0	trough
COX6B1	3.71145e-63	0.0974642	0.425906	3.72888e-64	1.05709e-62	FALSE	TRUE	0	trough
COX5A	5.92269e-63	2.55521e-32	3.594e-30	1.65441e-33	2.75634e-32	TRUE	FALSE	0	None
ATP5MC2	1.97262e-62	0.727843	1	2.70162e-64	7.74887e-63	FALSE	TRUE	0	trough
ATP5MD	2.71331e-62	2.45763e-26	2.16568e-24	8.60069e-39	1.60884e-37	TRUE	FALSE	0	None
H1F0	5.73317e-62	7.06045e-11	1.53235e-09	7.49508e-54	1.87736e-52	FALSE	TRUE	0	trough
NDUFB9	3.06952e-61	6.30575e-13	1.70186e-11	4.45278e-51	1.06342e-49	TRUE	FALSE	0	None
BSG	4.02158e-61	5.2916e-10	1.06035e-08	7.15732e-54	1.79892e-52	FALSE	TRUE	0	trough
PRDX2	1.06829e-60	1.79663e-19	8.64511e-18	5.11906e-44	1.04583e-42	FALSE	TRUE	0	trough
COX7C	1.15119e-60	0.799729	1	1.47566e-62	4.07281e-61	FALSE	TRUE	0	trough
S100A16	1.25878e-60	0.00461793	0.03276	2.74626e-60	7.43931e-59	FALSE	TRUE	0	trough
NDUFS5	1.61654e-60	1.25635e-06	1.724e-05	1.26001e-56	3.27962e-55	TRUE	FALSE	0	None
COX6A1	1.94506e-60	0.967464	1	2.06984e-62	5.69129e-61	FALSE	TRUE	0	trough
TPM3	2.16078e-60	7.66296e-34	1.19249e-31	2.00494e-29	2.99881e-28	TRUE	FALSE	0	None
ATP5F1E	2.21027e-60	2.54563e-17	1.02866e-15	7.68418e-46	1.63378e-44	TRUE	FALSE	0	None
CCT6A	2.99534e-60	6.17827e-06	7.63308e-05	4.79572e-57	1.2572e-55	TRUE	FALSE	0	None
IL18	3.63973e-60	0.0585567	0.289381	6.36476e-61	1.73055e-59	FALSE	TRUE	0	trough
LSM4	1.82525e-59	1.59713e-17	6.5626e-16	1.02147e-44	2.11643e-43	TRUE	FALSE	0	None
ACTG1	3.45834e-59	5.60382e-08	9.02784e-07	6.09285e-54	1.53666e-52	TRUE	FALSE	0	None
ATP5MC1	4.92732e-58	1.51673e-14	4.68075e-13	3.05803e-46	6.59776e-45	TRUE	FALSE	0	None
SNRPD1	6.40071e-58	5.53012e-61	2.88909e-58	0.986104	1	TRUE	FALSE	0	None
PPIA	9.76953e-58	6.06556e-32	7.64889e-30	1.20617e-28	1.74691e-27	TRUE	FALSE	0	None
COX7B	1.11623e-57	5.03217e-07	7.28817e-06	2.26141e-53	5.62584e-52	TRUE	FALSE	0	None
FAU	1.47024e-57	0.0068619	0.0465998	2.27064e-57	5.99546e-56	FALSE	TRUE	0	trough
CSTB	2.69884e-57	9.49653e-30	1.1025e-27	2.21521e-30	3.38247e-29	TRUE	FALSE	0	None
RHOC	3.1816e-57	0.341735	1	1.00656e-58	2.69669e-57	FALSE	TRUE	0	trough
HLA-E	5.51972e-57	0.865686	1	6.9448e-59	1.86744e-57	FALSE	TRUE	0	trough
PSMB2	8.27622e-57	5.01284e-25	3.90041e-23	1.38877e-34	2.3788e-33	TRUE	FALSE	0	None
AP2S1	1.5862e-56	0.986892	1	1.76514e-58	4.71177e-57	FALSE	TRUE	0	trough
NDUFA4	1.7227e-56	9.13867e-11	1.96012e-09	1.88803e-48	4.30188e-47	TRUE	FALSE	0	None
AC131235.1	3.05346e-56	0.301959	0.9569	1.11108e-57	2.94436e-56	FALSE	TRUE	0	trough
COPE	6.52952e-56	0.203758	0.736308	3.53574e-57	9.30229e-56	FALSE	TRUE	0	trough
HMGN2	6.56318e-56	4.80648e-22	2.8581e-20	1.20941e-36	2.17337e-35	TRUE	FALSE	0	None
OST4	1.40455e-55	0.258641	0.866561	6.03149e-57	1.57551e-55	FALSE	TRUE	0	trough
PSMB3	1.47998e-55	2.18721e-08	3.70307e-07	7.04283e-50	1.67244e-48	TRUE	FALSE	0	None
LAMTOR5	1.51928e-55	0.000567104	0.00498533	2.90787e-54	7.38479e-53	FALSE	TRUE	0	trough
UBL5	3.85565e-55	9.9761e-07	1.38717e-05	4.116e-51	9.87031e-50	TRUE	FALSE	0	None
SNRPF	4.35266e-55	7.73626e-42	2.02082e-39	3.40779e-16	3.35911e-15	TRUE	FALSE	0	None
CALR	8.96033e-55	2.60328e-13	7.26732e-12	3.44422e-44	7.05631e-43	TRUE	FALSE	0	None
MRPL13	1.33087e-54	9.45442e-41	2.38447e-38	8.7882e-17	8.83377e-16	TRUE	FALSE	0	None
BRK1	1.62585e-54	0.31168	0.97796	5.90616e-56	1.52642e-54	FALSE	TRUE	0	trough
SRSF2	2.55809e-54	1	1	2.91039e-56	7.54843e-55	FALSE	TRUE	0	recession
C9orf16	7.59119e-54	0.243888	0.834331	3.5627e-55	9.14301e-54	FALSE	TRUE	0	trough
DDOST	7.8535e-54	0.991554	1	9.1174e-56	2.34805e-54	FALSE	TRUE	0	trough
TSTD1	8.50282e-54	5.1413e-07	7.41686e-06	1.79596e-49	4.18332e-48	TRUE	FALSE	0	None
SNRPD3	1.20043e-53	5.90221e-44	1.7987e-41	1.13509e-12	9.42342e-12	TRUE	FALSE	0	None
SRSF3	2.52713e-53	4.67193e-23	2.87147e-21	4.87459e-33	8.04158e-32	TRUE	FALSE	0	None
NDUFAB1	5.68443e-53	2.01273e-28	2.01275e-26	2.34157e-27	3.23748e-26	TRUE	FALSE	0	None
ZFAS1	8.2559e-53	1.69112e-07	2.59305e-06	5.36422e-48	1.19616e-46	TRUE	FALSE	0	None
RPS15A	8.36307e-53	0.820358	1	1.19458e-54	3.05495e-53	FALSE	TRUE	0	trough
SPCS1	1.98362e-52	1.20333e-05	0.000141725	1.85763e-49	4.31324e-48	TRUE	FALSE	0	None
NUTF2	4.39082e-52	1.08792e-53	5.30471e-51	0.0877395	0.202119	TRUE	FALSE	0	None
GTSF1	5.94865e-52	4.8868e-25	3.84323e-23	1.08066e-29	1.61967e-28	TRUE	FALSE	0	None
TMSB4XP8	1.45752e-51	0.158291	0.617132	1.09661e-52	2.70055e-51	FALSE	TRUE	0	trough
JPT1	3.51583e-51	0.998034	1	4.25704e-53	1.05189e-51	FALSE	TRUE	0	trough
EIF3H	1.64059e-50	0.0444061	0.230508	4.46363e-51	1.06342e-49	FALSE	TRUE	0	trough
CYCS	3.81227e-50	7.44939e-09	1.30347e-07	5.80177e-44	1.18201e-42	TRUE	FALSE	0	None
RPL26	4.24254e-50	0.999201	1	5.23736e-52	1.28544e-50	FALSE	TRUE	0	trough
IFITM2	4.64749e-50	0.996826	1	5.75525e-52	1.40782e-50	FALSE	TRUE	0	trough
C19orf53	4.91856e-50	0.000876946	0.00744946	6.7232e-49	1.54149e-47	FALSE	TRUE	0	trough
OLA1	7.92794e-50	0.271777	0.892937	3.59752e-51	8.68392e-50	FALSE	TRUE	0	trough
NIPSNAP1	8.46694e-50	0.00654672	0.0447502	1.57081e-49	3.67058e-48	FALSE	TRUE	0	trough
PERP	1.95517e-49	0.843875	1	2.89268e-51	7.05235e-50	FALSE	TRUE	0	trough
TOMM20	2.29266e-49	0.908337	1	3.15648e-51	7.66993e-50	FALSE	TRUE	0	trough
LAPTM4A	2.47151e-49	0.825006	1	3.74728e-51	9.01567e-50	FALSE	TRUE	0	trough
SELENOH	2.49721e-49	2.91563e-32	3.94905e-30	6.72979e-20	7.57256e-19	TRUE	FALSE	0	None
ANP32B	4.28786e-49	4.62914e-12	1.17561e-10	1.02966e-39	1.95103e-38	TRUE	FALSE	0	None
SSRP1	1.10566e-48	0.17	0.650984	8.18446e-50	1.931e-48	FALSE	TRUE	0	recession
ATP5PF	1.19085e-48	6.81536e-24	4.74738e-22	1.64224e-27	2.27919e-26	TRUE	FALSE	0	None
PSMA4	1.36598e-48	3.77131e-23	2.33757e-21	3.45131e-28	4.9399e-27	TRUE	FALSE	0	None
H2AFY	1.51219e-48	0.00186454	0.0146795	1.00325e-47	2.22356e-46	FALSE	TRUE	0	recession
PFDN2	4.61068e-48	4.85213e-51	2.08756e-48	1	1	TRUE	FALSE	0	None
UBB	5.40097e-48	8.65489e-09	1.50719e-07	7.35555e-42	1.45795e-40	TRUE	FALSE	0	None
RPS19P1	5.4064e-48	0.275435	0.901069	2.50908e-49	5.78908e-48	FALSE	TRUE	0	trough
TXNDC17	6.42052e-48	1	1	7.99385e-50	1.89214e-48	FALSE	TRUE	0	trough
SET	9.77201e-48	0.974298	1	1.29574e-49	3.04728e-48	FALSE	TRUE	0	recession
RPS15AP1	1.71849e-47	0.0188947	0.113741	1.16047e-47	2.55654e-46	FALSE	TRUE	0	trough
EIF3K	3.45531e-47	0.998615	1	4.52038e-49	1.03969e-47	FALSE	TRUE	0	trough
GADD45GIP1	3.95511e-47	0.00133717	0.0109031	3.75552e-46	8.0551e-45	FALSE	TRUE	0	recession
ALDH1A3	4.97127e-47	8.63712e-25	6.58041e-23	5.41789e-25	7.10152e-24	TRUE	FALSE	0	None
MDH1	6.54035e-47	7.12679e-50	2.89585e-47	1	1	FALSE	FALSE	0	None
DSTN	7.33104e-47	0.997305	1	9.66748e-49	2.20962e-47	FALSE	TRUE	0	trough
LSM3	1.15774e-46	5.56934e-49	2.1439e-46	0.398696	0.668822	TRUE	FALSE	0	None
GSTO1	1.17506e-46	0.0429432	0.223709	3.56342e-47	7.82668e-46	FALSE	TRUE	0	trough
BUD23	1.27832e-46	0.000126914	0.00125101	1.27755e-44	2.63955e-43	FALSE	TRUE	0	trough
NPM1	1.29005e-46	1.82803e-33	2.78547e-31	5.40427e-16	5.29851e-15	TRUE	FALSE	0	None
DDX60L	1.5571e-46	0.000970156	0.00815601	2.05896e-45	4.31497e-44	FALSE	TRUE	0	trough
GABARAPL2	1.66742e-46	0.621614	1	3.54628e-48	7.93196e-47	FALSE	TRUE	0	trough
PCNA	1.87508e-46	9.01907e-14	2.58688e-12	2.3629e-35	4.11482e-34	TRUE	FALSE	0	None
CD44	2.19112e-46	1	1	2.90999e-48	6.52873e-47	FALSE	TRUE	0	trough
PARK7	2.9403e-46	1	1	2.67873e-48	6.02837e-47	FALSE	TRUE	0	trough
LSM5	3.56313e-46	3.08189e-32	4.09835e-30	9.1848e-17	9.21504e-16	TRUE	FALSE	0	None
LSM7	4.30212e-46	1.0232e-16	3.93878e-15	4.60542e-32	7.43578e-31	TRUE	FALSE	0	None
FAM3C	5.12847e-46	1.29525e-10	2.73011e-09	4.73016e-38	8.69256e-37	TRUE	FALSE	0	None
TMEM256	7.22573e-46	0.890743	1	1.08844e-47	2.4051e-46	FALSE	TRUE	0	trough
CIAO2B	1.35338e-45	0.175207	0.66523	1.03471e-46	2.24565e-45	FALSE	TRUE	0	trough
ISG15	1.68992e-45	5.53165e-09	9.84392e-08	3.76202e-39	7.07337e-38	TRUE	FALSE	0	None
HMGN3	2.18855e-45	2.50094e-48	8.71042e-46	1	1	FALSE	FALSE	0	None
MRPL51	3.46521e-45	0.0851804	0.389138	5.47773e-46	1.17146e-44	FALSE	TRUE	0	trough
IMPDH2	3.86893e-45	0.7927	1	6.64639e-47	1.44678e-45	FALSE	TRUE	0	trough
AL136454.1	3.96999e-45	0.049995	0.253581	1.0679e-45	2.25741e-44	FALSE	TRUE	0	trough
EIF2S2	6.70973e-45	5.19234e-14	1.53132e-12	1.50297e-33	2.50975e-32	TRUE	FALSE	0	None
BNIP3	8.75431e-45	4.53194e-14	1.35847e-12	2.24922e-33	3.73882e-32	FALSE	TRUE	0	trough
SF3B6	1.06961e-44	0.0934552	0.414332	1.55776e-45	3.27398e-44	FALSE	TRUE	0	trough
SNRPB	1.12965e-44	1.00956e-28	1.03999e-26	9.84347e-19	1.06818e-17	TRUE	FALSE	0	None
TSPO	1.21038e-44	0.0090194	0.0590581	1.8084e-44	3.72581e-43	FALSE	TRUE	0	trough
LGALS3	1.2504e-44	0.000105497	0.00104695	1.56317e-42	3.13234e-41	FALSE	TRUE	0	trough
SNRPEP4	1.27006e-44	2.03746e-19	9.73984e-18	6.68007e-28	9.39577e-27	TRUE	FALSE	0	None
SIVA1	1.33057e-44	5.70281e-43	1.66841e-40	0.000104549	0.000480322	TRUE	FALSE	0	None
POLR2L	2.47843e-44	9.10594e-18	3.84976e-16	3.01326e-29	4.48858e-28	TRUE	FALSE	0	None
SEPTIN7	2.646e-44	7.92288e-27	7.15407e-25	3.08796e-20	3.50704e-19	TRUE	FALSE	0	None
PTMAP2	2.72479e-44	4.73596e-19	2.22044e-17	6.23518e-28	8.78692e-27	TRUE	FALSE	0	None
SERPINB1	2.83353e-44	0.48665	1	8.05868e-46	1.70844e-44	FALSE	TRUE	0	trough
MYL6	3.99655e-44	1.58741e-09	2.9694e-08	3.1603e-37	5.7214e-36	TRUE	FALSE	0	None
CLIC1	4.81478e-44	0.998517	1	6.72961e-46	1.435e-44	FALSE	TRUE	0	trough
KDELR1	7.94745e-44	0.866246	1	1.28566e-45	2.70989e-44	FALSE	TRUE	0	trough
NDUFB11	2.14796e-43	0.00681107	0.0463612	4.35793e-43	8.78069e-42	FALSE	TRUE	0	trough
GLO1	2.7038e-43	1.76384e-06	2.35846e-05	2.03396e-39	3.84402e-38	FALSE	TRUE	0	trough
ARPC3	3.38909e-43	1.31847e-11	3.20375e-10	3.19139e-34	5.42834e-33	TRUE	FALSE	0	None
ALDOC	4.21283e-43	0.965323	1	6.21702e-45	1.29548e-43	FALSE	TRUE	0	trough
HNRNPD	4.93489e-43	1	1	6.38005e-45	1.32567e-43	FALSE	TRUE	0	recession
ATP5PB	6.21517e-43	1.75732e-18	7.78974e-17	3.95102e-27	5.44214e-26	TRUE	FALSE	0	None
AC004453.1	1.46911e-42	0.156427	0.612148	1.34229e-43	2.71954e-42	FALSE	TRUE	0	trough
DCXR	2.04559e-42	0.0108619	0.0694438	2.66469e-42	5.32501e-41	FALSE	TRUE	0	trough
SELENOM	2.9492e-42	0.647705	1	6.59763e-44	1.34042e-42	FALSE	TRUE	0	trough
RPS2P5	3.25359e-42	1.85355e-08	3.16011e-07	2.32076e-36	4.15014e-35	TRUE	FALSE	0	None
HSPA8	3.89098e-42	1.02229e-11	2.50068e-10	4.81311e-33	7.9645e-32	TRUE	FALSE	0	None
HSPD1P1	4.1347e-42	3.08591e-21	1.69702e-19	1.43609e-23	1.81408e-22	TRUE	FALSE	0	None
AC097263.1	4.59266e-42	5.85357e-45	1.86144e-42	0.999999	1	TRUE	FALSE	0	None
UBC	1.18375e-41	3.68755e-15	1.2149e-13	3.87911e-29	5.75494e-28	TRUE	FALSE	0	None
EIF5	1.27782e-41	0.999283	1	1.88389e-43	3.80629e-42	FALSE	TRUE	0	recession
FKBP3	2.04795e-41	2.30218e-29	2.57715e-27	7.78107e-15	7.23135e-14	TRUE	FALSE	0	None
IFI27L2	2.79026e-41	0.900163	1	4.60011e-43	9.24318e-42	FALSE	TRUE	0	trough
MRPS21	5.51146e-41	0.0173576	0.10606	4.65019e-41	9.14288e-40	FALSE	TRUE	0	trough
HMGB1P6	5.8154e-41	2.67092e-19	1.26851e-17	2.46638e-24	3.19843e-23	TRUE	FALSE	0	None
HNRNPR	1.81463e-40	1.4783e-12	3.88931e-11	1.58183e-30	2.4204e-29	TRUE	FALSE	0	None
ARF5	2.37903e-40	0.000832228	0.00711089	4.17942e-39	7.83802e-38	FALSE	TRUE	0	trough
AL358472.1	2.57818e-40	0.796699	1	4.90912e-42	9.78346e-41	FALSE	TRUE	0	trough
PSMA3	3.13105e-40	1.65388e-42	4.48017e-40	0.437519	0.715566	TRUE	FALSE	0	None
PSMB5	4.02939e-40	1.73162e-23	1.13657e-21	2.42577e-19	2.68007e-18	TRUE	FALSE	0	None
RPS2	5.88769e-40	2.32556e-29	2.57715e-27	2.21632e-13	1.91837e-12	TRUE	FALSE	0	None
PEBP1	7.06354e-40	0.982233	1	1.10351e-41	2.18137e-40	FALSE	TRUE	0	trough
CUTA	1.27411e-39	0.0379645	0.201797	5.09413e-40	9.72805e-39	FALSE	TRUE	0	trough
HSPA5	3.39602e-39	0.932283	1	5.68091e-41	1.11395e-39	FALSE	TRUE	0	trough
TMEM14A	4.23742e-39	0.119362	0.494907	5.48957e-40	1.04559e-38	FALSE	TRUE	0	trough
SFT2D1	4.80107e-39	1	1	7.43067e-41	1.45315e-39	FALSE	TRUE	0	trough
SSBP1	5.8275e-39	2.90378e-16	1.07809e-14	2.49086e-25	3.28848e-24	TRUE	FALSE	0	None
MAL2	6.30421e-39	2.34697e-05	0.000260087	3.97581e-36	7.05803e-35	TRUE	FALSE	0	None
AL031729.1	6.69594e-39	1.4902e-05	0.000171643	6.63688e-36	1.17251e-34	TRUE	FALSE	0	None
TIMM13	6.87958e-39	5.35864e-20	2.68446e-18	1.47595e-21	1.72446e-20	TRUE	FALSE	0	None
CYSTM1	1.04285e-38	0.487841	1	3.36225e-40	6.45447e-39	FALSE	TRUE	0	trough
CDC42	1.33058e-38	0.289576	0.9325	7.22575e-40	1.37271e-38	FALSE	TRUE	0	trough
COX6A1P2	1.72732e-38	0.985673	1	2.78156e-40	5.3821e-39	FALSE	TRUE	0	trough
ZCRB1	1.90352e-38	0.99849	1	3.02933e-40	5.84605e-39	FALSE	TRUE	0	trough
RBX1	1.99678e-38	0.992774	1	3.19758e-40	6.15451e-39	FALSE	TRUE	0	trough
RTRAF	2.08001e-38	4.96942e-05	0.000517755	6.29796e-36	1.11533e-34	TRUE	FALSE	0	None
ENY2	2.7848e-38	0.996898	1	4.45713e-40	8.53388e-39	FALSE	TRUE	0	trough
SYNCRIP	3.22368e-38	0.0557439	0.278214	9.09863e-39	1.69764e-37	FALSE	TRUE	0	recession
SEC11A	5.47308e-38	0.0359688	0.193723	2.40176e-38	4.43597e-37	FALSE	TRUE	0	trough
CNBP	9.36393e-38	6.22252e-05	0.000642818	2.30249e-35	4.02881e-34	TRUE	FALSE	0	None
HNRNPA1P48	1.00951e-37	1.9037e-12	4.93748e-11	7.22424e-28	1.01417e-26	FALSE	TRUE	0	trough
RPL10P9	1.44061e-37	0.635304	1	3.67451e-39	6.92665e-38	FALSE	TRUE	0	trough
APLP2	2.08617e-37	0.150166	0.594325	2.2425e-38	4.15232e-37	FALSE	TRUE	0	trough
ITPRID2	2.62493e-37	0.000516278	0.00458259	7.96368e-36	1.40353e-34	FALSE	TRUE	0	trough
AC113935.1	1.06544e-36	0.0875535	0.396021	1.99386e-37	3.63668e-36	FALSE	TRUE	0	trough
RHOA	1.47881e-36	1	1	1.71889e-38	3.19086e-37	FALSE	TRUE	0	trough
MIEN1	1.73603e-36	0.973741	1	2.97729e-38	5.48512e-37	FALSE	TRUE	0	trough
EIF3I	1.83957e-36	8.70305e-05	0.000876779	3.34359e-34	5.67401e-33	TRUE	FALSE	0	None
PRDX6	2.53387e-36	0.0694567	0.332683	6.0274e-37	1.08582e-35	FALSE	TRUE	0	trough
YWHAB	2.56831e-36	0.000266656	0.00250041	1.53967e-34	2.63111e-33	FALSE	TRUE	0	recession
XRCC5	2.63464e-36	4.1511e-39	1.01204e-36	0.999954	1	TRUE	FALSE	0	None
ENO2	2.7463e-36	4.32333e-39	1.02003e-36	1	1	FALSE	FALSE	0	None
NASP	3.66056e-36	1.40445e-07	2.16255e-06	3.98238e-31	6.2639e-30	TRUE	FALSE	0	None
HNRNPH1	4.40046e-36	1.21262e-21	6.92898e-20	4.14522e-17	4.21085e-16	TRUE	FALSE	0	None
RAB11A	5.39945e-36	0.945551	1	9.65866e-38	1.77051e-36	FALSE	TRUE	0	trough
PLIN3	9.60272e-36	0.889705	1	1.83708e-37	3.3591e-36	FALSE	TRUE	0	trough
AC008038.1	1.00962e-35	0.440398	1	3.88866e-37	7.02264e-36	FALSE	TRUE	0	trough
DUT	1.043e-35	1.59524e-36	3.15341e-34	0.0279051	0.0766132	TRUE	FALSE	0	None
GLRX	1.14197e-35	0.727681	1	2.67341e-37	4.85194e-36	FALSE	TRUE	0	trough
CLU	1.20466e-35	0.976092	1	2.10727e-37	3.83398e-36	FALSE	TRUE	0	trough
PARP1	1.3185e-35	3.10392e-36	5.97423e-34	0.0189	0.0546814	TRUE	FALSE	0	None
ERH	1.5836e-35	0.0030756	0.0229072	8.52426e-35	1.47391e-33	FALSE	TRUE	0	trough
TBCA	1.70199e-35	0.000186501	0.00180432	1.48589e-33	2.48691e-32	FALSE	TRUE	0	trough
SRI	3.14639e-35	0.000463025	0.00414006	1.1204e-33	1.89252e-32	FALSE	TRUE	0	trough
PSMB4	3.77784e-35	9.88041e-25	7.45003e-23	3.98216e-13	3.4225e-12	TRUE	FALSE	0	None
ELOC	4.38134e-35	1.09689e-15	3.8022e-14	5.37196e-22	6.36799e-21	TRUE	FALSE	0	None
PCBD1	5.64231e-35	2.17289e-16	8.12615e-15	3.4441e-21	3.9921e-20	TRUE	FALSE	0	None
SAP18	6.9389e-35	4.53683e-15	1.488e-13	2.09263e-22	2.51322e-21	TRUE	FALSE	0	None
AC099560.2	7.56468e-35	3.17007e-26	2.76022e-24	2.34387e-11	1.83152e-10	TRUE	FALSE	0	None
LAMTOR2	8.82505e-35	0.998489	1	1.54494e-36	2.76954e-35	FALSE	TRUE	0	trough
TMPO	1.16093e-34	0.0222039	0.130232	8.96284e-35	1.54245e-33	FALSE	TRUE	0	recession
NDUFB3	1.37816e-34	7.88668e-12	1.95536e-10	2.57003e-25	3.38688e-24	TRUE	FALSE	0	None
EIF4B	1.48403e-34	0.864013	1	3.0184e-36	5.37143e-35	FALSE	TRUE	0	trough
CCT2	2.93232e-34	9.39543e-21	4.90844e-19	3.73212e-16	3.66892e-15	TRUE	FALSE	0	None
SNHG8	2.98221e-34	2.61121e-10	5.36472e-09	1.74138e-26	2.37178e-25	TRUE	FALSE	0	None
RPA3	5.01013e-34	1.35246e-08	2.333e-07	5.85556e-28	8.26787e-27	TRUE	FALSE	0	None
NDUFB2	6.0661e-34	2.20115e-32	3.15671e-30	0.000177997	0.000783315	TRUE	FALSE	0	None
SLC25A6	6.18483e-34	0.614283	1	1.79632e-35	3.15067e-34	FALSE	TRUE	0	trough
PSAT1	6.97398e-34	1	1	1.24729e-35	2.19294e-34	FALSE	TRUE	0	recession
ATP5PD	7.77795e-34	0.147307	0.585227	9.36506e-35	1.60789e-33	FALSE	TRUE	0	trough
ERGIC3	8.30348e-34	0.637932	1	2.3311e-35	4.06914e-34	FALSE	TRUE	0	trough
PRMT1	1.58927e-33	4.62102e-08	7.49404e-07	5.55467e-28	7.85819e-27	TRUE	FALSE	0	None
CSRP2	1.59999e-33	0.00125113	0.0102473	2.21965e-32	3.60766e-31	FALSE	TRUE	0	trough
UXT	1.64949e-33	0.827395	1	3.6061e-35	6.26484e-34	FALSE	TRUE	0	trough
ABRACL	1.82366e-33	0.00169509	0.0135348	1.87394e-32	3.05256e-31	FALSE	TRUE	0	trough
BEX3	2.21321e-33	3.34684e-10	6.79966e-09	1.03081e-25	1.3758e-24	TRUE	FALSE	0	None
HNRNPCP2	2.72761e-33	0.314234	0.983023	1.57052e-34	2.67757e-33	FALSE	TRUE	0	trough
FTH1	3.06673e-33	1	1	5.58594e-35	9.68141e-34	FALSE	TRUE	0	trough
TMEM59	4.46238e-33	0.0690678	0.331568	1.16499e-33	1.9633e-32	FALSE	TRUE	0	trough
MYDGF	4.48414e-33	0.000103665	0.00103017	7.47283e-31	1.16538e-29	FALSE	TRUE	0	trough
FDFT1	4.56885e-33	0.945995	1	8.85406e-35	1.52732e-33	FALSE	TRUE	0	trough
FASN	4.97933e-33	3.90011e-16	1.43344e-14	1.76285e-19	1.95653e-18	TRUE	FALSE	0	None
PDCD5	8.9551e-33	9.00468e-33	1.34409e-30	0.00551185	0.018258	TRUE	FALSE	0	None
SDHB	1.6469e-32	0.000234968	0.002229	1.23656e-30	1.90004e-29	FALSE	TRUE	0	trough
MRPL14	1.6824e-32	4.25425e-09	7.64511e-08	6.42852e-26	8.65897e-25	TRUE	FALSE	0	None
BCCIP	1.79685e-32	7.59846e-14	2.20536e-12	3.48572e-21	4.03395e-20	TRUE	FALSE	0	None
EIF4A3	2.29084e-32	0.0256743	0.146819	1.63125e-32	2.66317e-31	FALSE	TRUE	0	recession
P4HA1	2.37056e-32	0.962517	1	4.61008e-34	7.80512e-33	FALSE	TRUE	0	trough
PSMB6	2.97696e-32	1.74107e-34	2.7683e-32	0.514611	0.804761	TRUE	FALSE	0	None
LTA4H	5.06022e-32	0.65932	1	1.44714e-33	2.42761e-32	FALSE	TRUE	0	trough
GNAS	6.72918e-32	0.259314	0.868416	4.88168e-33	8.04158e-32	FALSE	TRUE	0	trough
SSR4	7.09248e-32	0.994385	1	1.35424e-33	2.27699e-32	FALSE	TRUE	0	trough
LY6E	7.42683e-32	1.46682e-34	2.43825e-32	0.993829	1	TRUE	FALSE	0	None
BANF1	8.09917e-32	1.53739e-34	2.49877e-32	1	1	TRUE	FALSE	0	None
NDUFA8	9.72322e-32	0.472	1	3.90863e-33	6.48248e-32	FALSE	TRUE	0	trough
SUMO1	1.11744e-31	0.0225561	0.13198	9.23069e-32	1.47731e-30	FALSE	TRUE	0	trough
NUCKS1	1.63202e-31	6.14988e-10	1.22562e-08	4.34763e-24	5.57869e-23	TRUE	FALSE	0	None
DNPH1	2.07882e-31	0.0100377	0.0648551	3.86808e-31	6.09722e-30	FALSE	TRUE	0	trough
POLR2F	2.35718e-31	1.64587e-23	1.09435e-21	1.57542e-10	1.17458e-09	TRUE	FALSE	0	None
ANXA2P2	2.60024e-31	0.0189818	0.114171	2.57698e-31	4.07966e-30	FALSE	TRUE	0	trough
PDIA6	3.46673e-31	1	1	6.71133e-33	1.10307e-31	FALSE	TRUE	0	trough
EIF3M	3.56632e-31	0.261328	0.872764	2.6233e-32	4.25429e-31	FALSE	TRUE	0	trough
NDUFS8	4.41431e-31	0.673671	1	1.27098e-32	2.08429e-31	FALSE	TRUE	0	trough
SNRPGP10	5.35916e-31	5.09473e-15	1.65613e-13	1.55127e-18	1.67345e-17	TRUE	FALSE	0	None
MAGEB2	6.02674e-31	0.00351112	0.0257318	3.22602e-30	4.89526e-29	FALSE	TRUE	0	trough
RPL38	8.00973e-31	1	1	1.49716e-32	2.44972e-31	FALSE	TRUE	0	trough
TKT	1.60315e-30	1	1	3.14721e-32	5.09264e-31	FALSE	TRUE	0	trough
SSR3	1.76086e-30	0.0285818	0.160124	1.19138e-30	1.83447e-29	FALSE	TRUE	0	trough
NDUFB7	1.96271e-30	0.757573	1	5.13009e-32	8.24648e-31	FALSE	TRUE	0	trough
ODC1	2.56647e-30	1	1	5.10978e-32	8.23193e-31	FALSE	TRUE	0	recession
HCFC1R1	3.82011e-30	0.935682	1	8.16897e-32	1.31026e-30	FALSE	TRUE	0	trough
BNIP3L	5.17432e-30	1	1	1.03997e-31	1.65716e-30	FALSE	TRUE	0	trough
PSMD14	5.40331e-30	1.30832e-19	6.42219e-18	5.363e-13	4.55575e-12	TRUE	FALSE	0	None
ATP6V1F	6.51881e-30	0.996653	1	1.31886e-31	2.09699e-30	FALSE	TRUE	0	trough
RBM8A	7.18114e-30	0.00135754	0.0110568	1.0195e-28	1.48539e-27	FALSE	TRUE	0	recession
NOSIP	8.48497e-30	0.441874	1	3.86458e-31	6.09722e-30	FALSE	TRUE	0	trough
RPL39P3	8.88266e-30	0.0364664	0.194825	4.82112e-30	7.28548e-29	FALSE	TRUE	0	trough
ATP5MF	1.04038e-29	2.85345e-24	2.08227e-22	3.81837e-08	2.46058e-07	TRUE	FALSE	0	None
ARF1	1.0497e-29	0.206328	0.741929	1.02152e-30	1.58293e-29	FALSE	TRUE	0	trough
RAD21	1.54946e-29	3.35472e-32	4.3815e-30	0.996897	1	TRUE	FALSE	0	None
TOMM7	1.81439e-29	0.519864	1	7.10594e-31	1.11053e-29	FALSE	TRUE	0	trough
PKIB	1.95846e-29	0.997931	1	4.01788e-31	6.30618e-30	FALSE	TRUE	0	trough
DHX9	2.7122e-29	5.79019e-32	7.42972e-30	0.999998	1	TRUE	FALSE	0	None
NDUFAF8	3.22209e-29	0.811272	1	8.17632e-31	1.26967e-29	FALSE	TRUE	0	recession
MTCO1P12	3.43466e-29	0.884131	1	8.00942e-31	1.2464e-29	FALSE	TRUE	0	trough
OSTC	3.72408e-29	3.6875e-29	4.02543e-27	0.00652518	0.0213154	TRUE	FALSE	0	None
PDP1	3.94257e-29	2.17831e-15	7.37599e-14	2.73594e-16	2.70414e-15	TRUE	FALSE	0	None
CAMTA1	3.96959e-29	0.771454	1	1.06204e-30	1.64224e-29	FALSE	TRUE	0	trough
PSMA5	4.51938e-29	9.7496e-32	1.20862e-29	1	1	TRUE	FALSE	0	None
UQCRQ	4.52513e-29	1.74044e-23	1.13657e-21	2.82983e-08	1.8546e-07	TRUE	FALSE	0	None
STOML2	5.0203e-29	1.51682e-25	1.24652e-23	3.1416e-06	1.72375e-05	TRUE	FALSE	0	None
CDK2AP2	5.11787e-29	0.986062	1	1.07692e-30	1.66173e-29	FALSE	TRUE	0	trough
SF3B5	5.39122e-29	0.179183	0.67519	6.17331e-30	9.30961e-29	FALSE	TRUE	0	trough
PSMB7	5.5358e-29	3.41202e-16	1.26038e-14	2.39909e-15	2.27882e-14	TRUE	FALSE	0	None
PSMD8	6.45311e-29	2.63473e-06	3.44731e-05	4.62215e-25	6.06937e-24	TRUE	FALSE	0	None
GLG1	6.84198e-29	1	1	1.42563e-30	2.18597e-29	FALSE	TRUE	0	trough
LAMTOR4	7.45805e-29	0.465888	1	3.32187e-30	5.03026e-29	FALSE	TRUE	0	trough
TMEM258	9.42505e-29	6.7954e-15	2.15158e-13	2.14258e-16	2.12342e-15	TRUE	FALSE	0	None
PGAM1	1.20999e-28	9.22258e-07	1.28729e-05	2.47328e-24	3.2017e-23	TRUE	FALSE	0	None
ACADVL	1.23656e-28	0.0253948	0.145449	9.96516e-29	1.45538e-27	FALSE	TRUE	0	trough
NOP58	1.30094e-28	0.897683	1	3.04516e-30	4.63041e-29	FALSE	TRUE	0	recession
SSR2	1.34982e-28	0.99679	1	2.84902e-30	4.34119e-29	FALSE	TRUE	0	trough
ENSA	1.57795e-28	5.54046e-31	6.6431e-29	0.820447	1	TRUE	FALSE	0	None
SLIRP	1.6193e-28	5.62342e-22	3.29038e-20	3.39124e-09	2.33116e-08	TRUE	FALSE	0	None
ARL3	1.64675e-28	0.0307106	0.169779	1.10332e-28	1.60431e-27	FALSE	TRUE	0	trough
TAGLN2	2.00052e-28	0.0213492	0.126231	1.92811e-28	2.78151e-27	FALSE	TRUE	0	trough
RSL1D1	2.03136e-28	1.63648e-27	1.53451e-25	0.000944888	0.00366432	TRUE	FALSE	0	None
ATP5PO	3.17258e-28	0.0572356	0.284203	1.15644e-28	1.67821e-27	FALSE	TRUE	0	trough
PHB	3.23692e-28	6.06581e-10	1.21217e-08	9.50228e-21	1.09276e-19	TRUE	FALSE	0	None
EID1	4.54249e-28	0.996843	1	9.75683e-30	1.46533e-28	FALSE	TRUE	0	trough
INSIG1	5.68507e-28	0.170284	0.651377	7.08043e-29	1.04198e-27	FALSE	TRUE	0	trough
MT-ND2	7.11964e-28	9.9274e-05	0.000991926	1.4397e-25	1.91454e-24	TRUE	FALSE	0	None
HMGN1	7.23003e-28	3.7656e-21	2.05535e-19	2.35571e-09	1.63936e-08	TRUE	FALSE	0	None
MRPL20	7.44158e-28	8.49273e-11	1.82694e-09	1.5428e-19	1.7149e-18	TRUE	FALSE	0	None
SNU13	7.66939e-28	3.23624e-23	2.02307e-21	2.58133e-07	1.55517e-06	TRUE	FALSE	0	None
AC005912.1	1.03022e-27	0.0881567	0.397276	2.48764e-28	3.57457e-27	FALSE	TRUE	0	trough
RPS15AP24	1.27949e-27	1	1	2.76398e-29	4.12566e-28	FALSE	TRUE	0	trough
CKS2	1.42604e-27	0.856924	1	3.6196e-29	5.38085e-28	FALSE	TRUE	0	trough
MTDH	1.78602e-27	4.31236e-06	5.43803e-05	8.19402e-24	1.04409e-22	TRUE	FALSE	0	None
EIF5B	2.16437e-27	1.97379e-18	8.64449e-17	1.52779e-11	1.20024e-10	TRUE	FALSE	0	None
RNF181	2.22347e-27	1	1	4.77226e-29	7.06565e-28	FALSE	TRUE	0	trough
CNN3	2.30033e-27	0.761946	1	6.60774e-29	9.74375e-28	FALSE	TRUE	0	trough
MRPL43	2.30071e-27	0.857508	1	5.87746e-29	8.68439e-28	FALSE	TRUE	0	trough
ATP5MPL	2.39779e-27	0.661051	1	7.93559e-29	1.16314e-27	FALSE	TRUE	0	trough
P4HB	2.42192e-27	0.6889	1	7.69492e-29	1.13013e-27	FALSE	TRUE	0	trough
PDAP1	4.00762e-27	5.27246e-17	2.07327e-15	1.12416e-12	9.34328e-12	TRUE	FALSE	0	None
TALDO1	4.25058e-27	0.208291	0.745687	4.46426e-28	6.37726e-27	FALSE	TRUE	0	trough
CAPZB	4.27779e-27	0.110217	0.468679	8.45051e-28	1.18178e-26	FALSE	TRUE	0	trough
ATP6V1G1	4.42951e-27	1.02831e-09	2.00561e-08	7.94972e-20	8.91783e-19	TRUE	FALSE	0	None
FXYD5	4.49831e-27	0.999578	1	9.9692e-29	1.45538e-27	FALSE	TRUE	0	trough
DNAJC8	4.67031e-27	3.11879e-28	3.04145e-26	0.0834949	0.193929	TRUE	FALSE	0	None
FUS	6.46793e-27	1.28238e-15	4.4242e-14	7.86965e-14	6.94314e-13	TRUE	FALSE	0	None
TMSB15A	6.51248e-27	3.20088e-05	0.000341272	4.16956e-24	5.36905e-23	FALSE	TRUE	0	trough
MAP1LC3B	7.37526e-27	0.530692	1	3.08717e-28	4.42737e-27	FALSE	TRUE	0	trough
RPS27	8.021e-27	1	1	1.79174e-28	2.58988e-27	FALSE	TRUE	0	trough
PRDX3	8.84537e-27	1.54849e-27	1.47086e-25	0.0357472	0.0954216	TRUE	FALSE	0	None
TK1	8.86688e-27	4.55537e-14	1.35992e-12	3.20588e-15	3.01773e-14	TRUE	FALSE	0	None
RPL10AP6	1.07034e-26	0.999388	1	2.40402e-28	3.46122e-27	FALSE	TRUE	0	trough
GPATCH4	1.1857e-26	0.586905	1	4.52374e-28	6.43709e-27	FALSE	TRUE	0	recession
EIF3F	1.70112e-26	0.829204	1	4.63129e-28	6.57733e-27	FALSE	TRUE	0	trough
ERP29	1.87484e-26	0.0724232	0.34441	5.7438e-27	7.86707e-26	FALSE	TRUE	0	trough
EIF3D	1.92233e-26	0.97181	1	4.47935e-28	6.38635e-27	FALSE	TRUE	0	trough
DEK	2.00151e-26	2.22218e-20	1.13657e-18	1.14756e-08	7.69316e-08	TRUE	FALSE	0	None
TRIOBP	2.07162e-26	1	1	4.69703e-28	6.65777e-27	FALSE	TRUE	0	trough
AL450998.1	3.45747e-26	1	1	7.59396e-28	1.06403e-26	FALSE	TRUE	0	trough
RPL24P8	3.86551e-26	1	1	8.49055e-28	1.18511e-26	FALSE	TRUE	0	trough
TNFRSF12A	4.17736e-26	1.04928e-28	1.06589e-26	1	1	TRUE	FALSE	0	None
PTGES3	5.08112e-26	0.993223	1	1.17632e-27	1.63878e-26	FALSE	TRUE	0	trough
PPA1	5.53813e-26	7.49428e-05	0.000763414	1.57261e-23	1.97971e-22	TRUE	FALSE	0	None
YBX1	5.90714e-26	9.4281e-12	2.32179e-10	1.12772e-16	1.12834e-15	TRUE	FALSE	0	None
GRN	6.08078e-26	0.999999	1	1.40223e-27	1.94979e-26	FALSE	TRUE	0	trough
C1QBP	7.79522e-26	4.96034e-23	3.02333e-21	1.65527e-05	8.40741e-05	TRUE	FALSE	0	None
DGUOK	8.40767e-26	0.446712	1	4.33517e-27	5.96004e-26	FALSE	TRUE	0	trough
AC107075.1	9.32786e-26	0.982764	1	2.20327e-27	3.05203e-26	FALSE	TRUE	0	trough
ATP5IF1	1.34377e-25	9.92775e-18	4.14923e-16	1.97466e-10	1.4618e-09	TRUE	FALSE	0	None
SERBP1	1.47234e-25	3.3705e-15	1.12565e-13	7.07985e-13	5.95196e-12	TRUE	FALSE	0	None
PRPF40A	1.60285e-25	2.60019e-18	1.13201e-16	8.75281e-10	6.28244e-09	TRUE	FALSE	0	None
AL049873.1	2.29855e-25	0.976062	1	5.54548e-27	7.60969e-26	FALSE	TRUE	0	trough
NBDY	2.96727e-25	0.657145	1	1.06435e-26	1.45508e-25	FALSE	TRUE	0	trough
ITGA3	5.26275e-25	0.182654	0.685094	6.78413e-26	9.12116e-25	FALSE	TRUE	0	trough
NDUFB5	5.29476e-25	0.993366	1	1.27241e-26	1.73627e-25	FALSE	TRUE	0	trough
FTH1P8	6.0327e-25	3.06107e-06	3.92784e-05	4.21041e-21	4.86492e-20	TRUE	FALSE	0	None
POLR2G	6.19053e-25	1.65853e-27	1.53551e-25	1	1	TRUE	FALSE	0	None
AC007969.1	6.61123e-25	0.634315	1	2.48816e-26	3.37633e-25	FALSE	TRUE	0	trough
AC027309.2	7.00784e-25	1	1	9.98959e-32	1.59528e-30	FALSE	TRUE	0	recession
CCND1	7.42463e-25	0.00170576	0.0135858	9.90147e-24	1.25728e-22	FALSE	TRUE	0	trough
TMEM147	7.43828e-25	8.71909e-26	7.41528e-24	0.0563446	0.139649	TRUE	FALSE	0	None
SDF2L1	8.23755e-25	2.27789e-23	1.44874e-21	0.000351886	0.00147744	TRUE	FALSE	0	None
SLC25A3	9.52691e-25	0.996512	1	2.30436e-26	3.13272e-25	FALSE	TRUE	0	trough
CYB5A	9.84367e-25	0.190595	0.702982	1.22886e-25	1.63714e-24	FALSE	TRUE	0	trough
SMIM14	1.13055e-24	0.999991	1	2.73283e-26	3.70146e-25	FALSE	TRUE	0	trough
MSMO1	1.1864e-24	0.12801	0.52364	2.20458e-25	2.92107e-24	FALSE	TRUE	0	trough
SRP9	1.38801e-24	4.31096e-14	1.29755e-12	5.53424e-13	4.69576e-12	TRUE	FALSE	0	None
CPA4	1.42168e-24	0.000209546	0.00200868	1.52924e-22	1.84569e-21	FALSE	TRUE	0	trough
TMEM50A	1.47937e-24	0.919375	1	3.90426e-26	5.27833e-25	FALSE	TRUE	0	trough
CLTA	1.50229e-24	4.77583e-20	2.409e-18	4.03812e-07	2.4012e-06	TRUE	FALSE	0	None
WDR54	1.66034e-24	3.15977e-05	0.00033738	1.1659e-21	1.37096e-20	FALSE	TRUE	0	trough
ASS1	2.04823e-24	0.542549	1	9.16998e-26	1.22837e-24	FALSE	TRUE	0	trough
ZNHIT1	2.17451e-24	1	1	5.30546e-26	7.15944e-25	FALSE	TRUE	0	trough
FBL	2.17582e-24	0.00322541	0.023853	1.56951e-23	1.97921e-22	FALSE	TRUE	0	trough
COX8A	2.72009e-24	0.00142748	0.0115621	4.4163e-23	5.45621e-22	FALSE	TRUE	0	trough
NARF	2.97531e-24	0.0393012	0.207694	1.80972e-24	2.35103e-23	FALSE	TRUE	0	trough
NDUFAF3	3.20552e-24	1	1	7.78422e-26	1.04466e-24	FALSE	TRUE	0	trough
LAPTM4B	3.91911e-24	0.994497	1	9.72505e-26	1.30035e-24	FALSE	TRUE	0	trough
EIF2S2P4	4.12293e-24	0.104803	0.450636	9.53474e-25	1.2453e-23	FALSE	TRUE	0	recession
TAF1D	4.28721e-24	0.728917	1	1.44993e-25	1.92464e-24	FALSE	TRUE	0	trough
TTC3	5.46172e-24	3.85562e-05	0.000409289	3.20634e-21	3.72832e-20	TRUE	FALSE	0	None
KPNB1	9.42538e-24	1.65671e-05	0.000188155	1.28746e-20	1.47593e-19	TRUE	FALSE	0	None
TMEM219	9.50444e-24	0.971559	1	2.4503e-25	3.24078e-24	FALSE	TRUE	0	trough
POLR2K	1.05033e-23	1.92913e-23	1.23769e-21	0.00481767	0.0161784	TRUE	FALSE	0	None
SMIM30	1.24709e-23	0.000474026	0.00422808	6.18198e-22	7.31634e-21	FALSE	TRUE	0	trough
AL669831.3	1.25449e-23	1.20712e-07	1.87848e-06	2.23915e-18	2.39783e-17	TRUE	FALSE	0	None
CALU	1.34423e-23	0.0167909	0.103201	1.94716e-23	2.4428e-22	FALSE	TRUE	0	trough
DNAJA1	1.62081e-23	0.0200535	0.119824	1.9751e-23	2.47361e-22	FALSE	TRUE	0	recession
ARF4	1.67366e-23	0.484316	1	8.68887e-25	1.13686e-23	FALSE	TRUE	0	trough
SLC25A39	1.76241e-23	0.00123785	0.0101727	3.39527e-22	4.05107e-21	FALSE	TRUE	0	trough
SYNGR2	1.77927e-23	0.986386	1	4.56775e-25	6.00873e-24	FALSE	TRUE	0	trough
CLDND1	1.98787e-23	0.00320892	0.0237551	1.49357e-22	1.80562e-21	FALSE	TRUE	0	trough
COPS9	2.08237e-23	1.85726e-23	1.20212e-21	0.00958009	0.0300689	TRUE	FALSE	0	None
KDELR3	2.09405e-23	0.124049	0.509715	4.21081e-24	5.41262e-23	FALSE	TRUE	0	trough
NDUFA2	3.77597e-23	1.1232e-25	9.44264e-24	1	1	FALSE	FALSE	0	None
LMNB2	3.82003e-23	0.313741	0.982001	3.09377e-24	3.99785e-23	FALSE	TRUE	0	recession
HNRNPU	4.10663e-23	0.00545097	0.0380787	1.84753e-22	2.2225e-21	FALSE	TRUE	0	recession
HSPH1	4.72988e-23	4.31496e-11	9.71065e-10	2.16902e-14	1.97071e-13	TRUE	FALSE	0	None
BZW1	4.96685e-23	0.991755	1	1.29121e-24	1.6834e-23	FALSE	TRUE	0	trough
NEDD8	5.0418e-23	1.51123e-25	1.24652e-23	1	1	FALSE	FALSE	0	None
CAST	5.74696e-23	0.990731	1	1.4994e-24	1.95135e-23	FALSE	TRUE	0	trough
TRAPPC1	6.22559e-23	1.87652e-25	1.52499e-23	1	1	FALSE	FALSE	0	None
CCT5	6.35833e-23	1.5444e-11	3.67938e-10	8.04999e-14	7.09369e-13	TRUE	FALSE	0	None
SRRM1	6.99962e-23	1.17962e-23	8.06329e-22	0.0451665	0.116197	TRUE	FALSE	0	None
DKK1	7.07917e-23	0.0712055	0.339946	2.51989e-23	3.15051e-22	FALSE	TRUE	0	trough
RPAIN	8.73649e-23	0.000291909	0.00269914	7.22262e-21	8.3191e-20	FALSE	TRUE	0	trough
EMC4	9.21709e-23	0.0406453	0.21341	5.74457e-23	7.03782e-22	FALSE	TRUE	0	trough
AL139095.2	1.07126e-22	0.893885	1	3.12947e-24	4.03685e-23	FALSE	TRUE	0	trough
TPM2	1.2716e-22	7.69239e-12	1.92087e-10	3.22169e-13	2.7787e-12	TRUE	FALSE	0	None
CYC1	1.45894e-22	5.49614e-25	4.23145e-23	0.940164	1	TRUE	FALSE	0	None
GPRC5A	1.50313e-22	0.0805163	0.372955	4.79978e-23	5.90011e-22	FALSE	TRUE	0	trough
TUFM	1.68894e-22	0.0716571	0.341433	6.06582e-23	7.40658e-22	FALSE	TRUE	0	trough
AL031727.1	1.92239e-22	0.10368	0.446069	4.79896e-23	5.90011e-22	FALSE	TRUE	0	trough
SLTM	1.93836e-22	4.25549e-08	6.99431e-07	1.00751e-16	1.00944e-15	TRUE	FALSE	0	None
BCL2L1	2.22043e-22	1.48931e-05	0.000171643	3.53982e-19	3.89327e-18	TRUE	FALSE	0	None
POMP	2.22177e-22	1	1	5.84341e-24	7.48488e-23	FALSE	TRUE	0	trough
MORF4L1P1	2.45783e-22	2.70251e-09	4.95392e-08	1.94681e-15	1.85888e-14	TRUE	FALSE	0	None
EIF4G2	2.52035e-22	7.35259e-13	1.97709e-11	6.46868e-12	5.17636e-11	TRUE	FALSE	0	None
POLR1D	2.61816e-22	0.986209	1	7.05108e-24	9.00028e-23	FALSE	TRUE	0	trough
PDIA4	3.24029e-22	0.244983	0.836337	3.4827e-23	4.31736e-22	FALSE	TRUE	0	trough
CCT4	3.3051e-22	2.61681e-05	0.000284388	3.03667e-19	3.34491e-18	TRUE	FALSE	0	None
EIF1B	3.64068e-22	0.999887	1	9.73028e-24	1.23769e-22	FALSE	TRUE	0	trough
EIF4EBP1	3.7281e-22	0.989485	1	1.00721e-23	1.27673e-22	FALSE	TRUE	0	trough
TECRP1	3.77337e-22	0.0279869	0.157588	3.48855e-22	4.15558e-21	FALSE	TRUE	0	trough
CD99	3.83924e-22	0.89819	1	1.14229e-23	1.44545e-22	FALSE	TRUE	0	trough
ID1	5.01318e-22	0.000414928	0.00373742	3.01256e-20	3.43206e-19	FALSE	TRUE	0	trough
GTF2A2	7.02474e-22	2.26156e-24	1.68787e-22	1	1	TRUE	FALSE	0	None
MLF1	7.10616e-22	0.999637	1	1.92325e-23	2.41695e-22	FALSE	TRUE	0	trough
ANP32A	7.45808e-22	8.12266e-24	5.60463e-22	0.487309	0.773811	TRUE	FALSE	0	None
CIAO2A	7.78022e-22	6.07233e-15	1.96518e-13	2.21878e-09	1.54701e-08	TRUE	FALSE	0	None
MT-ND6	8.36141e-22	1.45404e-06	1.96577e-05	1.35749e-17	1.41838e-16	TRUE	FALSE	0	None
TMED4	8.71892e-22	2.82394e-24	2.08227e-22	1	1	TRUE	FALSE	0	None
VPS28	8.87355e-22	2.87543e-24	2.08227e-22	1	1	TRUE	FALSE	0	None
SNRPC	8.92497e-22	0.699427	1	3.4557e-23	4.29116e-22	FALSE	TRUE	0	trough
TAX1BP1	9.10099e-22	0.826263	1	2.98854e-23	3.72371e-22	FALSE	TRUE	0	trough
AC084824.1	9.22699e-22	0.536235	1	4.65146e-23	5.73706e-22	FALSE	TRUE	0	trough
NDUFA6	9.3705e-22	3.98073e-13	1.08638e-11	4.44498e-11	3.40069e-10	TRUE	FALSE	0	None
CPNE1	9.65915e-22	0.470358	1	5.54932e-23	6.81002e-22	FALSE	TRUE	0	trough
ETFA	1.17932e-21	0.99878	1	3.22476e-23	4.01121e-22	FALSE	TRUE	0	trough
JUP	1.41952e-21	0.999993	1	3.89041e-23	4.81463e-22	FALSE	TRUE	0	trough
POLR2H	1.46154e-21	0.680745	1	5.86653e-23	7.17522e-22	FALSE	TRUE	0	trough
FAUP1	1.91122e-21	1.43389e-05	0.000165941	3.27542e-18	3.48203e-17	TRUE	FALSE	0	None
CDA	2.19026e-21	0.994302	1	6.08636e-23	7.41928e-22	FALSE	TRUE	0	trough
HIGD2A	2.7532e-21	1	1	7.33331e-23	8.92443e-22	FALSE	TRUE	0	trough
PSME2	2.77919e-21	0.0584386	0.288993	1.28487e-21	1.50602e-20	FALSE	TRUE	0	trough
UCA1	2.80519e-21	0.999989	1	7.78774e-23	9.46172e-22	FALSE	TRUE	0	trough
DDX21	3.10115e-21	1.26368e-05	0.000147881	6.06996e-18	6.4063e-17	TRUE	FALSE	0	None
LMAN2	3.32741e-21	0.989684	1	9.36322e-23	1.1357e-21	FALSE	TRUE	0	trough
MRPL57	3.69328e-21	1.46842e-23	9.85324e-22	0.954614	1	TRUE	FALSE	0	None
LGALS3BP	4.89389e-21	1	1	1.37176e-22	1.66111e-21	FALSE	TRUE	0	trough
RPL39	5.33668e-21	0.228498	0.796203	6.47277e-22	7.64812e-21	FALSE	TRUE	0	trough
SARAF	5.82318e-21	0.90145	1	1.81685e-22	2.1892e-21	FALSE	TRUE	0	trough
SELENOF	6.48471e-21	1.39019e-09	2.64787e-08	1.03309e-13	9.02746e-13	TRUE	FALSE	0	None
COPZ1	6.99452e-21	9.63488e-05	0.000965336	1.86381e-18	2.00469e-17	TRUE	FALSE	0	None
ANXA1	8.14386e-21	0.000468275	0.00418188	4.55711e-19	4.99711e-18	FALSE	TRUE	0	trough
ATP6V0B	8.79653e-21	3.04345e-23	1.91895e-21	1	1	TRUE	FALSE	0	None
SDHC	9.13081e-21	0.999103	1	2.59543e-22	3.10687e-21	FALSE	TRUE	0	trough
COX17	9.35434e-21	1	1	2.59274e-22	3.10687e-21	FALSE	TRUE	0	trough
SFPQ	9.6298e-21	1	1	2.73766e-22	3.27177e-21	FALSE	TRUE	0	recession
NDUFC1	1.26618e-20	4.59068e-16	1.67881e-14	4.50585e-07	2.65772e-06	TRUE	FALSE	0	None
RAB1A	1.30115e-20	0.427517	1	8.6327e-22	1.01674e-20	FALSE	TRUE	0	trough
MORF4L2	1.38659e-20	0.986983	1	4.02205e-22	4.7833e-21	FALSE	TRUE	0	trough
UQCC2	1.5862e-20	0.99228	1	4.58884e-22	5.44851e-21	FALSE	TRUE	0	trough
POLR2E	2.0302e-20	3.12955e-05	0.000334643	1.67437e-17	1.73707e-16	TRUE	FALSE	0	None
ITM2B	2.31124e-20	0.195563	0.716249	3.36402e-21	3.90546e-20	FALSE	TRUE	0	trough
S100A13	2.84849e-20	0.999994	1	8.27314e-22	9.75963e-21	FALSE	TRUE	0	trough
PTTG1IP	3.64979e-20	0.0786472	0.366153	1.32058e-20	1.50917e-19	FALSE	TRUE	0	trough
PTGR1	3.7248e-20	0.655151	1	1.65328e-21	1.92549e-20	FALSE	TRUE	0	trough
NOL7	3.83117e-20	1	1	2.9177e-23	3.64165e-22	FALSE	TRUE	0	recession
PPP1CA	3.95696e-20	9.46667e-19	4.30057e-17	0.000533412	0.00216503	TRUE	FALSE	0	None
CSNK1A1	4.05969e-20	7.02275e-11	1.5287e-09	1.24702e-11	9.86025e-11	TRUE	FALSE	0	None
ARPC2	4.1359e-20	0.992573	1	1.21918e-21	1.43132e-20	FALSE	TRUE	0	trough
PLD3	4.75174e-20	0.999984	1	1.39433e-21	1.6317e-20	FALSE	TRUE	0	trough
TMEM167A	4.89797e-20	6.38952e-06	7.8675e-05	1.96958e-16	1.95461e-15	TRUE	FALSE	0	None
COX7A2L	5.61943e-20	1	1	1.64884e-21	1.92338e-20	FALSE	TRUE	0	trough
ARPC5L	7.78282e-20	4.73725e-08	7.66554e-07	3.97556e-14	3.57214e-13	TRUE	FALSE	0	None
CACYBPP2	9.55925e-20	7.59821e-07	1.077e-05	3.1779e-15	2.99525e-14	TRUE	FALSE	0	None
AC004057.1	9.65865e-20	0.217888	0.771362	1.29949e-20	1.48739e-19	FALSE	TRUE	0	trough
SRSF5	1.32675e-19	0.92741	1	4.28329e-21	4.94133e-20	FALSE	TRUE	0	trough
CST3	1.3303e-19	4.9938e-22	2.94554e-20	1	1	TRUE	FALSE	0	None
AP2M1	1.52051e-19	0.370965	1	1.21929e-20	1.39998e-19	FALSE	TRUE	0	trough
COX14	1.68721e-19	6.38138e-22	3.70424e-20	0.999999	1	TRUE	FALSE	0	None
SERPINE2	1.85088e-19	0.0586926	0.289788	9.23877e-20	1.03322e-18	FALSE	TRUE	0	trough
NDUFS6	1.93533e-19	1.59291e-06	2.14559e-05	3.13716e-15	2.96067e-14	TRUE	FALSE	0	None
RBM17	2.04836e-19	0.197793	0.720805	3.07944e-20	3.5028e-19	FALSE	TRUE	0	recession
CCT7	2.79816e-19	1.86218e-06	2.4854e-05	3.91277e-15	3.67841e-14	TRUE	FALSE	0	None
AKR1A1	3.28148e-19	0.385396	1	2.57436e-20	2.93743e-19	FALSE	TRUE	0	trough
ZNF706	4.26544e-19	1.53438e-19	7.48162e-18	0.028605	0.0784171	TRUE	FALSE	0	None
SOX4	4.83567e-19	0.334815	1	4.39575e-20	4.9615e-19	FALSE	TRUE	0	trough
MRFAP1	5.18469e-19	0.10528	0.451888	1.48266e-19	1.65056e-18	FALSE	TRUE	0	trough
ACP1	5.27703e-19	0.00095174	0.00801962	1.5829e-17	1.64451e-16	FALSE	TRUE	0	trough
EXOSC8	5.69555e-19	2.90631e-20	1.47617e-18	0.162669	0.333433	TRUE	FALSE	0	None
CDKN3	8.30128e-19	3.02726e-07	4.50944e-06	7.084e-14	6.28791e-13	FALSE	TRUE	0	trough
XRN2	8.31317e-19	9.89349e-15	3.09235e-13	1.50343e-06	8.49119e-06	TRUE	FALSE	0	None
ATP1A1	1.03418e-18	0.999976	1	3.23571e-20	3.66914e-19	FALSE	TRUE	0	trough
NAXE	1.0857e-18	0.797901	1	4.2516e-20	4.80621e-19	FALSE	TRUE	0	trough
COPB2	1.10473e-18	0.115816	0.484458	2.9205e-19	3.2218e-18	FALSE	TRUE	0	trough
AC044787.1	1.11771e-18	0.407587	1	8.51304e-20	9.53513e-19	FALSE	TRUE	0	trough
UBE2C	1.15068e-18	4.62595e-21	2.50624e-19	0.999996	1	TRUE	FALSE	0	None
EML2	1.25678e-18	0.995877	1	3.96481e-20	4.48895e-19	FALSE	TRUE	0	trough
TPRKB	1.37364e-18	8.16557e-16	2.88517e-14	2.75369e-05	0.000136917	TRUE	FALSE	0	None
NUDC	1.39875e-18	7.97879e-21	4.19833e-19	0.876091	1	TRUE	FALSE	0	None
CHORDC1	1.4515e-18	2.07611e-06	2.74588e-05	1.87611e-14	1.70883e-13	TRUE	FALSE	0	None
TMEM106C	1.53313e-18	6.21925e-21	3.32026e-19	1	1	TRUE	FALSE	0	None
DNAJC2	1.62124e-18	6.58867e-21	3.492e-19	1	1	TRUE	FALSE	0	None
MDH2	1.65586e-18	0.999237	1	5.23767e-20	5.90267e-19	FALSE	TRUE	0	trough
ATP1B3	2.0512e-18	0.118202	0.49175	5.38455e-19	5.86924e-18	FALSE	TRUE	0	trough
PAPOLA	2.0594e-18	1.7276e-09	3.21518e-08	2.86468e-11	2.22187e-10	TRUE	FALSE	0	None
FKBP1A	2.27438e-18	1	1	7.07592e-20	7.94981e-19	FALSE	TRUE	0	trough
EIF1AXP1	2.50608e-18	1.54074e-09	2.88948e-08	3.91096e-11	3.01102e-10	TRUE	FALSE	0	None
TIMP2	2.5843e-18	0.352758	1	2.31211e-19	2.55836e-18	FALSE	TRUE	0	trough
RPS19BP1	2.8561e-18	1.05773e-14	3.27806e-13	4.83459e-06	2.60769e-05	TRUE	FALSE	0	None
MCM4	3.33295e-18	5.45045e-05	0.000565455	1.74427e-15	1.67203e-14	TRUE	FALSE	0	None
IDI1	3.33427e-18	0.931829	1	1.14759e-19	1.28145e-18	FALSE	TRUE	0	trough
DPM3	3.87556e-18	0.892381	1	1.39685e-19	1.5574e-18	FALSE	TRUE	0	trough
CCT3	3.98807e-18	1.66954e-20	8.5993e-19	1	1	TRUE	FALSE	0	None
RPS29	4.4363e-18	2.51803e-07	3.7817e-06	4.66717e-13	3.97379e-12	TRUE	FALSE	0	None
AURKAIP1	5.23877e-18	1.5818e-19	7.66178e-18	0.268744	0.495617	TRUE	FALSE	0	None
TMEM141	6.01265e-18	0.189545	0.701229	1.0128e-18	1.09743e-17	FALSE	TRUE	0	trough
CD151	6.3334e-18	0.428345	1	4.7694e-19	5.22207e-18	FALSE	TRUE	0	trough
SNRPE	6.34541e-18	2.98747e-15	1.00231e-13	3.61675e-05	0.000177298	TRUE	FALSE	0	None
U2SURP	6.73471e-18	1.14021e-05	0.000135381	1.67048e-14	1.52533e-13	TRUE	FALSE	0	None
NDUFA12	7.71043e-18	0.0028793	0.0215549	8.17946e-17	8.2403e-16	FALSE	TRUE	0	trough
F2RL1	9.45331e-18	0.0018672	0.0146847	1.54454e-16	1.53907e-15	FALSE	TRUE	0	trough
ILF2	1.06521e-17	0.284728	0.923913	1.21528e-18	1.31488e-17	FALSE	TRUE	0	trough
ANAPC16	1.17364e-17	0.992395	1	3.90411e-19	4.28749e-18	FALSE	TRUE	0	trough
RPL22P1	1.30534e-17	0.187222	0.694743	2.26435e-18	2.41773e-17	FALSE	TRUE	0	trough
AC021074.1	1.46245e-17	0.998605	1	4.85925e-19	5.30456e-18	FALSE	TRUE	0	trough
MRPS34	1.76098e-17	8.43754e-13	2.24408e-11	4.29837e-07	2.54177e-06	TRUE	FALSE	0	None
CST6	1.80985e-17	0.0395064	0.208477	1.47161e-17	1.53542e-16	FALSE	TRUE	0	trough
RPS7P11	1.89528e-17	0.971853	1	6.50736e-19	7.08257e-18	FALSE	TRUE	0	trough
PPM1G	2.20137e-17	0.387292	1	1.88353e-18	2.01997e-17	FALSE	TRUE	0	recession
TCP1	2.23486e-17	9.59736e-11	2.05249e-09	5.43046e-09	3.69473e-08	TRUE	FALSE	0	None
RBIS	2.44449e-17	1.28968e-19	6.37346e-18	0.952474	1	TRUE	FALSE	0	None
MAD2L2	2.48658e-17	0.998392	1	8.3654e-19	9.09132e-18	FALSE	TRUE	0	trough
GSN	3.95973e-17	0.889121	1	1.51017e-18	1.63152e-17	FALSE	TRUE	0	trough
YWHAQ	4.11013e-17	0.0458652	0.236405	2.93715e-17	3.00032e-16	FALSE	TRUE	0	trough
DPCD	4.44714e-17	0.000940566	0.00794376	1.47694e-15	1.41949e-14	FALSE	TRUE	0	trough
EPCAM	4.8632e-17	0.446681	1	3.68046e-18	3.90129e-17	FALSE	TRUE	0	trough
PPA2	5.07178e-17	0.921087	1	1.8788e-18	2.01785e-17	FALSE	TRUE	0	trough
EIF4BP6	5.29889e-17	0.769298	1	2.34781e-18	2.50319e-17	FALSE	TRUE	0	trough
MRPL18	5.33057e-17	7.32632e-12	1.84775e-10	1.60296e-07	9.86875e-07	TRUE	FALSE	0	None
MCM3	5.45397e-17	0.0280947	0.157943	6.36496e-17	6.43891e-16	FALSE	TRUE	0	recession
KRR1	5.76846e-17	6.62693e-10	1.3171e-08	2.14413e-09	1.49782e-08	TRUE	FALSE	0	None
BCLAF1	5.81792e-17	0.883707	1	2.25257e-18	2.40867e-17	FALSE	TRUE	0	recession
MRPL12	6.83853e-17	0.000274237	0.00255516	7.72801e-15	7.19118e-14	FALSE	TRUE	0	recession
RPL5P23	7.05899e-17	0.319441	0.99128	7.50604e-18	7.88782e-17	FALSE	TRUE	0	trough
CTNNA1	7.43826e-17	1	1	2.51611e-18	2.67873e-17	FALSE	TRUE	0	trough
RBMX	9.79593e-17	1.19623e-09	2.30244e-08	2.05754e-09	1.44008e-08	TRUE	FALSE	0	None
AC034236.1	1.01521e-16	0.969579	1	3.63421e-18	3.85785e-17	FALSE	TRUE	0	trough
MCM7	1.09855e-16	8.77606e-08	1.38935e-06	3.43684e-11	2.65439e-10	TRUE	FALSE	0	None
PTMS	1.09863e-16	0.998767	1	3.82644e-18	4.05016e-17	FALSE	TRUE	0	trough
ATRAID	1.29292e-16	6.10707e-19	2.82703e-17	1	1	TRUE	FALSE	0	None
SDCBP	1.44729e-16	0.235269	0.814368	2.1175e-17	2.18748e-16	FALSE	TRUE	0	trough
ANAPC5	1.49958e-16	7.12065e-19	3.2755e-17	1	1	TRUE	FALSE	0	None
YIF1B	1.55952e-16	0.997801	1	5.48304e-18	5.79522e-17	FALSE	TRUE	0	trough
VAPA	1.6691e-16	7.95735e-19	3.6375e-17	1	1	TRUE	FALSE	0	None
DMKN	1.72639e-16	0.255846	0.861102	2.33484e-17	2.40522e-16	FALSE	TRUE	0	trough
CLDN4	1.78051e-16	0.144104	0.57588	4.24856e-17	4.30985e-16	FALSE	TRUE	0	trough
ACTN4	1.82877e-16	0.953541	1	6.75056e-18	7.11435e-17	FALSE	TRUE	0	trough
TRMT112P6	1.84653e-16	3.56892e-07	5.27335e-06	1.4707e-11	1.15664e-10	TRUE	FALSE	0	None
MANF	2.00037e-16	9.59993e-19	4.33419e-17	1	1	TRUE	FALSE	0	None
TMEM14C	2.61286e-16	0.988029	1	9.39366e-18	9.84315e-17	FALSE	TRUE	0	trough
EGFL7	2.6178e-16	0.995448	1	9.34255e-18	9.80365e-17	FALSE	TRUE	0	trough
MORF4L1	2.81302e-16	1.36701e-18	6.09651e-17	1	1	TRUE	FALSE	0	None
ATP5F1B	2.83191e-16	2.61055e-05	0.00028413	3.34285e-13	2.87981e-12	TRUE	FALSE	0	None
CBX1	2.92112e-16	2.4733e-14	7.53739e-13	0.000212562	0.000924304	TRUE	FALSE	0	None
MRPL52	3.12803e-16	0.0154801	0.0958689	6.84356e-16	6.68275e-15	FALSE	TRUE	0	trough
EDF1	3.2184e-16	0.925473	1	1.24067e-17	1.29817e-16	FALSE	TRUE	0	trough
ARGLU1	3.29294e-16	1.85209e-18	8.16035e-17	0.963619	1	TRUE	FALSE	0	None
OBSL1	3.34023e-16	0.0726231	0.345137	1.59169e-16	1.5839e-15	FALSE	TRUE	0	trough
ATF4	3.3423e-16	8.47185e-18	3.62358e-16	0.34894	0.604058	TRUE	FALSE	0	None
CD46	3.42654e-16	0.444185	1	2.73211e-17	2.79869e-16	FALSE	TRUE	0	trough
FAM136A	3.82875e-16	7.37295e-06	9.01768e-05	1.57727e-12	1.30058e-11	TRUE	FALSE	0	None
GGH	4.24074e-16	1	1	1.51134e-17	1.57463e-16	FALSE	TRUE	0	trough
PHB2	4.38347e-16	2.12393e-05	0.000236445	6.39593e-13	5.3956e-12	TRUE	FALSE	0	None
SNHG16	4.50211e-16	0.111699	0.473054	1.41259e-16	1.40951e-15	FALSE	TRUE	0	trough
ITGAE	4.8327e-16	3.54043e-08	5.89856e-07	3.77287e-10	2.76224e-09	TRUE	FALSE	0	None
MLF2	5.02401e-16	0.999999	1	1.81397e-17	1.87924e-16	FALSE	TRUE	0	trough
APP	5.47579e-16	1	1	1.95728e-17	2.02483e-16	FALSE	TRUE	0	trough
BCAP31	5.71769e-16	0.90244	1	2.29217e-17	2.36459e-16	FALSE	TRUE	0	trough
TARS	6.60494e-16	2.91151e-05	0.000313794	7.12665e-13	5.98442e-12	TRUE	FALSE	0	None
TMEM230	6.75045e-16	0.973107	1	2.52246e-17	2.59483e-16	FALSE	TRUE	0	trough
FTH1P2	6.83229e-16	1.13375e-12	3.00443e-11	1.26387e-05	6.50525e-05	TRUE	FALSE	0	None
ERRFI1	7.107e-16	0.958889	1	2.69808e-17	2.76771e-16	FALSE	TRUE	0	trough
MKI67	7.77657e-16	1	1	2.58447e-17	2.65489e-16	FALSE	TRUE	0	trough
SEPTIN10	7.91367e-16	0.839517	1	3.43524e-17	3.49935e-16	FALSE	TRUE	0	trough
HMG20B	7.95145e-16	0.991539	1	2.92873e-17	2.99591e-16	FALSE	TRUE	0	trough
NAE1	8.35575e-16	4.0399e-11	9.14794e-10	4.87901e-07	2.87551e-06	TRUE	FALSE	0	None
GTF3A	8.87297e-16	5.33566e-18	2.30917e-16	0.952334	1	TRUE	FALSE	0	None
CCDC124	8.93103e-16	1	1	3.17621e-17	3.24e-16	FALSE	TRUE	0	trough
MRPL11	9.08668e-16	4.12583e-13	1.1218e-11	4.44044e-05	0.00021551	TRUE	FALSE	0	None
UBE2T	9.50818e-16	9.97918e-11	2.12174e-09	2.30914e-07	1.40158e-06	TRUE	FALSE	0	None
HSPA9	1.15824e-15	2.86885e-09	5.24569e-08	1.06954e-08	7.18332e-08	TRUE	FALSE	0	None
MRPL41	1.17323e-15	7.33013e-18	3.15368e-16	0.941234	1	FALSE	FALSE	0	None
PPDPF	1.27184e-15	0.00876188	0.0575781	5.04238e-15	4.7282e-14	FALSE	TRUE	0	trough
C11orf58	1.30094e-15	4.73823e-11	1.05707e-09	6.52891e-07	3.78987e-06	TRUE	FALSE	0	None
TCF25	1.38935e-15	1	1	3.86549e-17	3.93215e-16	FALSE	TRUE	0	recession
LMTK3	1.53371e-15	0.917364	1	6.2029e-17	6.28366e-16	FALSE	TRUE	0	trough
SEC13	1.55773e-15	0.0296712	0.165039	1.86371e-15	1.78419e-14	FALSE	TRUE	0	trough
UBXN4	1.58213e-15	1.48757e-16	5.63735e-15	0.122031	0.266004	TRUE	FALSE	0	None
PSMC1P1	1.59251e-15	0.000967957	0.00814688	5.56529e-14	4.95792e-13	FALSE	TRUE	0	recession
FIS1	1.65096e-15	8.57742e-18	3.6474e-16	1	1	TRUE	FALSE	0	None
MPC2	1.77109e-15	0.00218372	0.0168656	2.78368e-14	2.51667e-13	FALSE	TRUE	0	trough
PSMD2	1.89119e-15	9.87736e-18	4.14923e-16	1	1	TRUE	FALSE	0	None
ARL2	2.09428e-15	0.978561	1	8.01087e-17	8.08159e-16	FALSE	TRUE	0	trough
RAB2A	2.10844e-15	8.74869e-10	1.72474e-08	6.24554e-08	3.96183e-07	TRUE	FALSE	0	None
COPS6	2.1661e-15	1.1373e-17	4.72626e-16	1	1	TRUE	FALSE	0	None
H2AFV	2.21063e-15	2.15616e-17	8.7612e-16	0.74413	1	TRUE	FALSE	0	None
CEP70	2.25164e-15	0.960113	1	8.79271e-17	8.83377e-16	FALSE	TRUE	0	trough
PAM	2.47097e-15	0.00045759	0.00409647	1.82421e-13	1.58084e-12	FALSE	TRUE	0	trough
UQCRFS1	2.59173e-15	1.37026e-17	5.66221e-16	1	1	TRUE	FALSE	0	None
CFD	2.99524e-15	2.02266e-17	8.26466e-16	0.923704	1	TRUE	FALSE	0	None
UBE2L3	3.01084e-15	1.21721e-09	2.33667e-08	6.49333e-08	4.11188e-07	TRUE	FALSE	0	None
YBX1P1	3.01187e-15	0.0106915	0.0685947	1.002e-14	9.23005e-14	FALSE	TRUE	0	recession
RBM8B	3.49507e-15	0.98585	1	1.34501e-16	1.34391e-15	FALSE	TRUE	0	recession
PSMD12	3.73017e-15	0.0495363	0.251603	2.75103e-15	2.60974e-14	FALSE	TRUE	0	recession
AC007318.1	3.92001e-15	0.0898247	0.403301	1.60935e-15	1.54472e-14	FALSE	TRUE	0	trough
RSL24D1	4.39076e-15	0.000262161	0.00246458	5.68267e-13	4.81611e-12	FALSE	TRUE	0	trough
LAGE3	4.55318e-15	9.46166e-16	3.32705e-14	0.0629789	0.152982	TRUE	FALSE	0	None
LEMD1	4.76692e-15	0.164199	0.633747	1.08476e-15	1.05364e-14	FALSE	TRUE	0	trough
NOLC1	4.78574e-15	0.987847	1	1.85333e-16	1.84175e-15	FALSE	TRUE	0	recession
ARPC1A	5.35934e-15	0.00657249	0.0448844	2.9211e-14	2.6347e-13	FALSE	TRUE	0	trough
GRB2	5.61923e-15	3.57057e-17	1.42706e-15	0.95882	1	TRUE	FALSE	0	None
CDCP1	5.69099e-15	1	1	2.18618e-16	2.1637e-15	FALSE	TRUE	0	trough
CKS1B	6.42123e-15	7.03014e-07	1.00231e-05	2.80785e-10	2.06398e-09	TRUE	FALSE	0	None
AC078817.1	6.7033e-15	0.115872	0.484458	2.17055e-15	2.06711e-14	FALSE	TRUE	0	trough
FAM71E1	6.94084e-15	0.0453037	0.234005	5.67925e-15	5.30499e-14	FALSE	TRUE	0	trough
MRPL24	7.07819e-15	0.0100192	0.0647927	2.5641e-14	2.32102e-13	FALSE	TRUE	0	trough
RAB25	7.45482e-15	0.971584	1	2.96955e-16	2.93108e-15	FALSE	TRUE	0	trough
GSTK1	7.74764e-15	0.844534	1	3.5477e-16	3.49232e-15	FALSE	TRUE	0	trough
DDX1	7.9937e-15	1	1	1.58926e-18	1.71191e-17	FALSE	TRUE	0	recession
AHCYL1	8.0501e-15	0.624124	1	4.97345e-16	4.88266e-15	FALSE	TRUE	0	trough
BUB3	8.34093e-15	2.35033e-13	6.61166e-12	0.000684005	0.0027293	TRUE	FALSE	0	None
PA2G4	8.5466e-15	3.61805e-10	7.31006e-09	6.0634e-07	3.52806e-06	TRUE	FALSE	0	None
RNF7	9.1432e-15	5.08155e-17	2.009e-15	1	1	TRUE	FALSE	0	None
RUVBL2	9.32424e-15	0.00405852	0.0292741	8.2837e-14	7.27335e-13	FALSE	TRUE	0	trough
MAGOHB	9.45325e-15	1.00247e-07	1.5734e-06	2.80085e-09	1.93441e-08	TRUE	FALSE	0	None
PAICS	9.7352e-15	1.3896e-16	5.2935e-15	0.597514	0.889636	TRUE	FALSE	0	None
NIPSNAP2	9.7643e-15	0.290934	0.934104	1.28769e-15	1.24087e-14	FALSE	TRUE	0	trough
TSPAN13	9.89605e-15	0.321697	0.995722	1.18228e-15	1.1423e-14	FALSE	TRUE	0	trough
TATDN1	1.00469e-14	5.60694e-17	2.193e-15	1	1	TRUE	FALSE	0	None
RPS2P46	1.12675e-14	0.00383754	0.027845	1.06273e-13	9.25332e-13	FALSE	TRUE	0	recession
AC246787.1	1.15544e-14	0.743189	1	6.06728e-16	5.93263e-15	FALSE	TRUE	0	trough
NDUFA1	1.33585e-14	0.396765	1	1.3081e-15	1.25888e-14	FALSE	TRUE	0	trough
SPATS2	1.49727e-14	0.997903	1	5.91979e-16	5.79616e-15	FALSE	TRUE	0	trough
SRSF11	1.56993e-14	0.000378295	0.00343708	1.45938e-12	1.20609e-11	FALSE	TRUE	0	trough
MRPL47	1.62741e-14	9.26305e-17	3.58465e-15	1	1	TRUE	FALSE	0	None
DUSP23	1.8106e-14	0.993276	1	7.22912e-16	7.04984e-15	FALSE	TRUE	0	trough
MTCO3P12	2.05951e-14	0.164943	0.635947	4.84949e-15	4.55317e-14	FALSE	TRUE	0	trough
SRP72	2.15058e-14	1.24769e-16	4.7778e-15	0.999507	1	TRUE	FALSE	0	None
PRR13	2.19229e-14	2.42409e-05	0.000267418	3.05395e-11	2.36616e-10	FALSE	TRUE	0	trough
RPS2P55	2.24018e-14	1	1	8.93149e-16	8.69839e-15	FALSE	TRUE	0	recession
SNCG	2.32546e-14	1	1	9.28677e-16	9.03237e-15	FALSE	TRUE	0	trough
CFAP36	2.45537e-14	0.134868	0.546594	7.08446e-15	6.60073e-14	FALSE	TRUE	0	trough
REEP6	2.45934e-14	0.880792	1	1.11495e-15	1.08153e-14	FALSE	TRUE	0	trough
LMAN1	2.79047e-14	0.999983	1	1.1201e-15	1.08509e-14	FALSE	TRUE	0	trough
REXO2	2.79796e-14	4.75493e-11	1.05707e-09	1.42369e-05	7.28684e-05	TRUE	FALSE	0	None
RPS4XP1	2.83968e-14	1	1	1.13923e-15	1.10216e-14	FALSE	TRUE	0	trough
POLR2J	2.88203e-14	2.96165e-08	4.96823e-07	2.86044e-08	1.87299e-07	TRUE	FALSE	0	None
PYURF	2.89816e-14	7.69504e-12	1.92087e-10	8.47704e-05	0.000396934	TRUE	FALSE	0	None
ASAH1	3.00969e-14	0.231664	0.805254	5.12224e-15	4.79694e-14	FALSE	TRUE	0	trough
SMIM20	3.02889e-14	0.984617	1	1.23735e-15	1.19393e-14	FALSE	TRUE	0	trough
RGS10	3.20513e-14	1.87647e-16	7.07448e-15	1	1	TRUE	FALSE	0	None
AP1S1	3.69726e-14	2.17764e-16	8.12615e-15	1	1	TRUE	FALSE	0	None
MCRIP1	3.98209e-14	0.00142711	0.0115621	1.02611e-12	8.56732e-12	FALSE	TRUE	0	trough
PCNP	4.59579e-14	0.998457	1	1.8736e-15	1.79131e-14	FALSE	TRUE	0	trough
RPL23P8	4.88466e-14	0.979279	1	2.03334e-15	1.93896e-14	FALSE	TRUE	0	trough
TOP1	5.06873e-14	3.1264e-06	4.00465e-05	5.35505e-10	3.87791e-09	TRUE	FALSE	0	None
HAGHL	5.37576e-14	0.000226999	0.002159	8.50276e-12	6.77442e-11	FALSE	TRUE	0	trough
DNMT1	5.41514e-14	2.04437e-06	2.70879e-05	8.68315e-10	6.23856e-09	TRUE	FALSE	0	None
NME3	6.21088e-14	0.854385	1	2.97806e-15	2.81779e-14	FALSE	TRUE	0	trough
LGMN	6.83719e-14	0.999954	1	2.81489e-15	2.66685e-14	FALSE	TRUE	0	trough
LITAF	6.86872e-14	0.351504	1	7.92937e-15	7.34119e-14	FALSE	TRUE	0	trough
AL009174.1	6.95402e-14	0.933732	1	3.06463e-15	2.89596e-14	FALSE	TRUE	0	trough
TFAM	7.47593e-14	4.41814e-08	7.213e-07	5.10166e-08	3.24748e-07	TRUE	FALSE	0	None
CDC123	7.65785e-14	4.83781e-16	1.76038e-14	0.994329	1	TRUE	FALSE	0	None
PLPP2	8.18531e-14	4.9873e-16	1.7969e-14	1	1	TRUE	FALSE	0	None
CMC2	8.23191e-14	0.0385609	0.204521	8.42901e-14	7.39206e-13	FALSE	TRUE	0	trough
NDUFS4	8.35709e-14	1	1	7.64177e-17	7.71987e-16	FALSE	TRUE	0	trough
SNHG5	9.45544e-14	5.7967e-16	2.06815e-14	1	1	TRUE	FALSE	0	None
PTPRF	1.01074e-13	0.486686	1	8.55955e-15	7.90461e-14	FALSE	TRUE	0	trough
ISYNA1	1.032e-13	6.35175e-16	2.25518e-14	1	1	FALSE	FALSE	0	None
AL591846.1	1.08312e-13	0.350009	1	1.27198e-14	1.16582e-13	FALSE	TRUE	0	trough
AL365357.1	1.11813e-13	0.661863	1	7.0135e-15	6.54295e-14	FALSE	TRUE	0	trough
OCIAD1	1.16633e-13	4.78743e-14	1.41762e-12	0.0386102	0.102021	TRUE	FALSE	0	None
WBP2	1.32645e-13	0.997484	1	5.5802e-15	5.21913e-14	FALSE	TRUE	0	trough
SNRPB2	1.3458e-13	2.93509e-09	5.35343e-08	1.29073e-06	7.32948e-06	TRUE	FALSE	0	None
EEF1E1	1.40047e-13	1.47082e-11	3.53867e-10	0.000219302	0.000951914	TRUE	FALSE	0	None
SAT2	1.63544e-13	0.595921	1	1.15027e-14	1.05559e-13	FALSE	TRUE	0	trough
STMP1	1.63548e-13	1.02704e-15	3.59416e-14	1	1	TRUE	FALSE	0	None
ZC3H15	1.67862e-13	1.54018e-12	4.03758e-11	0.00222192	0.00800941	TRUE	FALSE	0	None
CDC37	1.68037e-13	0.406652	1	1.72382e-14	1.57207e-13	FALSE	TRUE	0	trough
CNIH4	1.73986e-13	1.09558e-15	3.8022e-14	1	1	TRUE	FALSE	0	None
TUBA1A	1.75386e-13	0.00108424	0.00903206	6.14919e-12	4.92609e-11	FALSE	TRUE	0	trough
AC034102.1	1.76125e-13	0.250062	0.847129	2.92144e-14	2.6347e-13	FALSE	TRUE	0	trough
VDAC2	1.83729e-13	0.00375657	0.0273117	1.90157e-12	1.56271e-11	FALSE	TRUE	0	trough
MVD	1.8388e-13	0.999559	1	7.79412e-15	7.23429e-14	FALSE	TRUE	0	trough
ATP6AP2	1.85538e-13	0.995269	1	7.89991e-15	7.32318e-14	FALSE	TRUE	0	trough
RBM39	1.94646e-13	1.11047e-13	3.16031e-12	0.029251	0.0799661	TRUE	FALSE	0	None
HDAC1	2.01307e-13	2.39798e-07	3.61625e-06	2.68751e-08	1.76291e-07	TRUE	FALSE	0	None
LINC00659	2.01549e-13	0.997229	1	8.58594e-15	7.91899e-14	FALSE	TRUE	0	trough
PPIB	2.07572e-13	1	1	8.28287e-15	7.65878e-14	FALSE	TRUE	0	trough
HEXB	2.13487e-13	1.35656e-15	4.65816e-14	1	1	TRUE	FALSE	0	None
UQCRC2	2.20883e-13	1.40568e-15	4.80428e-14	1	1	TRUE	FALSE	0	None
EIF5AL1	2.40995e-13	6.43601e-15	2.04665e-13	0.413602	0.688301	TRUE	FALSE	0	None
ITGB1	2.42537e-13	0.925874	1	1.11777e-14	1.02835e-13	FALSE	TRUE	0	trough
NRDC	2.63237e-13	1.68838e-15	5.74362e-14	1	1	FALSE	FALSE	0	None
AGPAT4	2.80668e-13	0.86906	1	1.38281e-14	1.26423e-13	FALSE	TRUE	0	trough
SEC11C	2.82016e-13	6.19477e-15	1.98722e-13	0.483317	0.768337	TRUE	FALSE	0	None
PHPT1	2.90837e-13	1.99074e-05	0.00022366	5.21134e-10	3.78508e-09	TRUE	FALSE	0	None
UBE2K	2.99193e-13	0.028844	0.161042	4.22601e-13	3.61087e-12	FALSE	TRUE	0	trough
PPIC	3.13296e-13	0.55383	1	2.41426e-14	2.18809e-13	FALSE	TRUE	0	trough
CENPF	3.3808e-13	1.65516e-06	2.22126e-05	6.9208e-09	4.69561e-08	TRUE	FALSE	0	None
ATP6V0E1	3.85791e-13	2.51652e-15	8.48194e-14	1	1	TRUE	FALSE	0	None
CARD19	4.08124e-13	0.246875	0.839835	7.02614e-14	6.24413e-13	FALSE	TRUE	0	trough
YIPF6	4.37999e-13	0.0447509	0.231969	4.05945e-13	3.48076e-12	FALSE	TRUE	0	trough
SNRPA1	4.45597e-13	1.55256e-05	0.000177706	1.02854e-09	7.3321e-09	TRUE	FALSE	0	None
SLC39A4	4.49256e-13	0.260213	0.870232	7.36459e-14	6.52905e-13	FALSE	TRUE	0	trough
MRPL17	4.75051e-13	0.945943	1	2.18727e-14	1.98482e-13	FALSE	TRUE	0	trough
UBE2I	4.90974e-13	1	1	2.07241e-14	1.88527e-13	FALSE	TRUE	0	trough
ARPC5	5.17209e-13	0.616217	1	3.64205e-14	3.2765e-13	FALSE	TRUE	0	trough
UQCR10	5.28408e-13	0.295358	0.9435	7.6831e-14	6.79495e-13	FALSE	TRUE	0	trough
MALSU1	5.31368e-13	0.00605304	0.0416873	3.54187e-12	2.86562e-11	FALSE	TRUE	0	trough
DANCR	5.40088e-13	0.286111	0.926347	8.10812e-14	7.13632e-13	FALSE	TRUE	0	trough
HDDC2	5.49535e-13	3.64407e-15	1.20601e-13	1	1	TRUE	FALSE	0	None
HDGF	5.70769e-13	0.513931	1	4.8205e-14	4.31544e-13	FALSE	TRUE	0	recession
PPP1CB	5.85063e-13	0.229556	0.799511	1.09367e-13	9.51143e-13	FALSE	TRUE	0	trough
AMD1	6.00612e-13	1	1	2.25333e-15	2.14316e-14	FALSE	TRUE	0	trough
VDAC1	6.17637e-13	6.71085e-09	1.18558e-07	2.70714e-06	1.49547e-05	TRUE	FALSE	0	None
CCT8	6.37887e-13	1.25446e-11	3.05837e-10	0.00114689	0.00437577	FALSE	FALSE	0	None
LSM2	6.44476e-13	7.74768e-15	2.44252e-13	0.758951	1	TRUE	FALSE	0	None
CCDC59	6.46607e-13	2.91313e-05	0.000313794	8.13249e-10	5.85443e-09	TRUE	FALSE	0	None
GAPDHP1	6.57437e-13	1.05145e-06	1.45926e-05	2.12438e-08	1.40359e-07	TRUE	FALSE	0	None
TMED10	6.66901e-13	0.271899	0.892937	1.05939e-13	9.23524e-13	FALSE	TRUE	0	trough
MFSD10	7.59231e-13	0.680367	1	4.90634e-14	4.38156e-13	FALSE	TRUE	0	trough
VAT1	7.71805e-13	0.999079	1	3.41767e-14	3.07843e-13	FALSE	TRUE	0	trough
MRPS10	7.85842e-13	1.07687e-05	0.000128696	2.6285e-09	1.82226e-08	TRUE	FALSE	0	None
NAA38	9.11138e-13	6.18459e-15	1.98722e-13	1	1	TRUE	FALSE	0	None
MCMBP	9.3551e-13	6.35783e-15	2.03062e-13	1	1	FALSE	FALSE	0	None
AP000769.1	9.63544e-13	0.00269408	0.020314	1.44634e-11	1.13993e-10	FALSE	TRUE	0	trough
NUCB2	1.01521e-12	0.0400241	0.210753	1.07617e-12	8.95459e-12	FALSE	TRUE	0	trough
TMED3	1.02325e-12	0.00463953	0.0328813	9.0213e-12	7.17973e-11	FALSE	TRUE	0	trough
EIF3A	1.07956e-12	1.0321e-14	3.21226e-13	0.880427	1	TRUE	FALSE	0	None
METTL27	1.09063e-12	0.999977	1	4.87723e-14	4.36088e-13	FALSE	TRUE	0	trough
MGST1	1.16302e-12	0.954221	1	5.4575e-14	4.86782e-13	FALSE	TRUE	0	trough
UBE2D3	1.27731e-12	8.80711e-15	2.7646e-13	1	1	TRUE	FALSE	0	None
ACSS2	1.28054e-12	0.093451	0.414332	5.93561e-13	5.01885e-12	FALSE	TRUE	0	trough
ZSWIM7	1.29171e-12	0.94143	1	6.16267e-14	5.48343e-13	FALSE	TRUE	0	trough
PABPC1P4	1.36106e-12	0.0267697	0.151896	2.16134e-12	1.77021e-11	FALSE	TRUE	0	recession
IQGAP1	1.50026e-12	1	1	1.28349e-14	1.1749e-13	FALSE	TRUE	0	trough
PDLIM5	1.56301e-12	0.0362425	0.194555	1.85023e-12	1.52223e-11	FALSE	TRUE	0	trough
ZFAND1	1.60268e-12	0.0924219	0.411954	7.56133e-13	6.34215e-12	FALSE	TRUE	0	trough
PAFAH1B3	1.7e-12	1	1	7.69794e-14	6.79985e-13	FALSE	TRUE	0	trough
NUDCD2	1.79276e-12	1	1	7.50136e-14	6.64224e-13	FALSE	TRUE	0	trough
ERCC1	1.79438e-12	1	1	8.15025e-14	7.16478e-13	FALSE	TRUE	0	trough
WDR45B	1.84908e-12	0.992928	1	8.46627e-14	7.41584e-13	FALSE	TRUE	0	trough
PSMD11	1.97722e-12	2.10939e-05	0.000235184	3.50276e-09	2.4033e-08	TRUE	FALSE	0	None
PHGDH	2.04549e-12	1.84009e-14	5.65479e-13	0.921736	1	TRUE	FALSE	0	None
IFI6	2.26837e-12	0.994054	1	1.04422e-13	9.11389e-13	FALSE	TRUE	0	trough
EPRS	2.32728e-12	3.80385e-13	1.042e-11	0.0990109	0.223301	TRUE	FALSE	0	None
EBNA1BP2	2.67634e-12	2.44522e-11	5.65961e-10	0.00251486	0.00895068	TRUE	FALSE	0	None
CAPG	2.76534e-12	0.804567	1	1.57767e-13	1.36882e-12	FALSE	TRUE	0	trough
METTL5	2.82671e-12	0.153515	0.604311	8.23823e-13	6.90199e-12	FALSE	TRUE	0	trough
CD55	3.43289e-12	0.0468393	0.240747	3.23412e-12	2.63119e-11	FALSE	TRUE	0	trough
RPN2	3.43914e-12	0.154139	0.606276	1.00447e-12	8.39619e-12	FALSE	TRUE	0	trough
MRPL3	3.75398e-12	3.26353e-13	8.97349e-12	0.174365	0.353074	TRUE	FALSE	0	None
NDUFA3	3.82865e-12	0.00203136	0.0158057	7.88273e-11	5.94988e-10	FALSE	TRUE	0	trough
PFN1P1	3.90337e-12	4.7473e-11	1.05707e-09	0.00195568	0.00711987	TRUE	FALSE	0	None
RANP1	4.04114e-12	1.53277e-11	3.66363e-10	0.00582705	0.0192151	TRUE	FALSE	0	None
ETF1	4.1455e-12	0.0838467	0.384486	2.21631e-12	1.80916e-11	FALSE	TRUE	0	recession
CAV1	4.14714e-12	5.04318e-07	7.28968e-06	2.84172e-07	1.70503e-06	TRUE	FALSE	0	None
GANAB	4.20222e-12	0.00461205	0.03275	3.88089e-11	2.99103e-10	FALSE	TRUE	0	trough
ACTR3	4.45412e-12	0.0396827	0.209257	4.97861e-12	4.00589e-11	FALSE	TRUE	0	trough
RPS28	4.47619e-12	0.340394	1	6.04737e-13	5.10744e-12	FALSE	TRUE	0	trough
UBE2V2	5.14845e-12	3.79689e-14	1.14754e-12	1	1	TRUE	FALSE	0	None
TRIR	5.40872e-12	1.20992e-05	0.000142273	1.68908e-08	1.1241e-07	TRUE	FALSE	0	None
SRSF7	5.79056e-12	7.56472e-08	1.20541e-06	2.51153e-06	1.38951e-05	TRUE	FALSE	0	None
SNHG19	5.8797e-12	1	1	2.77499e-13	2.39909e-12	FALSE	TRUE	0	trough
PSME1	6.23525e-12	0.873561	1	3.36851e-13	2.8985e-12	FALSE	TRUE	0	trough
STARD7	6.27142e-12	0.0863614	0.392927	3.2996e-12	2.6785e-11	FALSE	TRUE	0	recession
SUPT16H	6.36803e-12	3.68518e-07	5.43416e-06	5.96534e-07	3.47654e-06	TRUE	FALSE	0	None
KRT15	6.65169e-12	1	1	3.13485e-13	2.707e-12	FALSE	TRUE	0	trough
COMMD4	7.12994e-12	1.61725e-12	4.22449e-11	0.0778643	0.183178	TRUE	FALSE	0	None
VKORC1	7.19513e-12	0.0990504	0.430966	3.32288e-12	2.69441e-11	FALSE	TRUE	0	trough
NSMCE1	7.36367e-12	0.847763	1	4.11984e-13	3.52427e-12	FALSE	TRUE	0	trough
MT-ATP8	7.93878e-12	1.10605e-09	2.14012e-08	0.000200591	0.000876943	TRUE	FALSE	0	None
PNKD	7.94862e-12	0.927614	1	4.08049e-13	3.4947e-12	FALSE	TRUE	0	trough
FTH1P20	7.98455e-12	2.36553e-09	4.35805e-08	9.76022e-05	0.000450955	FALSE	TRUE	0	recession
OPTN	8.30236e-12	0.978097	1	4.0514e-13	3.47793e-12	FALSE	TRUE	0	trough
CENPW	8.58241e-12	1.45632e-13	4.1285e-12	0.655825	0.948852	TRUE	FALSE	0	None
ERG28	9.09043e-12	0.987569	1	4.40745e-13	3.7615e-12	FALSE	TRUE	0	trough
TRAPPC6A	9.66889e-12	1	1	4.63533e-13	3.95138e-12	FALSE	TRUE	0	trough
PTRH2	9.7324e-12	0.99982	1	4.67249e-13	3.97379e-12	FALSE	TRUE	0	trough
TPD52	9.8289e-12	7.4862e-14	2.19016e-12	1	1	FALSE	FALSE	0	None
RPS27AP12	9.88239e-12	7.52899e-14	2.19391e-12	1	1	TRUE	FALSE	0	None
MFGE8	1.00713e-11	0.0708869	0.338646	6.53143e-12	5.22086e-11	FALSE	TRUE	0	trough
ANP32E	1.06088e-11	8.15051e-14	2.35624e-12	0.99975	1	TRUE	FALSE	0	None
RTL8A	1.08715e-11	0.814024	1	6.41329e-13	5.40401e-12	FALSE	TRUE	0	trough
DDX18	1.0998e-11	4.1326e-06	5.22938e-05	9.94585e-08	6.19624e-07	TRUE	FALSE	0	None
PLEKHB2	1.13786e-11	0.0516208	0.260024	1.01162e-11	8.02494e-11	FALSE	TRUE	0	trough
CD81	1.21082e-11	1	1	5.855e-13	4.95642e-12	FALSE	TRUE	0	trough
DRAP1	1.32241e-11	1.02248e-13	2.92127e-12	1	1	TRUE	FALSE	0	None
BCL2L12	1.32994e-11	2.50173e-10	5.15428e-09	0.00137397	0.00515609	TRUE	FALSE	0	None
EMG1	1.3734e-11	1.99075e-06	2.64733e-05	2.53942e-07	1.53119e-06	TRUE	FALSE	0	None
TXNP4	1.38856e-11	1	1	6.71052e-13	5.64796e-12	FALSE	TRUE	0	recession
CHMP5	1.59996e-11	0.893939	1	8.72119e-13	7.29826e-12	FALSE	TRUE	0	trough
SRA1	1.69787e-11	0.774963	1	1.06723e-12	8.89038e-12	FALSE	TRUE	0	trough
MRPL33	1.73143e-11	0.013467	0.0843301	5.83374e-11	4.44921e-10	FALSE	TRUE	0	trough
AC090204.1	1.80262e-11	0.854476	1	1.0314e-12	8.60169e-12	FALSE	TRUE	0	trough
MRPL23	1.89195e-11	1.48875e-13	4.20415e-12	1	1	TRUE	FALSE	0	None
MRPL34	1.99643e-11	0.00221024	0.0169987	3.97217e-10	2.90525e-09	FALSE	TRUE	0	trough
DNAJC19	2.04207e-11	0.176357	0.668328	5.5353e-12	4.44893e-11	FALSE	TRUE	0	trough
DNAJC9	2.11119e-11	1.08184e-09	2.09884e-08	0.00054461	0.00220925	TRUE	FALSE	0	None
C9orf78	2.15175e-11	1.20091e-10	2.53858e-09	0.00439749	0.0148973	TRUE	FALSE	0	None
PAK1IP1	2.32271e-11	0.110139	0.468618	1.00412e-11	7.97406e-11	FALSE	TRUE	0	recession
GABARAPL1	2.37462e-11	0.999857	1	1.17525e-12	9.74579e-12	FALSE	TRUE	0	trough
RNF5	2.41038e-11	0.987211	1	1.2086e-12	1.0011e-11	FALSE	TRUE	0	trough
LSM8	2.42598e-11	3.36203e-08	5.61412e-07	2.34623e-05	0.000117456	TRUE	FALSE	0	None
DCTPP1	2.4354e-11	3.10307e-13	8.56448e-12	0.816717	1	TRUE	FALSE	0	None
MICOS13	2.7059e-11	0.0283813	0.159188	4.4506e-11	3.40143e-10	FALSE	TRUE	0	trough
ETHE1	2.83036e-11	0.205927	0.740955	6.66106e-12	5.31867e-11	FALSE	TRUE	0	trough
KRT8P3	2.94626e-11	2.3744e-13	6.65378e-12	1	1	FALSE	FALSE	0	None
AFMID	2.98334e-11	0.989852	1	1.5031e-12	1.24082e-11	FALSE	TRUE	0	trough
PPIAP31	3.07328e-11	0.000206236	0.00198475	6.30126e-09	4.27924e-08	FALSE	TRUE	0	trough
GTF2H5	3.08401e-11	0.465706	1	3.26462e-12	2.65305e-11	FALSE	TRUE	0	trough
LUC7L3	3.14291e-11	2.79639e-10	5.71308e-09	0.00289609	0.0101739	TRUE	FALSE	0	None
FUBP1	3.28365e-11	2.66143e-13	7.40141e-12	1	1	TRUE	FALSE	0	None
MRPS12	3.49076e-11	3.22558e-11	7.39557e-10	0.0236952	0.0663503	TRUE	FALSE	0	None
GGCT	3.57876e-11	2.91382e-13	8.07261e-12	1	1	TRUE	FALSE	0	None
DPM1	3.60883e-11	0.000988032	0.0082714	1.60741e-09	1.13153e-08	FALSE	TRUE	0	trough
GAA	3.61874e-11	0.985435	1	1.84371e-12	1.51857e-11	FALSE	TRUE	0	trough
C19orf48	3.67668e-11	6.89673e-05	0.00070648	2.20671e-08	1.45667e-07	TRUE	FALSE	0	None
ITGB4	3.68303e-11	0.842512	1	2.19038e-12	1.79199e-11	FALSE	TRUE	0	trough
FAM204A	3.69411e-11	7.85286e-13	2.0962e-11	0.590018	0.882133	TRUE	FALSE	0	None
NUCB1	3.70729e-11	0.89149	1	2.08614e-12	1.71246e-11	FALSE	TRUE	0	trough
ISCU	3.8018e-11	1.21461e-08	2.10015e-07	9.8061e-05	0.000452789	TRUE	FALSE	0	None
RPL5P1	3.85441e-11	0.537656	1	3.57041e-12	2.88552e-11	FALSE	TRUE	0	trough
XRCC6	3.88339e-11	1	1	4.82719e-19	5.27744e-18	FALSE	TRUE	0	trough
CDKN2A	3.92964e-11	9.63088e-12	2.36377e-10	0.0785803	0.184506	TRUE	FALSE	0	None
UBXN1	4.09416e-11	0.984564	1	2.09687e-12	1.71934e-11	FALSE	TRUE	0	trough
CMC1	4.17727e-11	0.483149	1	4.3102e-12	3.47956e-11	FALSE	TRUE	0	trough
CAMLG	4.35073e-11	0.994222	1	2.21175e-12	1.80746e-11	FALSE	TRUE	0	trough
OAZ2	4.5619e-11	0.312573	0.979923	7.24302e-12	5.77704e-11	FALSE	TRUE	0	trough
CISD1	4.74803e-11	0.0212999	0.126042	1.05409e-10	7.89112e-10	FALSE	TRUE	0	trough
YPEL5	5.12907e-11	0.858364	1	3.03027e-12	2.47084e-11	FALSE	TRUE	0	trough
RPS4XP13	5.37135e-11	4.46895e-13	1.21059e-11	1	1	TRUE	FALSE	0	None
SF3B1	5.40502e-11	3.89587e-11	8.84919e-10	0.0303365	0.0825144	TRUE	FALSE	0	None
COA1	6.07572e-11	0.00174865	0.0138716	1.57295e-09	1.10834e-08	FALSE	TRUE	0	trough
PLGRKT	6.28658e-11	1	1	3.20515e-12	2.61052e-11	FALSE	TRUE	0	trough
STN1	6.54522e-11	0.999985	1	3.35715e-12	2.71918e-11	FALSE	TRUE	0	trough
RPL26L1	6.71136e-11	0.0185225	0.111869	1.72834e-10	1.28597e-09	FALSE	TRUE	0	trough
TMEM9	6.77794e-11	0.575091	1	5.99503e-12	4.81313e-11	FALSE	TRUE	0	trough
H2AFZP2	7.86238e-11	2.22532e-09	4.1101e-08	0.00102065	0.00394142	TRUE	FALSE	0	None
PSMA1	8.06407e-11	8.934e-10	1.75183e-08	0.00247205	0.0088112	TRUE	FALSE	0	None
CCDC167	8.41613e-11	0.365633	1	1.17052e-11	9.27536e-11	FALSE	TRUE	0	trough
NUDT5	8.65013e-11	3.04816e-05	0.000326417	1.17658e-07	7.28046e-07	TRUE	FALSE	0	None
CHID1	8.77095e-11	0.99073	1	4.58845e-12	3.7001e-11	FALSE	TRUE	0	trough
CYB5R3	9.07027e-11	7.7638e-13	2.08002e-11	1	1	FALSE	FALSE	0	None
CDC42P6	9.25788e-11	1	1	4.80213e-12	3.86814e-11	FALSE	TRUE	0	trough
TMEM41B	9.28233e-11	0.245068	0.836337	1.91893e-11	1.50429e-10	FALSE	TRUE	0	trough
GAMT	9.61871e-11	1.3839e-05	0.00016041	2.82702e-07	1.69761e-06	TRUE	FALSE	0	None
CCDC58	9.72089e-11	0.0115799	0.0736484	4.01553e-10	2.93402e-09	FALSE	TRUE	0	recession
SMS	1.05739e-10	0.000553199	0.00487482	8.57438e-09	5.78533e-08	FALSE	TRUE	0	trough
TMEM14B	1.14171e-10	0.449249	1	1.31144e-11	1.03584e-10	FALSE	TRUE	0	trough
REEP5	1.16752e-10	0.996247	1	6.13849e-12	4.92291e-11	FALSE	TRUE	0	trough
CALD1	1.19472e-10	6.06776e-05	0.000627717	8.38738e-08	5.26118e-07	TRUE	FALSE	0	None
NACA3P	1.24268e-10	4.29995e-08	7.05153e-07	9.66048e-05	0.000447314	TRUE	FALSE	0	None
PALLD	1.29327e-10	2.88301e-06	3.7255e-05	1.75275e-06	9.81596e-06	TRUE	FALSE	0	None
ZBTB8OS	1.3008e-10	1.17514e-12	3.10289e-11	0.995366	1	TRUE	FALSE	0	None
SMARCA5	1.37819e-10	0.000361721	0.00329468	1.70536e-08	1.13391e-07	FALSE	TRUE	0	recession
KPNA2	1.43165e-10	1.69642e-11	4.02845e-10	0.157374	0.324966	TRUE	FALSE	0	None
LAMTOR1	1.47626e-10	1.48758e-05	0.000171643	4.08846e-07	2.42916e-06	TRUE	FALSE	0	None
MMADHC	1.50176e-10	0.00771384	0.0515242	9.36845e-10	6.70458e-09	FALSE	TRUE	0	trough
PDIA3	1.57924e-10	0.01234	0.0782104	6.23032e-10	4.49838e-09	FALSE	TRUE	0	trough
TXN2	1.61536e-10	2.01039e-06	2.6686e-05	3.11795e-06	1.71261e-05	TRUE	FALSE	0	None
SMC4	1.69509e-10	3.69769e-10	7.45038e-09	0.0116609	0.0357751	TRUE	FALSE	0	None
CPE	1.7789e-10	0.755467	1	1.24666e-11	9.86025e-11	FALSE	TRUE	0	trough
MVB12A	1.78288e-10	0.999144	1	9.49531e-12	7.54877e-11	FALSE	TRUE	0	trough
CHPF	1.98237e-10	7.28734e-09	1.27817e-07	0.000836706	0.00326731	TRUE	FALSE	0	None
RAB10	2.2407e-10	0.0505085	0.255476	2.25014e-10	1.66238e-09	FALSE	TRUE	0	trough
SPTSSA	2.34885e-10	0.48383	1	2.57609e-11	2.00441e-10	FALSE	TRUE	0	trough
ELOVL1	2.36945e-10	0.869718	1	1.46168e-11	1.15078e-10	FALSE	TRUE	0	trough
ACAT1	2.39301e-10	0.930156	1	1.38249e-11	1.09078e-10	FALSE	TRUE	0	trough
CISD2	2.65209e-10	2.41157e-12	6.23258e-11	0.999992	1	TRUE	FALSE	0	None
DHCR7	2.70768e-10	0.748285	1	1.94591e-11	1.52218e-10	FALSE	TRUE	0	trough
THOC7	2.85875e-10	1.35887e-11	3.29098e-10	0.347613	0.602331	TRUE	FALSE	0	None
LYAR	3.00777e-10	0.000997472	0.00833773	1.41703e-08	9.44771e-08	FALSE	TRUE	0	recession
TM7SF2	3.02862e-10	0.668685	1	2.44098e-11	1.90334e-10	FALSE	TRUE	0	trough
QSOX1	3.07859e-10	1	1	1.67246e-11	1.31249e-10	FALSE	TRUE	0	trough
HDLBP	3.28672e-10	0.646538	1	2.74657e-11	2.13253e-10	FALSE	TRUE	0	trough
RRAS	3.44003e-10	0.971531	1	1.93077e-11	1.51195e-10	FALSE	TRUE	0	trough
METTL26	3.46604e-10	0.00611479	0.042073	2.79142e-09	1.92988e-08	FALSE	TRUE	0	trough
ATOX1	3.54612e-10	3.27721e-12	8.41035e-11	1	1	TRUE	FALSE	0	None
MRPL32	3.74751e-10	8.00227e-10	1.58185e-08	0.0123988	0.0378012	TRUE	FALSE	0	None
TXNRD1	3.75933e-10	3.69748e-12	9.42278e-11	0.98962	1	TRUE	FALSE	0	None
WBP11	3.82349e-10	1.49208e-09	2.81992e-08	0.00710571	0.0230369	TRUE	FALSE	0	None
KRTCAP3	3.86655e-10	0.342675	1	6.06137e-11	4.61801e-10	FALSE	TRUE	0	trough
CCDC34	3.89855e-10	3.62273e-12	9.26455e-11	1	1	TRUE	FALSE	0	None
PDIA5	4.04073e-10	0.541998	1	4.04652e-11	3.11212e-10	FALSE	TRUE	0	trough
PABPC3	4.10098e-10	0.507063	1	4.38679e-11	3.36344e-10	FALSE	TRUE	0	recession
ISOC2	4.10605e-10	0.917306	1	2.45494e-11	1.91218e-10	FALSE	TRUE	0	trough
FBXO2	4.25884e-10	0.996602	1	2.35058e-11	1.83481e-10	FALSE	TRUE	0	trough
MRTO4	4.44174e-10	0.048219	0.246109	4.78409e-10	3.48515e-09	FALSE	TRUE	0	recession
PYGL	4.53731e-10	0.958843	1	2.60745e-11	2.02666e-10	FALSE	TRUE	0	trough
RALB	4.67173e-10	0.349068	1	7.2439e-11	5.48466e-10	FALSE	TRUE	0	trough
ATP5F1C	4.71778e-10	2.43387e-11	5.65122e-10	0.33316	0.58485	TRUE	FALSE	0	None
CTNNAL1	5.12874e-10	4.91308e-12	1.2434e-10	0.998709	1	TRUE	FALSE	0	None
ALKBH7	5.22576e-10	0.796939	1	3.62064e-11	2.79339e-10	FALSE	TRUE	0	trough
CALM3	5.27628e-10	0.301548	0.956293	9.48786e-11	7.12466e-10	FALSE	TRUE	0	trough
MYL6B	5.5949e-10	0.250574	0.84847	1.2091e-10	9.04225e-10	FALSE	TRUE	0	trough
DKC1	5.63545e-10	0.0014935	0.012017	1.82749e-08	1.20961e-07	FALSE	TRUE	0	recession
GALE	6.00186e-10	0.797097	1	4.1801e-11	3.21148e-10	FALSE	TRUE	0	trough
GALK1	6.14905e-10	1	1	3.43124e-11	2.65286e-10	FALSE	TRUE	0	trough
TXNP6	6.45277e-10	0.703813	1	5.09231e-11	3.88781e-10	FALSE	TRUE	0	recession
YIF1A	7.30615e-10	0.65439	1	6.22295e-11	4.73618e-10	FALSE	TRUE	0	trough
KRT18P10	7.65083e-10	7.39712e-12	1.85919e-10	1	1	FALSE	FALSE	0	None
ELK3	7.69637e-10	0.495859	1	8.6228e-11	6.49507e-10	FALSE	TRUE	0	trough
MRPL55	7.79073e-10	1	1	4.3871e-11	3.36344e-10	FALSE	TRUE	0	trough
TIMMDC1	8.00773e-10	7.76319e-12	1.93129e-10	1	1	TRUE	FALSE	0	None
CNOT7	8.25219e-10	1.50234e-11	3.60267e-10	0.739448	1	TRUE	FALSE	0	None
MXI1	8.55965e-10	0.561199	1	8.52931e-11	6.43128e-10	FALSE	TRUE	0	trough
CUX1	8.57656e-10	0.0272977	0.15437	1.65141e-09	1.16139e-08	FALSE	TRUE	0	trough
AHSA1	8.85825e-10	2.58778e-11	5.97066e-10	0.533135	0.823474	TRUE	FALSE	0	None
RWDD1	9.08061e-10	9.10054e-12	2.24869e-10	0.996955	1	TRUE	FALSE	0	None
TMEM123	9.73389e-10	0.794302	1	6.93413e-11	5.26102e-10	FALSE	TRUE	0	trough
ZWINT	9.7446e-10	0.00573655	0.0398832	8.65771e-09	5.83617e-08	FALSE	TRUE	0	recession
APMAP	1.02724e-09	0.898622	1	6.49753e-11	4.94002e-10	FALSE	TRUE	0	trough
C20orf27	1.18228e-09	0.000710816	0.00615256	8.09951e-08	5.09371e-07	FALSE	TRUE	0	trough
IDH1	1.19873e-09	0.997848	1	6.88468e-11	5.22892e-10	FALSE	TRUE	0	trough
ETFB	1.22501e-09	0.992757	1	7.07717e-11	5.36398e-10	FALSE	TRUE	0	trough
PTGES3P1	1.2313e-09	0.162449	0.627657	4.19461e-10	3.06181e-09	FALSE	TRUE	0	trough
PRKCSH	1.29656e-09	0.734513	1	1.00886e-10	7.56799e-10	FALSE	TRUE	0	trough
PIH1D1	1.33517e-09	0.984829	1	7.80177e-11	5.90095e-10	FALSE	TRUE	0	trough
ANXA6	1.36e-09	0.997576	1	7.85311e-11	5.93364e-10	FALSE	TRUE	0	trough
RUVBL1	1.37097e-09	1.40082e-11	3.38139e-10	0.997892	1	TRUE	FALSE	0	None
MRPS16	1.43265e-09	0.00231585	0.0177549	3.12585e-08	2.03947e-07	FALSE	TRUE	0	trough
YARS	1.45872e-09	0.000735986	0.00634788	9.72741e-08	6.0705e-07	FALSE	TRUE	0	recession
SQLE	1.46513e-09	0.15418	0.606276	5.2891e-10	3.83394e-09	FALSE	TRUE	0	trough
MRPL1	1.46937e-09	0.00803724	0.0535377	9.53113e-09	6.40723e-08	FALSE	TRUE	0	recession
VAMP8	1.49881e-09	0.0754148	0.354771	1.09056e-09	7.7591e-09	FALSE	TRUE	0	trough
BLVRA	1.53471e-09	0.971636	1	9.1389e-11	6.87674e-10	FALSE	TRUE	0	trough
PSMG1	1.55293e-09	3.47487e-11	7.94226e-10	0.661082	0.953272	TRUE	FALSE	0	None
CMBL	1.57461e-09	0.985231	1	9.25931e-11	6.96019e-10	FALSE	TRUE	0	trough
STRAP	1.59212e-09	0.0649293	0.315125	1.34434e-09	9.50734e-09	FALSE	TRUE	0	trough
ILF3	1.62465e-09	1.73213e-11	4.09993e-10	0.991319	1	TRUE	FALSE	0	None
TMC4	1.63557e-09	0.411762	1	2.26554e-10	1.67206e-09	FALSE	TRUE	0	trough
IDH2	1.67181e-09	0.519383	1	1.84607e-10	1.37078e-09	FALSE	TRUE	0	trough
CCDC85B	1.67599e-09	7.03984e-06	8.63915e-05	1.01614e-05	5.31242e-05	TRUE	FALSE	0	None
RPL7	1.73346e-09	1.76128e-11	4.15549e-10	1	1	TRUE	FALSE	0	None
DAZAP2	1.93056e-09	1.97466e-11	4.62019e-10	1	1	FALSE	FALSE	0	None
SLC50A1	1.93288e-09	1.97719e-11	4.62019e-10	1	1	TRUE	FALSE	0	None
MATR3	1.97437e-09	2.7531e-11	6.33214e-10	0.892532	1	TRUE	FALSE	0	None
RHEB	1.98068e-09	4.18285e-11	9.44239e-10	0.694615	0.984767	TRUE	FALSE	0	None
PLOD1	1.98427e-09	0.523468	1	2.18955e-10	1.61925e-09	FALSE	TRUE	0	trough
ENDOD1	2.07201e-09	0.113727	0.47777	1.02142e-09	7.28848e-09	FALSE	TRUE	0	trough
EREG	2.10161e-09	0.00117825	0.00974858	8.97362e-08	5.61446e-07	FALSE	TRUE	0	recession
RPL21P16	2.28468e-09	0.865544	1	1.54899e-10	1.15605e-09	FALSE	TRUE	0	trough
RABAC1	2.31191e-09	0.99979	1	1.36152e-10	1.01718e-09	FALSE	TRUE	0	trough
EIF1AX	2.48699e-09	1.52489e-05	0.000175087	7.22438e-06	3.82615e-05	TRUE	FALSE	0	None
UBA1	2.66627e-09	0.997717	1	1.58282e-10	1.17889e-09	FALSE	TRUE	0	trough
TSEN34	2.7405e-09	0.00831485	0.0551358	1.7594e-08	1.16666e-07	FALSE	TRUE	0	trough
MRPL36	2.85114e-09	0.00778165	0.0519297	1.95554e-08	1.2932e-07	FALSE	TRUE	0	trough
SEPTIN2	2.90065e-09	0.00464723	0.032904	3.29096e-08	2.14528e-07	FALSE	TRUE	0	trough
CIP2A	2.93071e-09	2.28843e-07	3.45817e-06	0.000477176	0.00195851	TRUE	FALSE	0	None
RPL9	2.98042e-09	0.134383	0.545438	1.26611e-09	8.97317e-09	FALSE	TRUE	0	trough
CHCHD1	3.00946e-09	0.145198	0.57936	1.18566e-09	8.41937e-09	FALSE	TRUE	0	trough
RMDN1	3.09833e-09	0.0491265	0.249817	3.52669e-09	2.41745e-08	FALSE	TRUE	0	trough
AK2	3.13626e-09	0.997739	1	1.87455e-10	1.39051e-09	FALSE	TRUE	0	trough
COL6A1	3.23225e-09	0.72659	1	2.63941e-10	1.94603e-09	FALSE	TRUE	0	trough
PCMT1	3.36151e-09	1	1	1.90193e-10	1.4094e-09	FALSE	TRUE	0	trough
DCTN3	3.49334e-09	0.00158412	0.0127043	1.13808e-07	7.06012e-07	FALSE	TRUE	0	trough
CNFN	3.58675e-09	3.81453e-11	8.69142e-10	1	1	FALSE	FALSE	0	None
TRAPPC2L	3.64934e-09	4.45803e-05	0.000467135	3.80085e-06	2.06687e-05	TRUE	FALSE	0	None
SNRPGP2	3.89619e-09	1.37073e-06	1.85658e-05	0.000115683	0.000525531	TRUE	FALSE	0	None
TMEM70	3.9836e-09	0.000357577	0.003261	5.53752e-07	3.23235e-06	FALSE	TRUE	0	recession
PPP2R5C	4.05915e-09	0.464202	1	5.19031e-10	3.77355e-09	FALSE	TRUE	0	trough
USP10	4.11875e-09	1.61854e-06	2.1761e-05	0.000104426	0.000480059	TRUE	FALSE	0	None
BLOC1S2	4.17558e-09	1.00033e-07	1.5734e-06	0.00149057	0.00556793	TRUE	FALSE	0	None
NDUFS2	4.25017e-09	0.909396	1	2.81809e-10	2.06943e-09	FALSE	TRUE	0	trough
NDUFA5	4.29109e-09	4.61631e-11	1.0357e-09	1	1	TRUE	FALSE	0	None
RNF114	4.41787e-09	0.989223	1	2.70196e-10	1.98815e-09	FALSE	TRUE	0	trough
PFDN4	4.42352e-09	4.33121e-08	7.08691e-07	0.00346543	0.0119897	TRUE	FALSE	0	None
SNX6	4.47659e-09	5.56408e-11	1.22577e-09	0.963124	1	TRUE	FALSE	0	None
TIPRL	4.51513e-09	1	1	2.6914e-10	1.98237e-09	FALSE	TRUE	0	trough
KIAA1191	4.88365e-09	5.29791e-11	1.17421e-09	1	1	TRUE	FALSE	0	None
SEPTIN11	4.99766e-09	5.50589e-11	1.21662e-09	0.99877	1	TRUE	FALSE	0	None
BCKDK	4.99897e-09	1	1	3.04069e-10	2.23065e-09	FALSE	TRUE	0	trough
ECHS1	4.99939e-09	1.3631e-10	2.86485e-09	0.606222	0.898509	TRUE	FALSE	0	None
SPCS3	5.1262e-09	1	1	3.12085e-10	2.28716e-09	FALSE	TRUE	0	trough
ATAD2	5.31397e-09	5.81907e-11	1.2781e-09	0.999816	1	TRUE	FALSE	0	None
MRPL42	5.67888e-09	0.00846874	0.0558022	3.68066e-08	2.37393e-07	FALSE	TRUE	0	trough
CLPTM1L	5.73408e-09	0.00742026	0.0498363	4.22888e-08	2.70288e-07	FALSE	TRUE	0	recession
MRPS23	5.78331e-09	6.33878e-11	1.38808e-09	1	1	TRUE	FALSE	0	None
MCM5	6.07542e-09	0.0275437	0.155563	1.24975e-08	8.36291e-08	FALSE	TRUE	0	recession
GDI1	6.20484e-09	1	1	1.74542e-10	1.29736e-09	FALSE	TRUE	0	trough
MRPL40	6.21278e-09	7.54513e-11	1.6327e-09	0.978479	1	TRUE	FALSE	0	None
RER1	6.23612e-09	6.87346e-11	1.50067e-09	1	1	TRUE	FALSE	0	None
ARL6IP5	6.32191e-09	0.390716	1	9.75068e-10	6.9645e-09	FALSE	TRUE	0	trough
EXD3	7.07444e-09	0.603095	1	7.16893e-10	5.16587e-09	FALSE	TRUE	0	trough
TMEM107	7.07459e-09	0.0134341	0.0841961	2.94928e-08	1.92771e-07	FALSE	TRUE	0	trough
H3F3AP6	7.2029e-09	0.256138	0.861329	1.68864e-09	1.18643e-08	FALSE	TRUE	0	trough
GOLT1B	7.28525e-09	0.0358357	0.193291	1.16761e-08	7.82044e-08	FALSE	TRUE	0	trough
RTL8C	7.30264e-09	8.13175e-11	1.75444e-09	1	1	TRUE	FALSE	0	None
ARPC4	7.33018e-09	1.70447e-05	0.000193279	1.9663e-05	9.91831e-05	TRUE	FALSE	0	None
NCBP2	7.43469e-09	0.228232	0.796035	1.95378e-09	1.36877e-08	FALSE	TRUE	0	trough
PLAAT3	7.715e-09	1	1	4.77668e-10	3.48321e-09	FALSE	TRUE	0	trough
HMGB3	7.89145e-09	1.05924e-05	0.000126796	3.35043e-05	0.00016524	TRUE	FALSE	0	None
TM2D1	8.43559e-09	0.9125	1	5.74307e-10	4.15478e-09	FALSE	TRUE	0	trough
SLC7A11	8.45117e-09	1	1	5.26068e-10	3.81712e-09	FALSE	TRUE	0	recession
SNRPEP2	8.56094e-09	1.95361e-07	2.97062e-06	0.00163088	0.00604004	TRUE	FALSE	0	None
TRAM1	8.64256e-09	9.73306e-11	2.07544e-09	1	1	TRUE	FALSE	0	None
GNL3	8.80934e-09	4.03707e-08	6.65025e-07	0.0073329	0.0237104	TRUE	FALSE	0	None
TNNT1	8.90368e-09	0.527739	1	1.03853e-09	7.39609e-09	FALSE	TRUE	0	trough
GRPEL1	9.11238e-09	0.00025873	0.0024386	1.78085e-06	9.95803e-06	FALSE	TRUE	0	trough
ERO1A	9.1961e-09	0.641711	1	8.8707e-10	6.35459e-09	FALSE	TRUE	0	trough
USO1	9.6541e-09	1.09527e-10	2.32197e-09	1	1	TRUE	FALSE	0	None
CCDC25	9.99962e-09	0.00101114	0.00844232	5.23013e-07	3.06516e-06	FALSE	TRUE	0	trough
SMC3	1.0502e-08	3.90134e-07	5.74133e-06	0.0010433	0.00401826	TRUE	FALSE	0	None
CCNB1	1.08008e-08	2.41955e-10	4.99904e-09	0.718321	1	TRUE	FALSE	0	None
CMTM6	1.09681e-08	1	1	6.8104e-10	4.91235e-09	FALSE	TRUE	0	trough
DNAJC15	1.15636e-08	1.63009e-05	0.000185998	3.27566e-05	0.000161661	TRUE	FALSE	0	None
SC5D	1.16656e-08	0.777902	1	9.41958e-10	6.73459e-09	FALSE	TRUE	0	trough
UFC1	1.22116e-08	8.50759e-05	0.000858269	7.05814e-06	3.74353e-05	TRUE	FALSE	0	None
PSPHP1	1.23733e-08	0.890387	1	8.7771e-10	6.29369e-09	FALSE	TRUE	0	trough
NQO2	1.28491e-08	0.998725	1	8.15958e-10	5.86816e-09	FALSE	TRUE	0	trough
UBALD2	1.33922e-08	0.763182	1	1.10862e-09	7.87994e-09	FALSE	TRUE	0	trough
ZNF326	1.34227e-08	0.0231202	0.134421	3.38163e-08	2.19656e-07	FALSE	TRUE	0	recession
ATP5ME	1.45788e-08	0.00326364	0.0240628	2.47766e-07	1.49646e-06	FALSE	TRUE	0	recession
TXNL1	1.50504e-08	2.27348e-10	4.71054e-09	0.916112	1	TRUE	FALSE	0	None
SUGT1	1.56252e-08	3.01905e-05	0.000324248	2.46738e-05	0.000123352	TRUE	FALSE	0	None
BABAM1	1.56737e-08	0.770877	1	1.29396e-09	9.16166e-09	FALSE	TRUE	0	trough
DHRS7	1.57329e-08	1.84487e-10	3.86631e-09	1	1	FALSE	FALSE	0	None
SSB	1.60877e-08	0.0872285	0.395529	1.11834e-08	7.50418e-08	FALSE	TRUE	0	recession
CWC15	1.68409e-08	2.23689e-10	4.64791e-09	0.970891	1	TRUE	FALSE	0	None
MPHOSPH6	1.7666e-08	2.20977e-10	4.60464e-09	0.990189	1	TRUE	FALSE	0	None
PLP2	1.83956e-08	0.998199	1	1.18802e-09	8.4279e-09	FALSE	TRUE	0	trough
ARHGAP18	1.8564e-08	0.0044139	0.0315884	2.37464e-07	1.43895e-06	FALSE	TRUE	0	trough
MYL9	1.88887e-08	0.0335623	0.183464	3.35632e-08	2.184e-07	FALSE	TRUE	0	trough
DDX39A	1.93834e-08	0.00626753	0.0429775	1.76629e-07	1.08378e-06	FALSE	TRUE	0	recession
MCM6	1.9861e-08	0.36127	1	3.47754e-09	2.38824e-08	FALSE	TRUE	0	recession
MRPS35	2.01621e-08	3.22019e-09	5.81542e-08	0.158466	0.326915	TRUE	FALSE	0	None
MTHFD2	2.02427e-08	1	1	1.12511e-14	1.0338e-13	FALSE	TRUE	0	recession
IFT43	2.05677e-08	0.883466	1	1.50453e-09	1.06218e-08	FALSE	TRUE	0	trough
MT1X	2.08728e-08	1	1	1.34538e-09	9.50734e-09	FALSE	TRUE	0	trough
MRPS15	2.14422e-08	0.147259	0.585227	9.05248e-09	6.09667e-08	FALSE	TRUE	0	trough
RDH11	2.18933e-08	0.925395	1	1.5349e-09	1.08257e-08	FALSE	TRUE	0	trough
MPLKIP	2.30768e-08	2.77846e-10	5.69235e-09	1	1	TRUE	FALSE	0	None
TMOD3	2.43019e-08	2.26112e-08	3.81936e-07	0.0337462	0.0906266	TRUE	FALSE	0	None
SCOC	2.46663e-08	0.625012	1	2.55239e-09	1.77454e-08	FALSE	TRUE	0	trough
RFC4	2.46742e-08	2.98421e-10	6.07982e-09	1	1	TRUE	FALSE	0	None
TMEM205	2.49087e-08	0.591907	1	2.71955e-09	1.8836e-08	FALSE	TRUE	0	trough
KITLG	2.60421e-08	0.00958083	0.0624547	1.58937e-07	9.79329e-07	FALSE	TRUE	0	trough
MRPS6	2.7068e-08	0.989923	1	1.79421e-09	1.25819e-08	FALSE	TRUE	0	trough
STK39	2.73955e-08	1	1	1.76737e-09	1.24055e-08	FALSE	TRUE	0	trough
DSP	2.77918e-08	0.484724	1	3.70731e-09	2.53888e-08	FALSE	TRUE	0	trough
DDAH2	2.79357e-08	0.827279	1	2.21029e-09	1.54256e-08	FALSE	TRUE	0	trough
SMIM26	2.88908e-08	0.901087	1	2.1059e-09	1.47252e-08	FALSE	TRUE	0	trough
PIN1	3.20027e-08	0.017616	0.107549	1.08924e-07	6.7629e-07	FALSE	TRUE	0	trough
TRAPPC3	3.20642e-08	0.719819	1	2.92544e-09	2.01855e-08	FALSE	TRUE	0	trough
WSB1	3.26019e-08	0.119516	0.495264	1.71912e-08	1.14202e-07	FALSE	TRUE	0	trough
NPM1P6	3.36796e-08	5.47184e-06	6.8063e-05	0.000277755	0.00118758	TRUE	FALSE	0	None
FUNDC2	3.68362e-08	0.782408	1	3.11805e-09	2.14538e-08	FALSE	TRUE	0	trough
SREBF2	3.74273e-08	0.664221	1	3.72081e-09	2.54574e-08	FALSE	TRUE	0	trough
TARDBP	3.76035e-08	0.953972	1	2.62474e-09	1.82138e-08	FALSE	TRUE	0	recession
SCP2	3.91971e-08	0.999212	1	2.61997e-09	1.8198e-08	FALSE	TRUE	0	trough
LOXL2	4.16403e-08	0.999094	1	2.79165e-09	1.92988e-08	FALSE	TRUE	0	trough
TCEAL8	4.30465e-08	0.945701	1	3.04994e-09	2.10248e-08	FALSE	TRUE	0	trough
SDHD	4.58048e-08	0.000897754	0.00761737	2.84067e-06	1.56805e-05	FALSE	TRUE	0	trough
CHCHD6	4.60134e-08	0.771109	1	3.99261e-09	2.72406e-08	FALSE	TRUE	0	trough
DPY30	4.63339e-08	1	1	3.10874e-09	2.14099e-08	FALSE	TRUE	0	trough
NARS	4.82381e-08	0.000529749	0.00469078	4.99037e-06	2.68972e-05	FALSE	TRUE	0	recession
TPT1P4	5.2977e-08	0.798346	1	4.47367e-09	3.04944e-08	FALSE	TRUE	0	trough
HNRNPA0	5.41666e-08	7.0217e-10	1.39178e-08	0.998879	1	TRUE	FALSE	0	None
RAP1A	5.67051e-08	0.211832	0.754007	1.75463e-08	1.16455e-07	FALSE	TRUE	0	trough
HNRNPA3P6	5.80587e-08	0.149923	0.593739	2.51958e-08	1.6587e-07	FALSE	TRUE	0	trough
SLC25A4	5.81987e-08	0.999466	1	3.96383e-09	2.70695e-08	FALSE	TRUE	0	trough
COA4	5.8518e-08	0.00687846	0.0466689	5.09466e-07	2.99537e-06	FALSE	TRUE	0	trough
HADHA	5.86931e-08	0.145276	0.57936	2.62786e-08	1.72688e-07	FALSE	TRUE	0	trough
GHITM	5.90194e-08	9.75999e-10	1.90868e-08	0.918742	1	TRUE	FALSE	0	None
TCEA1P2	6.11312e-08	3.12356e-09	5.66008e-08	0.431502	0.707918	TRUE	FALSE	0	None
CTSV	6.38462e-08	0.0972913	0.425727	4.24189e-08	2.70726e-07	FALSE	TRUE	0	trough
KRTAP2-3	6.39207e-08	0.0642842	0.312408	6.35929e-08	4.03049e-07	FALSE	TRUE	0	trough
IER3	6.65221e-08	3.96983e-05	0.000419586	8.40566e-05	0.000394096	TRUE	FALSE	0	None
LHPP	6.79574e-08	0.111919	0.473715	3.95032e-08	2.53444e-07	FALSE	TRUE	0	trough
LSM6	6.86117e-08	8.93149e-10	1.75183e-08	1	1	TRUE	FALSE	0	None
IGF2BP2	7.38777e-08	0.995858	1	5.10883e-09	3.47914e-08	FALSE	TRUE	0	trough
ERGIC1	7.56878e-08	0.0627271	0.306062	7.77148e-08	4.89162e-07	FALSE	TRUE	0	trough
AIFM2	8.06069e-08	1.0619e-09	2.06561e-08	1	1	TRUE	FALSE	0	None
RPS6P25	8.26002e-08	0.983344	1	5.81497e-09	3.95267e-08	FALSE	TRUE	0	trough
DDX5	8.42924e-08	4.84746e-07	7.03459e-06	0.00688318	0.022355	TRUE	FALSE	0	None
FAT1	8.66747e-08	0.000280589	0.00261097	1.68931e-05	8.57435e-05	FALSE	TRUE	0	trough
DCBLD2	9.27057e-08	1	1	3.98529e-14	3.57649e-13	FALSE	TRUE	0	recession
PPID	9.34224e-08	2.03151e-08	3.44744e-07	0.133613	0.285577	TRUE	FALSE	0	None
SPINT1	9.73655e-08	0.844079	1	8.02221e-09	5.41923e-08	FALSE	TRUE	0	trough
ELOVL5	9.91805e-08	1.32698e-09	2.54072e-08	1	1	TRUE	FALSE	0	None
ST13	9.96959e-08	1	1	6.92974e-09	4.69733e-08	FALSE	TRUE	0	trough
CPT1C	1.00946e-07	1	1	3.78401e-09	2.58657e-08	FALSE	TRUE	0	trough
FAM92A	1.0385e-07	0.000571025	0.00501378	1.02742e-05	5.35605e-05	FALSE	TRUE	0	trough
ADH5	1.04748e-07	0.912829	1	8.02437e-09	5.41923e-08	FALSE	TRUE	0	trough
SLC39A7	1.05321e-07	1.41552e-09	2.68913e-08	1	1	TRUE	FALSE	0	None
MIS18A	1.06264e-07	1.43298e-09	2.71523e-08	0.999896	1	TRUE	FALSE	0	None
RAD51C	1.06722e-07	1.68685e-09	3.14735e-08	0.955782	1	TRUE	FALSE	0	None
PSMB9	1.08326e-07	0.999335	1	7.60907e-09	5.14827e-08	FALSE	TRUE	0	trough
NMU	1.12274e-07	1.51628e-09	2.85091e-08	1	1	TRUE	FALSE	0	None
PSMD1	1.12397e-07	1	1	7.42724e-09	5.02989e-08	FALSE	TRUE	0	recession
BID	1.14474e-07	0.000761141	0.00655711	8.61533e-06	4.52351e-05	FALSE	TRUE	0	trough
UBE2N	1.1958e-07	4.76151e-05	0.000498222	0.000129072	0.000582378	TRUE	FALSE	0	None
SNF8	1.21168e-07	0.240899	0.826425	3.42951e-08	2.22568e-07	FALSE	TRUE	0	recession
COPA	1.31293e-07	0.409498	1	2.22407e-08	1.46681e-07	FALSE	TRUE	0	trough
ELOVL6	1.31911e-07	0.987852	1	9.46469e-09	6.36842e-08	FALSE	TRUE	0	trough
CNIH1	1.33168e-07	1.82184e-09	3.38197e-08	1	1	TRUE	FALSE	0	None
AP002387.2	1.33955e-07	0.353893	1	2.61881e-08	1.72248e-07	FALSE	TRUE	0	trough
RPS7P10	1.49026e-07	1.13539e-05	0.000135248	0.000633011	0.00254387	TRUE	FALSE	0	None
DTYMK	1.49864e-07	0.00115194	0.00957421	7.64066e-06	4.04076e-05	FALSE	TRUE	0	recession
EMP1	1.50762e-07	0.0186344	0.11236	5.19789e-07	3.04871e-06	FALSE	TRUE	0	trough
H3F3A	1.5519e-07	0.301636	0.956293	3.57128e-08	2.31358e-07	FALSE	TRUE	0	trough
HSPE1P4	1.58753e-07	2.20145e-09	4.07631e-08	1	1	TRUE	FALSE	0	None
SLC22A18	1.61064e-07	0.127789	0.523028	8.57175e-08	5.36762e-07	FALSE	TRUE	0	trough
MET	1.65148e-07	0.291793	0.935602	3.93749e-08	2.53025e-07	FALSE	TRUE	0	trough
AL441992.1	1.68699e-07	0.957077	1	1.2642e-08	8.4519e-08	FALSE	TRUE	0	trough
PRELID3B	1.73184e-07	2.41777e-09	4.44311e-08	1	1	TRUE	FALSE	0	None
NPEPPS	1.75493e-07	0.996659	1	1.26669e-08	8.4608e-08	FALSE	TRUE	0	trough
CLNS1A	1.83387e-07	0.355623	1	3.62464e-08	2.344e-07	FALSE	TRUE	0	trough
FGFBP1	1.84097e-07	0.0192797	0.115869	6.19688e-07	3.60286e-06	FALSE	TRUE	0	trough
MRPL21	1.93631e-07	2.79224e-06	3.62743e-05	0.00309774	0.0108302	TRUE	FALSE	0	None
ZFR	1.96945e-07	2.97408e-09	5.41105e-08	0.987048	1	TRUE	FALSE	0	None
MZT2A	2.0142e-07	0.184643	0.690075	7.57415e-08	4.77975e-07	FALSE	TRUE	0	recession
DNAJC19P9	2.04531e-07	0.000113995	0.00112823	9.73572e-05	0.000450108	FALSE	TRUE	0	trough
GPS1	2.07802e-07	8.17602e-06	9.8842e-05	0.00121179	0.00459225	TRUE	FALSE	0	None
DHX29	2.07904e-07	0.00122899	0.0101112	1.00868e-05	5.27716e-05	FALSE	TRUE	0	recession
HM13	2.19817e-07	3.12643e-09	5.66008e-08	1	1	TRUE	FALSE	0	None
MRPS26	2.25789e-07	1.33058e-07	2.06184e-06	0.0590151	0.144893	TRUE	FALSE	0	None
RPF2	2.35954e-07	0.34464	1	4.87024e-08	3.10557e-07	FALSE	TRUE	0	recession
NAA20	2.38237e-07	3.54528e-09	6.38674e-08	0.994354	1	TRUE	FALSE	0	None
C14orf119	2.39451e-07	0.984788	1	1.77718e-08	1.17739e-07	FALSE	TRUE	0	trough
IGFBP2	2.47703e-07	0.0742603	0.350866	2.28248e-07	1.38655e-06	FALSE	TRUE	0	trough
AK3	2.50071e-07	0.214484	0.76189	8.21601e-08	5.16253e-07	FALSE	TRUE	0	trough
PPP2R1A	2.51746e-07	0.021744	0.127842	7.65039e-07	4.42332e-06	FALSE	TRUE	0	trough
PSMD4	2.57402e-07	0.000199971	0.001927	7.2082e-05	0.000340573	FALSE	TRUE	0	trough
ESD	2.61607e-07	7.19664e-09	1.26529e-07	0.731056	1	TRUE	FALSE	0	None
FIBP	2.64408e-07	0.0109338	0.0698427	1.56795e-06	8.84191e-06	FALSE	TRUE	0	trough
ID2	2.68945e-07	0.46092	1	4.21005e-08	2.69399e-07	FALSE	TRUE	0	trough
MRPL27	2.7253e-07	0.0231125	0.134421	7.83497e-07	4.52646e-06	FALSE	TRUE	0	trough
RPL31P49	3.06956e-07	0.999999	1	2.27407e-08	1.49843e-07	FALSE	TRUE	0	trough
POP5	3.18783e-07	0.000155574	0.00151918	0.000114322	0.000520644	FALSE	TRUE	0	trough
LINC00467	3.30757e-07	4.85942e-09	8.68993e-08	1	1	FALSE	FALSE	0	None
PRIM1	3.33631e-07	3.85386e-08	6.37718e-07	0.248507	0.467121	TRUE	FALSE	0	None
UTP11	3.44324e-07	0.00971894	0.0632423	2.31605e-06	1.28525e-05	FALSE	TRUE	0	recession
PTS	3.55791e-07	0.0017285	0.0137416	1.26983e-05	6.53131e-05	FALSE	TRUE	0	trough
CHCHD7	3.60068e-07	0.761182	1	3.51037e-08	2.27614e-07	FALSE	TRUE	0	trough
GARS	3.66505e-07	0.6663	1	4.07201e-08	2.60794e-07	FALSE	TRUE	0	recession
ALYREF	3.6733e-07	5.42803e-09	9.68307e-08	1	1	TRUE	FALSE	0	None
HLA-DRB1	3.68338e-07	0.950697	1	2.89482e-08	1.8938e-07	FALSE	TRUE	0	trough
CDKN1A	3.76651e-07	0.766795	1	3.65463e-08	2.3613e-07	FALSE	TRUE	0	trough
LACTB2	3.85727e-07	5.73781e-09	1.0186e-07	1	1	FALSE	FALSE	0	None
PDCD4	3.98012e-07	1	1	2.98957e-08	1.9523e-07	FALSE	TRUE	0	trough
CMTM7	4.03951e-07	0.137876	0.554386	2.09024e-07	1.27294e-06	FALSE	TRUE	0	trough
MTLN	4.04255e-07	0.897379	1	3.37788e-08	2.19607e-07	FALSE	TRUE	0	trough
IFT20	4.06381e-07	0.387885	1	7.68974e-08	4.84852e-07	FALSE	TRUE	0	trough
KLK7	4.20201e-07	0.778086	1	4.04322e-08	2.59177e-07	FALSE	TRUE	0	trough
MRPS33	4.30669e-07	6.46402e-09	1.14474e-07	1	1	TRUE	FALSE	0	None
CCNB1IP1	4.30923e-07	0.109142	0.46519	2.80763e-07	1.68735e-06	FALSE	TRUE	0	trough
PSMG2	4.47669e-07	7.09701e-09	1.25078e-07	0.991464	1	TRUE	FALSE	0	None
ATP5F1D	4.48331e-07	1	1	3.34279e-08	2.17713e-07	FALSE	TRUE	0	recession
FAAHP1	4.58293e-07	0.945309	1	3.66488e-08	2.36584e-07	FALSE	TRUE	0	trough
GMNN	4.66423e-07	0.0214646	0.126607	1.47775e-06	8.35904e-06	FALSE	TRUE	0	recession
DCUN1D5	5.11155e-07	0.028592	0.160124	1.23217e-06	7.00238e-06	FALSE	TRUE	0	trough
STARD4	5.12261e-07	0.989924	1	3.94032e-08	2.53025e-07	FALSE	TRUE	0	trough
MINCR	5.32447e-07	0.959436	1	4.23134e-08	2.70288e-07	FALSE	TRUE	0	trough
CDH3	5.34263e-07	1	1	3.84508e-08	2.47561e-07	FALSE	TRUE	0	trough
ZNHIT3	5.3937e-07	0.401064	1	1.00297e-07	6.23785e-07	FALSE	TRUE	0	trough
EIF2AK1	5.51726e-07	7.23556e-07	1.02759e-05	0.0306545	0.0832398	TRUE	FALSE	0	None
PPIH	5.97808e-07	1	1	3.91944e-08	2.52126e-07	FALSE	TRUE	0	recession
TMEM160	6.15778e-07	0.271299	0.892937	1.6868e-07	1.03587e-06	FALSE	TRUE	0	recession
EXOSC7	6.16931e-07	0.858425	1	5.50851e-08	3.50037e-07	FALSE	TRUE	0	trough
LIMA1	6.54042e-07	0.998145	1	5.0584e-08	3.22275e-07	FALSE	TRUE	0	trough
SWI5	6.62478e-07	0.941598	1	5.42703e-08	3.45159e-07	FALSE	TRUE	0	trough
AHCY	6.75234e-07	0.205253	0.740246	2.43789e-07	1.47484e-06	FALSE	TRUE	0	trough
MRPS14	6.86577e-07	1.07104e-08	1.86072e-07	1	1	FALSE	FALSE	0	None
DNAJC7	7.35669e-07	4.77883e-07	6.94878e-06	0.0589476	0.144776	TRUE	FALSE	0	None
RPS4XP2	7.52529e-07	0.690365	1	8.39941e-08	5.26421e-07	FALSE	TRUE	0	trough
CRYL1	7.93913e-07	1	1	3.58707e-08	2.32176e-07	FALSE	TRUE	0	trough
LARS	7.9775e-07	0.0085118	0.0560353	6.34154e-06	3.37815e-05	FALSE	TRUE	0	trough
SF3A1	8.20651e-07	0.916548	1	6.98492e-08	4.41935e-07	FALSE	TRUE	0	recession
CD164	9.11288e-07	1.45281e-08	2.5002e-07	1	1	FALSE	FALSE	0	None
FTH1P11	9.14182e-07	1.58363e-06	2.13703e-05	0.0247393	0.0687213	TRUE	FALSE	0	None
TMED2	9.21106e-07	1.4731e-08	2.52917e-07	1	1	TRUE	FALSE	0	None
LAMB1	9.43215e-07	0.995393	1	7.46692e-08	4.72023e-07	FALSE	TRUE	0	trough
LSR	9.52041e-07	0.999998	1	7.50698e-08	4.74145e-07	FALSE	TRUE	0	trough
SERPINB6	9.8125e-07	0.999649	1	7.75328e-08	4.88437e-07	FALSE	TRUE	0	trough
RPL22	9.85681e-07	1.58546e-08	2.71571e-07	1	1	FALSE	FALSE	0	None
CISD3	1.00033e-06	3.13811e-06	4.01262e-05	0.0144674	0.0433489	TRUE	FALSE	0	None
IFT57	1.0124e-06	1.63227e-08	2.78935e-07	1	1	TRUE	FALSE	0	None
RPL26P30	1.02091e-06	1.87471e-08	3.18876e-07	0.967584	1	TRUE	FALSE	0	None
FXR1	1.03294e-06	0.994502	1	8.2269e-08	5.16494e-07	FALSE	TRUE	0	trough
FAM177A1	1.04141e-06	0.419917	1	1.91987e-07	1.1731e-06	FALSE	TRUE	0	trough
STAT2	1.07483e-06	0.888221	1	9.57788e-08	5.98229e-07	FALSE	TRUE	0	trough
MRPS36	1.09672e-06	0.856092	1	1.01414e-07	6.30199e-07	FALSE	TRUE	0	trough
DCAF7	1.159e-06	0.205616	0.740955	4.30137e-07	2.54177e-06	FALSE	TRUE	0	trough
GLUD1	1.16098e-06	0.000389034	0.00352589	0.000181449	0.000797067	FALSE	TRUE	0	trough
AC022968.1	1.16725e-06	0.00260985	0.0196991	2.94809e-05	0.000146185	FALSE	TRUE	0	trough
HNRNPDL	1.19021e-06	0.000523361	0.00463983	0.000140278	0.000627517	FALSE	TRUE	0	recession
RRP15	1.21235e-06	0.253352	0.856294	3.68288e-07	2.19532e-06	FALSE	TRUE	0	recession
ARL6IP1	1.21612e-06	1	1	9.54848e-08	5.96903e-07	FALSE	TRUE	0	trough
SEC62	1.22469e-06	0.271335	0.892937	3.48264e-07	2.07935e-06	FALSE	TRUE	0	trough
TMC6	1.23416e-06	0.99874	1	9.8898e-08	6.16658e-07	FALSE	TRUE	0	trough
PGM1	1.24615e-06	0.998289	1	9.9959e-08	6.22213e-07	FALSE	TRUE	0	trough
AIG1	1.24708e-06	0.869371	1	1.14446e-07	7.09371e-07	FALSE	TRUE	0	trough
CDK1	1.25519e-06	2.63429e-08	4.42924e-07	0.921047	1	TRUE	FALSE	0	None
OXLD1	1.29779e-06	0.00689617	0.0467024	1.2932e-05	6.64685e-05	FALSE	TRUE	0	trough
GRHPR	1.32304e-06	0.399903	1	2.59234e-07	1.56053e-06	FALSE	TRUE	0	trough
CD47	1.37478e-06	0.436795	1	2.47774e-07	1.49646e-06	FALSE	TRUE	0	trough
MZT2B	1.42614e-06	0.999217	1	1.15194e-07	7.13404e-07	FALSE	TRUE	0	recession
MYO6	1.45858e-06	2.42749e-08	4.09093e-07	1	1	TRUE	FALSE	0	None
SRSF10	1.51564e-06	0.000213174	0.00204078	0.000423981	0.00175793	FALSE	FALSE	0	None
SLC7A5	1.53924e-06	0.805468	1	1.5402e-07	9.49834e-07	FALSE	TRUE	0	recession
PRSS3	1.59659e-06	0.927789	1	1.39532e-07	8.6194e-07	FALSE	TRUE	0	trough
NDUFAF4	1.65227e-06	0.000628087	0.00548189	0.000165692	0.000733577	FALSE	TRUE	0	recession
SEC23A	1.68107e-06	0.0908792	0.406539	1.40555e-06	7.95683e-06	FALSE	TRUE	0	trough
LRRC59	1.70765e-06	0.0781834	0.365055	1.65319e-06	9.29395e-06	FALSE	TRUE	0	trough
SRP54	1.7454e-06	0.854503	1	1.66115e-07	1.02184e-06	FALSE	TRUE	0	trough
NUDT2	1.77641e-06	0.364786	1	3.87029e-07	2.30328e-06	FALSE	TRUE	0	trough
PTMAP5	1.77688e-06	1	1	1.37183e-07	8.48147e-07	FALSE	TRUE	0	trough
CEBPZOS	1.8027e-06	0.876724	1	1.67657e-07	1.03046e-06	FALSE	TRUE	0	trough
VPS35	1.84153e-06	1.12257e-07	1.75814e-06	0.465405	0.748948	TRUE	FALSE	0	None
DCTN2	1.8637e-06	0.997268	1	1.53222e-07	9.4571e-07	FALSE	TRUE	0	trough
OAT	1.86688e-06	0.789652	1	1.92612e-07	1.17593e-06	FALSE	TRUE	0	trough
SH3BGRL	1.87486e-06	0.600126	1	2.52639e-07	1.52459e-06	FALSE	TRUE	0	trough
MTAP	1.95254e-06	3.33475e-08	5.58132e-07	1	1	TRUE	FALSE	0	None
CRIPT	1.96359e-06	0.815699	1	1.96885e-07	1.20102e-06	FALSE	TRUE	0	trough
SIGIRR	1.97118e-06	0.883522	1	1.82921e-07	1.12051e-06	FALSE	TRUE	0	trough
AKR1B1	1.97507e-06	0.0211255	0.125213	6.82757e-06	3.62498e-05	FALSE	TRUE	0	trough
LRRFIP1	2.01308e-06	7.82615e-07	1.10503e-05	0.100291	0.225825	TRUE	FALSE	0	None
METAP2	2.01697e-06	3.59383e-08	5.97393e-07	0.994245	1	TRUE	FALSE	0	None
RPL37AP1	2.022e-06	0.00449527	0.0319829	3.10562e-05	0.000153684	FALSE	TRUE	0	recession
TMA7	2.02993e-06	2.56083e-05	0.000279848	0.00421821	0.0143431	TRUE	FALSE	0	None
RAC2	2.05334e-06	0.930266	1	1.81671e-07	1.11378e-06	FALSE	TRUE	0	trough
ADK	2.07863e-06	0.710712	1	2.39094e-07	1.44763e-06	FALSE	TRUE	0	trough
ACOT13	2.08488e-06	0.902807	1	1.90087e-07	1.16246e-06	FALSE	TRUE	0	trough
TMEM134	2.08977e-06	0.516944	1	3.27609e-07	1.95922e-06	FALSE	TRUE	0	trough
RPL3P7	2.10881e-06	0.738811	1	2.33795e-07	1.41789e-06	FALSE	TRUE	0	trough
PLAUR	2.17742e-06	3.75545e-08	6.22843e-07	1	1	FALSE	FALSE	0	None
ECI2	2.23143e-06	0.997491	1	1.854e-07	1.13474e-06	FALSE	TRUE	0	trough
RPUSD3	2.32779e-06	0.53074	1	3.57976e-07	2.13559e-06	FALSE	TRUE	0	trough
RTN3	2.39489e-06	1	1	1.9908e-07	1.21339e-06	FALSE	TRUE	0	trough
LRPAP1	2.39539e-06	0.155985	0.611075	1.21035e-06	6.89447e-06	FALSE	TRUE	0	trough
ECH1	2.40389e-06	0.477303	1	4.10588e-07	2.43753e-06	FALSE	TRUE	0	trough
TRA2B	2.41181e-06	9.6204e-07	1.34026e-05	0.0994693	0.224266	TRUE	FALSE	0	None
PSMC5	2.42729e-06	4.55372e-08	7.40132e-07	0.985437	1	TRUE	FALSE	0	None
SIKE1	2.48015e-06	0.692477	1	2.95674e-07	1.77114e-06	FALSE	TRUE	0	trough
MRPL22	2.48569e-06	0.00124391	0.0101995	0.000131973	0.000594733	FALSE	TRUE	0	trough
NCAPH	2.57489e-06	4.50462e-08	7.33782e-07	1	1	TRUE	FALSE	0	None
AP1S3	2.59713e-06	0.252454	0.854046	8.26734e-07	4.75746e-06	FALSE	TRUE	0	trough
ALCAM	2.60409e-06	0.239763	0.824853	8.71596e-07	5.01168e-06	FALSE	TRUE	0	trough
CRYM	2.64739e-06	0.999999	1	2.21706e-07	1.34905e-06	FALSE	TRUE	0	trough
CUEDC2	2.70672e-06	0.68396	1	3.28308e-07	1.9618e-06	FALSE	TRUE	0	trough
PSMC2	2.71817e-06	1.13774e-05	0.000135308	0.0120369	0.0368052	TRUE	FALSE	0	None
RAB7A	2.80573e-06	0.0504712	0.255465	4.26187e-06	2.30728e-05	FALSE	TRUE	0	trough
CALCOCO2	2.94227e-06	0.36532	1	6.59294e-07	3.82401e-06	FALSE	TRUE	0	trough
COA3	3.00654e-06	9.54469e-05	0.000957611	0.00183649	0.00673287	TRUE	FALSE	0	None
TCAF1	3.01557e-06	0.60573	1	4.14257e-07	2.45732e-06	FALSE	TRUE	0	trough
TWF2	3.06669e-06	0.375223	1	6.71225e-07	3.89013e-06	FALSE	TRUE	0	trough
DNASE2	3.10945e-06	0.958703	1	2.73976e-07	1.64791e-06	FALSE	TRUE	0	trough
SLC35B1	3.30796e-06	1.15076e-06	1.58804e-05	0.114973	0.253218	TRUE	FALSE	0	None
GOT1	3.32974e-06	5.96984e-08	9.59636e-07	1	1	FALSE	FALSE	0	None
SH3YL1	3.42445e-06	0.693269	1	4.15845e-07	2.46474e-06	FALSE	TRUE	0	trough
CLPP	3.51084e-06	6.65278e-08	1.06272e-06	0.991761	1	TRUE	FALSE	0	None
SUCLG1	3.58029e-06	6.6479e-08	1.06272e-06	0.996503	1	TRUE	FALSE	0	None
GCAT	3.62993e-06	1	1	2.88774e-07	1.73122e-06	FALSE	TRUE	0	trough
PAQR5	3.64936e-06	0.585613	1	5.24078e-07	3.06894e-06	FALSE	TRUE	0	trough
HSD17B10	3.90609e-06	0.00446787	0.031881	6.22709e-05	0.000297097	FALSE	TRUE	0	trough
RNASEH2B	3.92571e-06	0.000412696	0.0037219	0.00060673	0.00244767	FALSE	FALSE	0	None
VASP	3.96975e-06	0.922464	1	3.6865e-07	2.19569e-06	FALSE	TRUE	0	trough
TIMM17A	4.26345e-06	7.82899e-08	1.24481e-06	0.999987	1	TRUE	FALSE	0	None
HAT1	4.32902e-06	1.52199e-05	0.000175029	0.0147078	0.0439972	TRUE	FALSE	0	None
SLC3A2	4.37032e-06	0.0126831	0.0801073	2.5737e-05	0.000128404	FALSE	TRUE	0	recession
COMMD8	4.45447e-06	8.1598e-05	0.000824899	0.0031849	0.0111084	TRUE	FALSE	0	None
CENPM	4.53754e-06	7.21499e-07	1.02666e-05	0.230186	0.440151	TRUE	FALSE	0	None
SPTSSB	4.58157e-06	0.917049	1	4.31768e-07	2.54879e-06	FALSE	TRUE	0	trough
TSG101	4.72532e-06	8.75613e-08	1.38921e-06	1	1	TRUE	FALSE	0	None
AL080243.2	4.77041e-06	0.990593	1	4.18187e-07	2.47662e-06	FALSE	TRUE	0	trough
GTPBP4	4.77269e-06	0.0364497	0.194825	1.02212e-05	5.33602e-05	FALSE	TRUE	0	recession
LYRM1	4.95061e-06	1	1	4.30232e-07	2.54177e-06	FALSE	TRUE	0	trough
UBE2H	5.02516e-06	0.00997252	0.0645478	3.75551e-05	0.000183854	FALSE	TRUE	0	trough
PSMD6	5.07856e-06	1.32079e-06	1.79893e-05	0.153102	0.319029	TRUE	FALSE	0	None
POLB	5.26859e-06	9.86452e-08	1.5583e-06	1	1	FALSE	FALSE	0	None
HP1BP3	5.37597e-06	1.53004e-07	2.35099e-06	0.841412	1	TRUE	FALSE	0	None
GCA	5.43317e-06	0.663044	1	7.08994e-07	4.10576e-06	FALSE	TRUE	0	trough
THRAP3	5.53374e-06	0.00249684	0.0189047	0.000156488	0.000695775	FALSE	TRUE	0	recession
UQCRC1	5.61027e-06	0.989266	1	4.97561e-07	2.93008e-06	FALSE	TRUE	0	trough
PDLIM3	5.7108e-06	0.980917	1	5.11242e-07	3.00098e-06	FALSE	TRUE	0	trough
ITGA2	5.72079e-06	0.999981	1	5.02714e-07	2.95804e-06	FALSE	TRUE	0	trough
EIF3G	5.98623e-06	0.00642547	0.0440037	6.88104e-05	0.000326381	FALSE	TRUE	0	trough
TMEM208	6.00377e-06	0.994051	1	5.32283e-07	3.1145e-06	FALSE	TRUE	0	trough
NT5C	6.02419e-06	1.14259e-07	1.78185e-06	1	1	TRUE	FALSE	0	None
AC019068.1	6.13727e-06	0.988799	1	5.47697e-07	3.19957e-06	FALSE	TRUE	0	recession
MRPL2	6.27489e-06	1	1	5.46451e-07	3.19484e-06	FALSE	TRUE	0	trough
FAM229B	6.31027e-06	0.979883	1	5.69127e-07	3.31946e-06	FALSE	TRUE	0	trough
NOC3L	6.33444e-06	1.31209e-06	1.79376e-05	0.189302	0.378191	TRUE	FALSE	0	None
VDAC3	6.39528e-06	1.22002e-07	1.89452e-06	1	1	TRUE	FALSE	0	None
MRPS7	6.65036e-06	0.0705331	0.337176	7.67952e-06	4.05838e-05	FALSE	TRUE	0	trough
GOLGA4	6.89397e-06	0.091819	0.410241	6.18508e-06	3.29961e-05	FALSE	TRUE	0	trough
EIF3FP3	6.99104e-06	1.34529e-07	2.07584e-06	1	1	TRUE	FALSE	0	None
GTF3C6	7.02894e-06	1	1	4.40157e-14	3.94523e-13	FALSE	TRUE	0	recession
MCTS1	7.07967e-06	0.0246508	0.142189	2.25873e-05	0.000113308	FALSE	TRUE	0	trough
AMZ2P1	7.20279e-06	1	1	5.9878e-07	3.48685e-06	FALSE	TRUE	0	trough
PRPF4	7.21162e-06	0.992937	1	6.47706e-07	3.76277e-06	FALSE	TRUE	0	recession
PDCL3	7.69989e-06	3.24956e-06	4.14787e-05	0.104222	0.233112	TRUE	FALSE	0	None
CAPRIN2	8.29906e-06	1	1	5.10287e-07	2.99778e-06	FALSE	TRUE	0	trough
TES	8.53428e-06	0.971481	1	7.91603e-07	4.56968e-06	FALSE	TRUE	0	trough
TTC1	8.73262e-06	0.00183931	0.0144964	0.000337467	0.00142179	FALSE	FALSE	0	None
UBE2A	8.74273e-06	2.54289e-07	3.81121e-06	0.853733	1	TRUE	FALSE	0	None
SCAND1	8.79544e-06	1.78096e-07	2.71941e-06	0.996476	1	TRUE	FALSE	0	None
CRIP2	8.81517e-06	0.639726	1	1.2285e-06	6.98696e-06	FALSE	TRUE	0	trough
STAT3	8.92206e-06	0.987079	1	8.17281e-07	4.7069e-06	FALSE	TRUE	0	trough
STX8	8.92907e-06	0.987903	1	8.17305e-07	4.7069e-06	FALSE	TRUE	0	trough
UFD1	8.99089e-06	0.00199613	0.0155647	0.00032186	0.00136153	FALSE	FALSE	0	None
NSMCE4A	9.04878e-06	6.31282e-05	0.000651227	0.00834683	0.0266123	TRUE	FALSE	0	None
SLC39A6	9.18369e-06	1.81549e-07	2.76635e-06	1	1	TRUE	FALSE	0	None
CCDC47	9.68588e-06	0.348765	1	2.44354e-06	1.35292e-05	FALSE	TRUE	0	trough
CAPZA2	9.89462e-06	0.966172	1	9.31759e-07	5.3492e-06	FALSE	TRUE	0	trough
GOLGB1	1.0121e-05	0.675378	1	1.35046e-06	7.65087e-06	FALSE	TRUE	0	trough
NDUFS7	1.01814e-05	0.959325	1	9.67242e-07	5.54421e-06	FALSE	TRUE	0	trough
PAIP2	1.02092e-05	0.995838	1	9.35556e-07	5.36679e-06	FALSE	TRUE	0	trough
MAPT	1.04922e-05	0.947021	1	1.01134e-06	5.78791e-06	FALSE	TRUE	0	trough
YIPF3	1.07841e-05	0.976997	1	1.01041e-06	5.7871e-06	FALSE	TRUE	0	trough
DST	1.09058e-05	0.984519	1	1.01501e-06	5.80435e-06	FALSE	TRUE	0	trough
SAE1	1.11429e-05	4.39983e-07	6.42323e-06	0.718498	1	TRUE	FALSE	0	None
ERLEC1	1.1172e-05	0.594092	1	1.69888e-06	9.52885e-06	FALSE	TRUE	0	trough
UBQLN1	1.12154e-05	0.86367	1	1.18731e-06	6.77377e-06	FALSE	TRUE	0	recession
SRSF1	1.17715e-05	0.952287	1	1.13732e-06	6.49367e-06	FALSE	TRUE	0	recession
PFN2	1.18619e-05	2.4074e-07	3.62298e-06	0.99999	1	TRUE	FALSE	0	None
SLC25A1	1.19002e-05	0.170956	0.653277	6.05907e-06	3.23475e-05	FALSE	TRUE	0	trough
FAM49B	1.19073e-05	0.0992196	0.431446	1.02477e-05	5.34605e-05	FALSE	TRUE	0	trough
MRPL54	1.22583e-05	0.998058	1	1.13479e-06	6.48427e-06	FALSE	TRUE	0	trough
AL161909.1	1.24196e-05	0.0655319	0.317628	1.59807e-05	8.12815e-05	FALSE	TRUE	0	trough
TPI1P1	1.24946e-05	0.136202	0.550983	7.94626e-06	4.19329e-05	FALSE	TRUE	0	trough
AC098591.3	1.26464e-05	0.00318977	0.0236373	0.000294543	0.00125468	FALSE	FALSE	0	None
GRINA	1.27305e-05	0.99058	1	1.19017e-06	6.78483e-06	FALSE	TRUE	0	trough
TMEM183A	1.29212e-05	0.00233226	0.0178433	0.000405748	0.00168713	FALSE	FALSE	0	None
RNF11	1.30055e-05	0.795009	1	1.50679e-06	8.50357e-06	FALSE	TRUE	0	trough
POLR3GL	1.3077e-05	0.999288	1	1.21445e-06	6.91247e-06	FALSE	TRUE	0	trough
ZRANB2	1.32514e-05	3.16945e-07	4.7021e-06	0.958701	1	TRUE	FALSE	0	None
TPD52L2	1.32559e-05	0.0302962	0.167741	3.5956e-05	0.00017638	FALSE	TRUE	0	trough
ADAM9	1.33217e-05	0.0265195	0.15071	4.10734e-05	0.000200007	FALSE	TRUE	0	trough
SLC66A3	1.34487e-05	0.771505	1	1.60772e-06	9.05226e-06	FALSE	TRUE	0	trough
ATP6V1E1	1.34494e-05	0.935813	1	1.33359e-06	7.56702e-06	FALSE	TRUE	0	trough
FLOT1	1.378e-05	0.00305758	0.0228006	0.000335541	0.00141449	FALSE	FALSE	0	None
UXS1	1.39939e-05	0.588353	1	2.18059e-06	1.21284e-05	FALSE	TRUE	0	trough
SYAP1	1.41016e-05	2.91135e-07	4.35452e-06	1	1	FALSE	FALSE	0	None
LAMA5	1.41291e-05	0.114985	0.482225	1.0662e-05	5.53847e-05	FALSE	TRUE	0	trough
PPFIBP1	1.43518e-05	2.96836e-07	4.43073e-06	1	1	TRUE	FALSE	0	None
BUD31	1.43608e-05	0.0937587	0.414462	1.32054e-05	6.77474e-05	FALSE	TRUE	0	trough
SSH1	1.45372e-05	0.435625	1	3.03733e-06	1.67282e-05	FALSE	TRUE	0	trough
CSDE1	1.45965e-05	2.68646e-06	3.50245e-05	0.224343	0.431701	TRUE	FALSE	0	None
SNX3	1.50882e-05	0.00274452	0.0206305	0.000408928	0.00169937	FALSE	FALSE	0	None
CBX3	1.52626e-05	1	1	6.03236e-24	7.71341e-23	FALSE	TRUE	0	recession
ATP5F1A	1.53014e-05	3.88339e-05	0.000411639	0.0222263	0.0628386	TRUE	FALSE	0	None
SNHG32	1.54801e-05	1	1	1.3384e-06	7.58844e-06	FALSE	TRUE	0	trough
MPST	1.57179e-05	3.28161e-07	4.85864e-06	1	1	TRUE	FALSE	0	None
VMP1	1.58088e-05	0.996771	1	1.49102e-06	8.42758e-06	FALSE	TRUE	0	trough
CLMN	1.6007e-05	0.740245	1	2.01549e-06	1.12272e-05	FALSE	TRUE	0	trough
NDUFB8	1.67865e-05	6.82669e-07	9.75204e-06	0.724442	1	TRUE	FALSE	0	None
GUK1	1.69538e-05	9.57457e-06	0.000115368	0.0865763	0.19988	TRUE	FALSE	0	None
DEF8	1.70619e-05	4.44404e-07	6.47484e-06	0.93497	1	TRUE	FALSE	0	None
OGA	1.72349e-05	0.172039	0.656111	8.9321e-06	4.68647e-05	FALSE	TRUE	0	trough
PRAME	1.74007e-05	0.988346	1	1.66575e-06	9.35016e-06	FALSE	TRUE	0	trough
HLTF	1.74046e-05	1	1	1.641e-06	9.23253e-06	FALSE	TRUE	0	trough
NUBP2	1.7908e-05	1	1	1.66124e-06	9.33203e-06	FALSE	TRUE	0	trough
SMIM19	1.82086e-05	0.910091	1	1.89396e-06	1.05744e-05	FALSE	TRUE	0	trough
CCNG1	1.82583e-05	0.940828	1	1.83939e-06	1.02775e-05	FALSE	TRUE	0	trough
SKA2	1.82667e-05	0.000690388	0.00598992	0.00184152	0.00674455	FALSE	FALSE	0	None
TPGS2	1.83422e-05	0.0519173	0.261158	3.02411e-05	0.000149752	FALSE	TRUE	0	trough
NIFK	1.84285e-05	1.18276e-05	0.000139979	0.0779318	0.183278	TRUE	FALSE	0	None
SNRPFP1	1.84438e-05	3.90988e-07	5.74235e-06	1	1	FALSE	FALSE	0	None
NDUFV3	1.86575e-05	1	1	1.74249e-06	9.76595e-06	FALSE	TRUE	0	trough
PCSK9	1.86911e-05	0.416943	1	4.14376e-06	2.24666e-05	FALSE	TRUE	0	trough
OTUB1	1.87435e-05	0.290522	0.933191	5.89162e-06	3.14995e-05	FALSE	TRUE	0	trough
GAL	1.8879e-05	1	1	1.75703e-06	9.83236e-06	FALSE	TRUE	0	recession
ABHD11	2.00033e-05	0.863744	1	2.20302e-06	1.22438e-05	FALSE	TRUE	0	trough
RARS	2.02562e-05	4.34301e-07	6.35296e-06	1	1	TRUE	FALSE	0	None
NOP16	2.0596e-05	1.25728e-05	0.000147367	0.0823066	0.191656	TRUE	FALSE	0	None
CHTOP	2.07368e-05	0.843343	1	2.34314e-06	1.29929e-05	FALSE	TRUE	0	trough
AC005000.1	2.09092e-05	0.999702	1	2.00522e-06	1.11785e-05	FALSE	TRUE	0	trough
UBLCP1	2.10523e-05	2.72232e-06	3.54289e-05	0.309811	0.554702	TRUE	FALSE	0	None
ARL16	2.10999e-05	0.0195181	0.117205	8.96468e-05	0.000417363	FALSE	TRUE	0	trough
TUSC2	2.11913e-05	0.00311429	0.0231248	0.000517936	0.00210806	FALSE	FALSE	0	None
STIP1	2.15782e-05	0.998774	1	2.07585e-06	1.15546e-05	FALSE	TRUE	0	trough
PPP4C	2.18147e-05	0.00359279	0.0262252	0.000466206	0.00191564	FALSE	FALSE	0	None
N4BP2L2	2.19702e-05	0.691403	1	3.02064e-06	1.66488e-05	FALSE	TRUE	0	trough
EIF1P3	2.22187e-05	0.320063	0.992238	6.43413e-06	3.42249e-05	FALSE	TRUE	0	trough
DPP7	2.35118e-05	0.269839	0.892226	8.05858e-06	4.24643e-05	FALSE	TRUE	0	trough
CAPN1	2.40022e-05	1	1	2.263e-06	1.25676e-05	FALSE	TRUE	0	trough
TNNI3	2.41113e-05	0.99048	1	2.35684e-06	1.3059e-05	FALSE	TRUE	0	trough
DCAF13	2.46863e-05	1.29267e-05	0.00015079	0.0958168	0.217371	TRUE	FALSE	0	None
ANXA3	2.57473e-05	0.000102677	0.00102313	0.015453	0.0460006	FALSE	FALSE	0	None
BRIX1	2.58953e-05	1.77778e-05	0.000201279	0.0758135	0.179218	TRUE	FALSE	0	None
SRPK1	2.60829e-05	5.7454e-07	8.27202e-06	1	1	TRUE	FALSE	0	None
TST	2.66721e-05	0.485198	1	5.23437e-06	2.81294e-05	FALSE	TRUE	0	trough
NTPCR	2.68431e-05	0.990106	1	2.64509e-06	1.4623e-05	FALSE	TRUE	0	trough
UBE2B	2.7176e-05	0.0238634	0.138193	9.67032e-05	0.000447367	FALSE	TRUE	0	trough
AC010468.1	2.74549e-05	0.31328	0.981719	8.2351e-06	4.32698e-05	FALSE	TRUE	0	trough
UBTF	2.75387e-05	6.09654e-07	8.76033e-06	1	1	TRUE	FALSE	0	None
ATP5F1EP2	2.76602e-05	1	1	2.27221e-07	1.38146e-06	FALSE	TRUE	0	recession
AP1M2	2.83139e-05	0.393547	1	6.82967e-06	3.62498e-05	FALSE	TRUE	0	trough
LPCAT4	2.8746e-05	0.00883364	0.0579455	0.000265001	0.00113745	FALSE	FALSE	0	None
G6PD	2.9489e-05	0.263579	0.877877	1.05001e-05	5.46191e-05	FALSE	TRUE	0	trough
KTN1	2.97341e-05	6.64338e-07	9.50874e-06	1	1	TRUE	FALSE	0	None
RSU1	2.98979e-05	0.777585	1	3.75041e-06	2.04248e-05	FALSE	TRUE	0	trough
OXA1L	3.00327e-05	0.926444	1	3.18152e-06	1.74435e-05	FALSE	TRUE	0	trough
ARL1	3.02321e-05	0.0336868	0.183869	7.78481e-05	0.000366161	FALSE	TRUE	0	trough
BIK	3.057e-05	0.983862	1	3.05944e-06	1.68373e-05	FALSE	TRUE	0	trough
IGBP1	3.05927e-05	0.998938	1	3.01718e-06	1.66423e-05	FALSE	TRUE	0	trough
GM2A	3.13888e-05	0.999458	1	3.09993e-06	1.70473e-05	FALSE	TRUE	0	trough
MTCH2	3.14143e-05	0.286657	0.927293	1.03616e-05	5.39776e-05	FALSE	TRUE	0	trough
SNHG3	3.15603e-05	0.999178	1	3.11895e-06	1.71261e-05	FALSE	TRUE	0	trough
MRPL48	3.17882e-05	0.956856	1	3.27744e-06	1.79425e-05	FALSE	TRUE	0	trough
DERL1	3.1937e-05	0.724245	1	4.31143e-06	2.33238e-05	FALSE	TRUE	0	trough
MYOF	3.23245e-05	0.0305056	0.168773	9.19074e-05	0.000426801	FALSE	TRUE	0	trough
OLA1P1	3.28067e-05	0.637245	1	5.02136e-06	2.70443e-05	FALSE	TRUE	0	trough
NAA10	3.28337e-05	8.51834e-07	1.19127e-05	0.964264	1	TRUE	FALSE	0	None
RAC3	3.30202e-05	1	1	3.2281e-06	1.76857e-05	FALSE	TRUE	0	recession
SUDS3	3.32964e-05	0.00467864	0.0330944	0.000566073	0.00229123	FALSE	FALSE	0	None
XAB2	3.41308e-05	7.74159e-07	1.0952e-05	1	1	FALSE	FALSE	0	None
HMGCL	3.42104e-05	0.998985	1	3.40147e-06	1.86076e-05	FALSE	TRUE	0	trough
CD24	3.43271e-05	0.914855	1	3.71696e-06	2.02577e-05	FALSE	TRUE	0	trough
RAB3B	3.45386e-05	0.623693	1	5.41739e-06	2.9049e-05	FALSE	TRUE	0	trough
WSB2	3.52545e-05	0.344287	1	9.8249e-06	5.14383e-05	FALSE	TRUE	0	trough
VBP1	3.5322e-05	8.10241e-07	1.14183e-05	0.999521	1	TRUE	FALSE	0	None
LRP10	3.5374e-05	0.983745	1	3.5786e-06	1.95258e-05	FALSE	TRUE	0	trough
MIIP	3.56501e-05	1	1	3.55188e-06	1.94159e-05	FALSE	TRUE	0	trough
HK1	3.58025e-05	1	1	3.5682e-06	1.94905e-05	FALSE	TRUE	0	trough
CD59	3.59056e-05	0.999779	1	3.57999e-06	1.95258e-05	FALSE	TRUE	0	trough
UCHL5	3.59297e-05	8.19709e-07	1.15295e-05	0.999999	1	TRUE	FALSE	0	None
PTK2	3.59531e-05	0.226471	0.791405	1.50218e-05	7.66712e-05	FALSE	TRUE	0	trough
C1D	3.59885e-05	8.49402e-07	1.19014e-05	0.995407	1	TRUE	FALSE	0	None
SPG21	3.60679e-05	0.0296728	0.165039	0.000106022	0.000486172	FALSE	TRUE	0	trough
AUP1	3.64524e-05	0.0686924	0.330506	4.79854e-05	0.000231966	FALSE	TRUE	0	trough
SDF2	3.69678e-05	8.45982e-07	1.18762e-05	1	1	FALSE	FALSE	0	None
PVT1	3.83172e-05	0.0757231	0.35548	4.60899e-05	0.000223394	FALSE	TRUE	0	trough
FRG1CP	3.85445e-05	0.990696	1	3.89752e-06	2.11786e-05	FALSE	TRUE	0	trough
TMEM126A	3.8885e-05	0.237721	0.820525	1.5591e-05	7.94098e-05	FALSE	TRUE	0	recession
MTPN	3.93416e-05	1.13501e-06	1.56927e-05	0.929842	1	TRUE	FALSE	0	None
CDK2AP1	3.93897e-05	0.020069	0.119824	0.000169149	0.00074798	FALSE	TRUE	0	recession
SLC39A11	3.9542e-05	0.511545	1	7.58383e-06	4.01361e-05	FALSE	TRUE	0	trough
FAM114A1	4.15782e-05	0.931799	1	4.48594e-06	2.425e-05	FALSE	TRUE	0	trough
RBP7	4.18801e-05	0.823125	1	5.09626e-06	2.74074e-05	FALSE	TRUE	0	trough
MND1	4.29267e-05	0.0435021	0.226298	8.84791e-05	0.000412411	FALSE	TRUE	0	recession
MBTPS1	4.33592e-05	0.0782758	0.365055	5.09396e-05	0.00024576	FALSE	TRUE	0	trough
PPCS	4.44557e-05	0.427702	1	1.02194e-05	5.33602e-05	FALSE	TRUE	0	trough
EIF2A	4.45366e-05	0.00490792	0.0346157	0.000734886	0.00291958	FALSE	FALSE	0	None
NAP1L4	4.46489e-05	1.06136e-06	1.47022e-05	0.998363	1	TRUE	FALSE	0	None
RPL3P2	4.46725e-05	1	1	4.52409e-06	2.44381e-05	FALSE	TRUE	0	trough
HMMR	4.52389e-05	1.18142e-06	1.62423e-05	0.974477	1	TRUE	FALSE	0	None
DYNLT3	4.52502e-05	0.996713	1	4.60361e-06	2.48493e-05	FALSE	TRUE	0	trough
CKS1BP3	4.62509e-05	7.84836e-05	0.000797262	0.0357179	0.0954063	TRUE	FALSE	0	None
ZMAT2	4.67117e-05	0.0312553	0.172269	0.000132799	0.000597703	FALSE	TRUE	0	trough
WDR61	4.68892e-05	0.0171055	0.104782	0.000236992	0.00102203	FALSE	FALSE	0	None
MRPL19	5.10312e-05	1.67831e-06	2.2482e-05	0.884249	1	TRUE	FALSE	0	None
RIDA	5.16616e-05	1	1	5.26494e-06	2.82729e-05	FALSE	TRUE	0	trough
SEC22B	5.2486e-05	0.270033	0.892462	1.90165e-05	9.62539e-05	FALSE	TRUE	0	trough
FSCN1	5.28022e-05	0.998688	1	5.42457e-06	2.90661e-05	FALSE	TRUE	0	trough
TRAPPC4	5.28547e-05	1.25926e-06	1.72476e-05	1	1	TRUE	FALSE	0	None
APEX1	5.30476e-05	2.36083e-06	3.10559e-05	0.741307	1	TRUE	FALSE	0	None
AC005256.1	5.3111e-05	0.856127	1	6.33389e-06	3.37654e-05	FALSE	TRUE	0	trough
RBM3	5.37065e-05	0.000655447	0.00570707	0.00592395	0.0194746	FALSE	FALSE	0	None
FGFR4	5.39008e-05	0.669872	1	8.15409e-06	4.28959e-05	FALSE	TRUE	0	trough
ALDH7A1	5.46031e-05	0.994767	1	5.64533e-06	3.02269e-05	FALSE	TRUE	0	trough
MRPL4	5.50703e-05	0.0379417	0.201797	0.000131475	0.000592852	FALSE	TRUE	0	trough
RPN1	5.55778e-05	1	1	4.07326e-06	2.21007e-05	FALSE	TRUE	0	trough
WLS	5.5986e-05	1	1	5.77006e-06	3.08722e-05	FALSE	TRUE	0	trough
EPB41L4A-AS1	5.65748e-05	0.0320662	0.17634	0.000158889	0.000705165	FALSE	TRUE	0	trough
MAOB	5.66592e-05	0.915755	1	6.36304e-06	3.38714e-05	FALSE	TRUE	0	trough
FKBP8	5.69564e-05	1.36858e-06	1.85658e-05	1	1	FALSE	FALSE	0	None
TPD52L1	5.74004e-05	1	1	5.9156e-06	3.16046e-05	FALSE	TRUE	0	trough
KRT10	5.86115e-05	2.5258e-06	3.31071e-05	0.762234	1	TRUE	FALSE	0	None
SCRN2	5.94897e-05	0.545993	1	1.10425e-05	5.71913e-05	FALSE	TRUE	0	trough
MRPS5	6.0784e-05	0.0448505	0.23217	0.000124482	0.000563057	FALSE	TRUE	0	trough
SLC38A1	6.14817e-05	1	1	5.8854e-08	3.73662e-07	FALSE	TRUE	0	recession
POLE3	6.32716e-05	0.406465	1	1.56784e-05	7.97994e-05	FALSE	TRUE	0	recession
MKNK2	6.35209e-05	0.9944	1	6.64638e-06	3.53282e-05	FALSE	TRUE	0	trough
TANK	6.51666e-05	0.568602	1	1.17127e-05	6.04135e-05	FALSE	TRUE	0	trough
ACACA	6.63493e-05	0.0179572	0.109449	0.000327094	0.00138127	FALSE	FALSE	0	None
FRA10AC1	6.6704e-05	0.00270509	0.0203759	0.00197195	0.00717555	FALSE	FALSE	0	None
TFDP1	6.67937e-05	0.900431	1	7.72128e-06	4.07751e-05	FALSE	TRUE	0	recession
SMIM29	6.73466e-05	0.996108	1	7.06695e-06	3.74548e-05	FALSE	TRUE	0	trough
EZH2	6.82973e-05	0.0454926	0.234815	0.000139057	0.000623202	FALSE	TRUE	0	recession
SDAD1	6.84785e-05	8.01301e-05	0.00081286	0.0519703	0.130622	TRUE	FALSE	0	None
TAPBP	7.14266e-05	0.0894284	0.402015	7.64244e-05	0.000359928	FALSE	TRUE	0	trough
ECHDC1	7.2633e-05	2.35062e-06	3.09773e-05	0.910269	1	TRUE	FALSE	0	None
HAUS1	7.27052e-05	6.37809e-06	7.86667e-05	0.469348	0.753559	TRUE	FALSE	0	None
FDPS	7.44972e-05	0.582838	1	1.32086e-05	6.77474e-05	FALSE	TRUE	0	trough
NONO	7.47279e-05	0.0953656	0.418419	7.54222e-05	0.000355437	FALSE	TRUE	0	trough
TNFRSF21	7.47732e-05	0.00242432	0.0184319	0.00246403	0.0087869	FALSE	FALSE	0	None
RGS9	7.62161e-05	1	1	8.03386e-06	4.23646e-05	FALSE	TRUE	0	trough
LSM10	7.67281e-05	0.0121192	0.0770114	0.000554474	0.00224802	FALSE	FALSE	0	None
ACAP1	7.67574e-05	0.999967	1	8.10685e-06	4.26879e-05	FALSE	TRUE	0	trough
KRT8P33	7.75267e-05	1	1	8.15809e-06	4.28959e-05	FALSE	TRUE	0	trough
TMEM42	7.94202e-05	0.797477	1	1.04612e-05	5.44579e-05	FALSE	TRUE	0	trough
DAP3	7.99074e-05	0.172809	0.657269	4.58368e-05	0.000222315	FALSE	TRUE	0	trough
CCDC57	8.01333e-05	0.532896	1	1.55752e-05	7.93847e-05	FALSE	TRUE	0	trough
MOCS2	8.1668e-05	0.00384894	0.0279001	0.00175081	0.00644462	FALSE	FALSE	0	None
H2AFJ	8.35889e-05	0.977709	1	9.08296e-06	4.7622e-05	FALSE	TRUE	0	trough
SAR1A	8.38366e-05	0.000178763	0.00173405	0.030918	0.0837223	FALSE	FALSE	0	None
RBBP7	8.45887e-05	0.000326634	0.00300126	0.0180101	0.0524932	FALSE	FALSE	0	None
UROS	8.64185e-05	0.00141015	0.0114598	0.00475992	0.0159918	FALSE	FALSE	0	None
COPB1	8.6702e-05	0.860203	1	1.06899e-05	5.54906e-05	FALSE	TRUE	0	trough
TP53I11	8.68091e-05	0.628361	1	1.44865e-05	7.40939e-05	FALSE	TRUE	0	trough
TIMM8B	8.73065e-05	0.882574	1	1.05071e-05	5.46191e-05	FALSE	TRUE	0	recession
RPL37P2	8.76234e-05	0.0183942	0.11137	0.000429651	0.00177943	FALSE	FALSE	0	None
PGM3	8.78846e-05	0.343819	1	2.6224e-05	0.000130656	FALSE	TRUE	0	trough
PJA2	8.82459e-05	0.989159	1	9.52278e-06	4.98923e-05	FALSE	TRUE	0	trough
HPRT1	8.82587e-05	0.467846	1	1.95899e-05	9.88823e-05	FALSE	TRUE	0	trough
C1orf43	8.99945e-05	0.0124211	0.0785882	0.000641543	0.00257391	FALSE	FALSE	0	None
AP000919.1	9.01121e-05	2.28819e-06	3.02091e-05	0.999964	1	TRUE	FALSE	0	None
MED30	9.22534e-05	0.50291	1	1.91666e-05	9.69463e-05	FALSE	TRUE	0	trough
PTPN11	9.35853e-05	0.475562	1	2.05408e-05	0.000103468	FALSE	TRUE	0	recession
TMEM50B	9.6908e-05	0.916083	1	1.13449e-05	5.85579e-05	FALSE	TRUE	0	trough
RTF2	9.83599e-05	2.52076e-06	3.31002e-05	1	1	TRUE	FALSE	0	None
RBPJ	9.98105e-05	0.967157	1	1.11157e-05	5.74558e-05	FALSE	TRUE	0	trough
TRIM2	0.000100401	0.974822	1	1.11019e-05	5.74253e-05	FALSE	TRUE	0	trough
LAMP2	0.000100571	1	1	1.08294e-05	5.61746e-05	FALSE	TRUE	0	trough
CENPN	0.000101905	0.998138	1	1.10276e-05	5.71623e-05	FALSE	TRUE	0	trough
RSRC1	0.000101958	0.00033314	0.0030572	0.0214185	0.0608668	FALSE	FALSE	0	None
MAGED2	0.000102085	0.804956	1	1.35932e-05	6.96221e-05	FALSE	TRUE	0	trough
TMEM179B	0.00010292	0.993118	1	1.12006e-05	5.78542e-05	FALSE	TRUE	0	trough
SSU72	0.000103038	0.113054	0.476312	9.04234e-05	0.00042071	FALSE	TRUE	0	trough
SELENOT	0.000103232	2.66577e-06	3.48169e-05	0.999945	1	TRUE	FALSE	0	None
HACD3	0.000105032	1	1	1.10488e-05	5.71913e-05	FALSE	TRUE	0	trough
EIF4G1	0.000105858	0.94817	1	1.20736e-05	6.22315e-05	FALSE	TRUE	0	recession
RTN4	0.000106135	2.99783e-06	3.85345e-05	0.981355	1	TRUE	FALSE	0	None
PAXX	0.000106921	0.00086173	0.00733724	0.00938728	0.0295433	FALSE	FALSE	0	None
AL663058.1	0.000107565	0.0928452	0.412558	0.000114318	0.000520644	FALSE	TRUE	0	trough
APEH	0.000108106	2.80244e-06	3.63422e-05	1	1	FALSE	FALSE	0	None
CRTAP	0.000108643	2.81807e-06	3.64802e-05	1	1	FALSE	FALSE	0	None
AC009245.1	0.000110903	0.900114	1	1.33491e-05	6.84201e-05	FALSE	TRUE	0	trough
GPN3	0.000111533	0.994463	1	1.22012e-05	6.28448e-05	FALSE	TRUE	0	trough
TYW3	0.000111986	2.91555e-06	3.7609e-05	1	1	TRUE	FALSE	0	None
HAX1	0.000113171	2.95019e-06	3.79889e-05	1	1	TRUE	FALSE	0	None
CCS	0.000114851	0.177335	0.670299	6.60242e-05	0.000313776	FALSE	TRUE	0	trough
NME2P1	0.000116965	0.00119016	0.00981381	0.00764125	0.0245878	FALSE	FALSE	0	None
EMD	0.000117747	0.855725	1	1.49526e-05	7.63712e-05	FALSE	TRUE	0	trough
CREG1	0.000118895	0.106877	0.457133	0.000111261	0.000507649	FALSE	TRUE	0	trough
ITGA6	0.000119276	1	1	1.30498e-05	6.70266e-05	FALSE	TRUE	0	trough
CHCHD2P6	0.000120427	0.0619911	0.303686	0.000189768	0.000831117	FALSE	TRUE	0	trough
DDX24	0.000121111	0.000246023	0.00232783	0.0336353	0.0903778	FALSE	FALSE	0	None
APIP	0.00012389	0.443819	1	2.97066e-05	0.000147205	FALSE	TRUE	0	trough
RAD23A	0.000124635	0.0686977	0.330506	0.000178503	0.000785071	FALSE	TRUE	0	trough
UBE2D2	0.000127444	3.37759e-06	4.30377e-05	0.999937	1	TRUE	FALSE	0	None
SOD2	0.000128781	0.0363402	0.194768	0.000339097	0.0014262	FALSE	FALSE	0	None
TRABD2A	0.000131462	3.4908e-06	4.44029e-05	1	1	FALSE	FALSE	0	None
RALA	0.000133954	0.402236	1	3.55232e-05	0.000174373	FALSE	TRUE	0	trough
DENR	0.000134617	4.62739e-06	5.79534e-05	0.916597	1	TRUE	FALSE	0	None
MYO1C	0.000136094	3.62934e-06	4.60851e-05	1	1	TRUE	FALSE	0	None
QARS	0.000136914	1	1	5.41627e-06	2.9049e-05	FALSE	TRUE	0	trough
CBX3P9	0.000138733	0.221717	0.78001	6.53246e-05	0.000310855	FALSE	TRUE	0	recession
RSPH3	0.000139116	0.462604	1	3.23532e-05	0.000159886	FALSE	TRUE	0	trough
AL356653.1	0.000142477	0.088735	0.399635	0.000161399	0.000715004	FALSE	TRUE	0	recession
YES1	0.000145525	3.91343e-06	4.96063e-05	1	1	TRUE	FALSE	0	None
GNAI2	0.000145595	0.999522	1	1.62008e-05	8.23439e-05	FALSE	TRUE	0	trough
YIPF2	0.000148336	0.307329	0.968882	5.13433e-05	0.000247544	FALSE	TRUE	0	trough
STARD3	0.00015029	0.983509	1	1.70302e-05	8.63194e-05	FALSE	TRUE	0	trough
TTC17	0.00015143	0.997368	1	1.69406e-05	8.59246e-05	FALSE	TRUE	0	trough
AC011495.1	0.000155823	0.487301	1	3.479e-05	0.000171004	FALSE	TRUE	0	trough
SLC9A3R1	0.000157773	0.137855	0.554386	0.000118236	0.000536463	FALSE	TRUE	0	trough
ACSL3	0.000157942	4.29125e-06	5.42077e-05	1	1	FALSE	FALSE	0	None
LEPROTL1	0.000159157	0.775775	1	2.27683e-05	0.000114138	FALSE	TRUE	0	trough
CD320	0.000159388	0.084673	0.387061	0.000190387	0.000833328	FALSE	TRUE	0	trough
SMYD3	0.000159455	0.999544	1	1.78781e-05	9.05541e-05	FALSE	TRUE	0	trough
OSBPL8	0.000161443	4.39899e-06	5.53773e-05	0.999999	1	TRUE	FALSE	0	None
MFSD3	0.000161829	0.939313	1	1.92864e-05	9.74175e-05	FALSE	TRUE	0	trough
HSBP1L1	0.000162655	4.43905e-06	5.56898e-05	0.999985	1	TRUE	FALSE	0	None
SYTL2	0.00016556	0.846564	1	2.18482e-05	0.0001099	FALSE	TRUE	0	trough
SBDS	0.000170838	0.000271538	0.00254293	0.0436311	0.11279	FALSE	FALSE	0	None
SLBP	0.00017101	1	1	1.92784e-05	9.74175e-05	FALSE	TRUE	0	recession
STXBP2	0.000171907	0.984022	1	1.96909e-05	9.9255e-05	FALSE	TRUE	0	trough
SLC25A23	0.000174133	0.221109	0.77937	8.36857e-05	0.000392609	FALSE	TRUE	0	trough
CCT6P2	0.000175709	4.83828e-06	6.03877e-05	1	1	FALSE	FALSE	0	None
ADI1	0.000176002	0.0143381	0.0892498	0.00114248	0.0043612	FALSE	FALSE	0	None
SELENOK	0.000177852	0.0834564	0.383356	0.000217161	0.000943182	FALSE	TRUE	0	trough
AP002784.2	0.000180334	0.150751	0.596319	0.000125356	0.000566659	FALSE	TRUE	0	trough
FLNA	0.00018269	5.74005e-06	7.1278e-05	0.968491	1	TRUE	FALSE	0	None
FHL2	0.000183876	0.789606	1	2.61757e-05	0.000130504	FALSE	TRUE	0	trough
HDAC2	0.000184582	5.20783e-06	6.48894e-05	0.998216	1	TRUE	FALSE	0	None
KCNN4	0.000185125	0.947487	1	2.21293e-05	0.000111163	FALSE	TRUE	0	trough
SLCO4A1	0.000190926	0.999624	1	2.17337e-05	0.000109402	FALSE	TRUE	0	trough
MHENCR	0.000191877	0.637626	1	3.3664e-05	0.000165915	FALSE	TRUE	0	trough
RPL34P18	0.000191931	0.999389	1	2.18629e-05	0.0001099	FALSE	TRUE	0	trough
APOBEC3C	0.000195691	0.90836	1	2.44759e-05	0.000122446	FALSE	TRUE	0	trough
TMEM159	0.000196518	0.999916	1	2.24192e-05	0.000112542	FALSE	TRUE	0	trough
TUBB4B	0.00020105	1	1	4.00053e-06	2.17222e-05	FALSE	TRUE	0	recession
PNISR	0.000201211	0.0766261	0.359028	0.000268983	0.00115319	FALSE	FALSE	0	None
HMGN4	0.00020248	1	1	2.31464e-05	0.000115954	FALSE	TRUE	0	trough
GNAI3	0.000203492	0.377642	1	5.9305e-05	0.000283316	FALSE	TRUE	0	trough
TMEM126B	0.000204697	5.99445e-06	7.41852e-05	0.99372	1	TRUE	FALSE	0	None
ALDH2	0.00020526	0.874725	1	2.67298e-05	0.000133085	FALSE	TRUE	0	trough
TACSTD2	0.000205769	0.0151428	0.0939391	0.00128153	0.00482653	FALSE	FALSE	0	None
PLEKHJ1	0.000206376	0.0392498	0.207572	0.000522067	0.00212369	FALSE	FALSE	0	None
ME1	0.000207521	5.84441e-06	7.24509e-05	0.999975	1	TRUE	FALSE	0	None
TMEM263	0.000209669	0.338408	1	6.80454e-05	0.000322962	FALSE	TRUE	0	trough
SUN1	0.000212361	1	1	1.94281e-06	1.08389e-05	FALSE	TRUE	0	trough
RCN2	0.00021676	0.00834352	0.0552758	0.00237335	0.00849666	FALSE	FALSE	0	None
PTPN1	0.000216918	0.512885	1	4.73878e-05	0.000229381	FALSE	TRUE	0	trough
SLC39A10	0.000220061	0.723996	1	3.45729e-05	0.000170051	FALSE	TRUE	0	trough
PSMA2	0.000220395	0.99604	1	2.54876e-05	0.000127246	FALSE	TRUE	0	recession
MED28	0.000222213	0.010186	0.0656967	0.00202031	0.0073369	FALSE	FALSE	0	None
RPL7AP50	0.000227124	0.654585	1	3.94143e-05	0.000192184	FALSE	TRUE	0	trough
SERP1	0.000230515	6.58859e-06	8.09899e-05	0.999927	1	TRUE	FALSE	0	None
ANTKMT	0.000230789	0.00835133	0.0552775	0.00253439	0.00901144	FALSE	FALSE	0	None
ACSL4	0.000232743	0.276525	0.902904	9.24365e-05	0.000428985	FALSE	TRUE	0	trough
RFLNB	0.000234451	0.992137	1	2.7362e-05	0.00013614	FALSE	TRUE	0	trough
PXN	0.000238963	0.69422	1	3.93642e-05	0.000192184	FALSE	TRUE	0	trough
PWP1	0.000243235	0.00174239	0.013837	0.0115217	0.0354522	FALSE	FALSE	0	None
STX10	0.000243537	0.00248844	0.0188606	0.00829793	0.0265025	FALSE	FALSE	0	None
IDH3B	0.000244968	4.10377e-05	0.000433117	0.317539	0.56563	TRUE	FALSE	0	None
HPS1	0.000247991	1	1	2.8694e-05	0.00014238	FALSE	TRUE	0	trough
ZNF83	0.000248692	0.660047	1	4.31486e-05	0.000209833	FALSE	TRUE	0	trough
PAPSS1	0.000249326	0.894734	1	3.23083e-05	0.000159772	FALSE	TRUE	0	trough
ACADM	0.000250971	7.23846e-06	8.86802e-05	1	1	TRUE	FALSE	0	None
SRSF6	0.000252344	2.7185e-05	0.000294129	0.45153	0.733724	TRUE	FALSE	0	None
GALNT3	0.000252734	0.739328	1	3.93813e-05	0.000192184	FALSE	TRUE	0	trough
CLINT1	0.000256528	0.73874	1	4.00547e-05	0.000195176	FALSE	TRUE	0	trough
RAB31	0.000259675	7.51984e-06	9.18199e-05	1	1	TRUE	FALSE	0	None
PSMG3	0.000259814	0.00221557	0.0170218	0.00988764	0.0308788	FALSE	FALSE	0	None
PRCP	0.000263458	0.939239	1	3.27419e-05	0.000161661	FALSE	TRUE	0	trough
HPF1	0.000268051	8.01369e-06	9.72009e-05	0.996681	1	TRUE	FALSE	0	None
DPM2	0.000268377	0.42669	1	7.12089e-05	0.000337101	FALSE	TRUE	0	trough
STK3	0.00026839	7.80987e-06	9.52024e-05	1	1	TRUE	FALSE	0	None
CD164L2	0.000270804	7.88943e-06	9.60122e-05	1	1	TRUE	FALSE	0	None
SDC4	0.000272226	7.93646e-06	9.6424e-05	1	1	FALSE	FALSE	0	None
CAVIN1	0.000273701	0.0546652	0.273102	0.000516203	0.00210218	FALSE	FALSE	0	None
APH1A	0.000278386	8.14024e-06	9.85724e-05	1	1	FALSE	FALSE	0	None
CFAP97	0.000284169	0.0004188	0.00376765	0.0495579	0.125551	FALSE	FALSE	0	None
PCM1	0.00028793	0.23962	0.824853	0.000133467	0.000599988	FALSE	TRUE	0	trough
AC025198.1	0.000288004	0.0810375	0.374184	0.000375185	0.00156806	FALSE	FALSE	0	None
CAT	0.000288165	0.998446	1	3.40387e-05	0.000167649	FALSE	TRUE	0	trough
SDHAF3	0.000290875	0.996947	1	3.44371e-05	0.000169497	FALSE	TRUE	0	trough
SLC22A31	0.000292778	0.0154525	0.0957793	0.00183113	0.00671995	FALSE	FALSE	0	None
GINM1	0.000296872	0.388439	1	8.69264e-05	0.00040573	FALSE	TRUE	0	trough
PNN	0.000298268	1	1	3.52158e-05	0.000172981	FALSE	TRUE	0	recession
TOMM20P4	0.000298421	0.265458	0.882127	0.000125812	0.000568367	FALSE	TRUE	0	trough
NAA15	0.000300455	2.56444e-05	0.000279848	0.547472	0.837525	TRUE	FALSE	0	None
RPS15AP11	0.000305274	0.159534	0.620395	0.000209648	0.000912719	FALSE	TRUE	0	trough
CLIC4	0.000308304	0.429188	1	8.23188e-05	0.000386444	FALSE	TRUE	0	trough
AHI1	0.000311371	0.0480451	0.245564	0.00067017	0.00267702	FALSE	FALSE	0	None
TAF12	0.000314269	0.717339	1	5.138e-05	0.000247558	FALSE	TRUE	0	trough
GGPS1	0.000315416	0.609791	1	6.02769e-05	0.000287771	FALSE	TRUE	0	trough
GAPDHP63	0.000318776	0.00178273	0.0140961	0.01496	0.0446783	FALSE	FALSE	0	None
TFDP2	0.000320706	0.999157	1	3.82203e-05	0.000186985	FALSE	TRUE	0	trough
HMGCR	0.000323434	0.905926	1	4.23778e-05	0.000206222	FALSE	TRUE	0	trough
PPP1R14B	0.000329954	0.999783	1	3.93994e-05	0.000192184	FALSE	TRUE	0	recession
RPS29P3	0.000333935	1.00186e-05	0.00012052	0.999968	1	FALSE	FALSE	0	None
USP16	0.000336312	7.34385e-05	0.00075018	0.264685	0.490104	TRUE	FALSE	0	None
THYN1	0.000344181	1.03559e-05	0.000124169	1	1	FALSE	FALSE	0	None
DDX46	0.000346655	0.952578	1	4.35542e-05	0.000211665	FALSE	TRUE	0	trough
MESD	0.000356779	1	1	4.24273e-06	2.29862e-05	FALSE	TRUE	0	recession
TRIP13	0.000358323	0.07982	0.370434	0.000481732	0.00197389	FALSE	FALSE	0	None
CRKL	0.000360241	0.291837	0.935602	0.000140966	0.00063021	FALSE	TRUE	0	trough
GDE1	0.000364306	0.997823	1	4.39761e-05	0.000213573	FALSE	TRUE	0	trough
SYTL3	0.000368434	0.679659	1	6.43378e-05	0.000306358	FALSE	TRUE	0	trough
SELENOS	0.00036913	1.28719e-05	0.000150392	0.964497	1	TRUE	FALSE	0	None
LLGL2	0.000370464	1.12594e-05	0.000134341	1	1	TRUE	FALSE	0	None
NDUFV2P1	0.000375021	0.0815945	0.376044	0.000495554	0.00202598	FALSE	FALSE	0	None
PRKAR1A	0.000383623	1	1	4.6429e-05	0.000224889	FALSE	TRUE	0	trough
DAP	0.000383955	0.0537226	0.268959	0.00075539	0.00298968	FALSE	FALSE	0	None
SNW1	0.000387581	1.18571e-05	0.000140101	0.999995	1	TRUE	FALSE	0	None
ANKRD11	0.000388728	0.241219	0.827133	0.000183643	0.000806219	FALSE	TRUE	0	recession
ONECUT3	0.000388946	0.0650075	0.315295	0.000639412	0.00256677	FALSE	FALSE	0	None
HOXB7	0.000389675	1.19438e-05	0.000140898	0.999956	1	TRUE	FALSE	0	None
CDK10	0.000389749	0.185467	0.690334	0.000236614	0.0010216	FALSE	FALSE	0	None
TMEM101	0.000394571	0.998888	1	4.7929e-05	0.000231847	FALSE	TRUE	0	trough
MTIF3	0.000395522	0.883866	1	5.40376e-05	0.000259849	FALSE	TRUE	0	trough
AMZ2	0.000397835	0.381744	1	0.000121487	0.000550188	FALSE	TRUE	0	trough
LYPLAL1	0.0003982	0.00213154	0.0164974	0.0160145	0.0474404	FALSE	FALSE	0	None
TBC1D16	0.000400047	0.552957	1	8.57495e-05	0.000401005	FALSE	TRUE	0	trough
SMARCA1	0.000401001	1.23212e-05	0.000144651	1	1	TRUE	FALSE	0	None
POLD2	0.000404706	0.00161903	0.01297	0.0209529	0.059723	FALSE	FALSE	0	None
DYRK4	0.000404825	0.650598	1	7.43422e-05	0.000350573	FALSE	TRUE	0	trough
USP7	0.000404936	0.975946	1	5.04166e-05	0.000243398	FALSE	TRUE	0	recession
LIPA	0.000405034	0.999668	1	4.92815e-05	0.000238075	FALSE	TRUE	0	trough
MXRA7	0.000405759	1	1	3.74658e-05	0.00018354	FALSE	TRUE	0	trough
PTP4A2	0.000412464	0.0338123	0.184279	0.00126379	0.00476953	FALSE	FALSE	0	None
IL13RA1	0.000414466	0.943947	1	5.33938e-05	0.000256922	FALSE	TRUE	0	trough
RFC1	0.000415516	1.91663e-05	0.000216331	0.848823	1	TRUE	FALSE	0	None
HOOK2	0.000419612	1	1	2.85092e-05	0.000141655	FALSE	TRUE	0	trough
CCNC	0.000420585	0.998163	1	5.1426e-05	0.000247617	FALSE	TRUE	0	trough
DIPK1A	0.000424272	0.450867	1	0.000111135	0.00050739	FALSE	TRUE	0	trough
MLPH	0.000431466	1.33928e-05	0.000155979	1	1	TRUE	FALSE	0	None
RFK	0.0004318	0.000248324	0.00234656	0.119749	0.261759	FALSE	FALSE	0	None
NOL11	0.000434616	1.35043e-05	0.000157027	1	1	TRUE	FALSE	0	None
HRAS	0.000439199	0.946529	1	5.67347e-05	0.000271747	FALSE	TRUE	0	recession
WDR77	0.00043926	0.987494	1	5.44845e-05	0.000261826	FALSE	TRUE	0	recession
MAGOH	0.000447524	1	1	5.49033e-05	0.00026366	FALSE	TRUE	0	trough
RDX	0.00044856	0.183903	0.688012	0.000277816	0.00118758	FALSE	FALSE	0	None
NDFIP1	0.000452953	0.383497	1	0.000139304	0.000623923	FALSE	TRUE	0	trough
AC008429.2	0.00045752	0.368826	1	0.00014618	0.000651531	FALSE	TRUE	0	trough
ATG4B	0.000459387	0.0861661	0.39266	0.000585918	0.00236632	FALSE	FALSE	0	None
PRPH	0.000463184	0.999002	1	5.70983e-05	0.00027331	FALSE	TRUE	0	trough
RHBDD2	0.000469448	0.0623597	0.304696	0.000814749	0.0031935	FALSE	FALSE	0	None
DNAJC22	0.000473418	0.98945	1	5.90203e-05	0.00028214	FALSE	TRUE	0	trough
SNRNP40	0.000481889	4.30047e-05	0.00045192	0.555737	0.846402	TRUE	FALSE	0	None
COTL1	0.000488478	0.838077	1	7.16091e-05	0.000338558	FALSE	TRUE	0	recession
SIGMAR1	0.000490056	2.2808e-05	0.000253138	0.855582	1	TRUE	FALSE	0	None
COL6A2	0.000491634	0.213491	0.758932	0.000266266	0.00114221	FALSE	FALSE	0	None
TJP3	0.00049234	0.977128	1	6.23495e-05	0.000297278	FALSE	TRUE	0	trough
TBRG1	0.000493923	0.869795	1	6.99483e-05	0.000331563	FALSE	TRUE	0	trough
IARS	0.000499002	0.0523017	0.26291	0.00102768	0.00396438	FALSE	FALSE	0	None
AHNAK2	0.000506441	0.638607	1	9.66307e-05	0.000447314	FALSE	TRUE	0	trough
CDC6	0.000512404	0.0539151	0.269723	0.00102757	0.00396438	FALSE	FALSE	0	None
S100A2	0.000512703	2.48212e-05	0.000272178	0.839778	1	TRUE	FALSE	0	None
UGGT2	0.000514758	0.901451	1	7.07181e-05	0.000334995	FALSE	TRUE	0	trough
SLC31A1	0.000514786	1	1	6.40301e-05	0.000305092	FALSE	TRUE	0	trough
ARFIP2	0.000516868	0.118509	0.492205	0.000491993	0.00201255	FALSE	FALSE	0	None
ADIPOR1	0.00051738	1.64753e-05	0.000187696	1	1	FALSE	FALSE	0	None
BBIP1	0.000518128	1.65025e-05	0.000187713	1	1	TRUE	FALSE	0	None
LINC02609	0.000524637	0.997018	1	6.55601e-05	0.000311773	FALSE	TRUE	0	trough
MRPL28	0.000526245	0.754842	1	8.58671e-05	0.000401298	FALSE	TRUE	0	trough
RALGPS2	0.000527488	0.68718	1	9.41844e-05	0.00043682	FALSE	TRUE	0	trough
SERINC3	0.000531352	0.994537	1	6.66381e-05	0.000316488	FALSE	TRUE	0	trough
GCSHP5	0.000536841	0.00178545	0.0141024	0.0257115	0.0711246	FALSE	FALSE	0	None
SERINC1	0.000561846	0.185865	0.691112	0.000351247	0.0014756	FALSE	FALSE	0	None
CD82	0.000569477	0.999996	1	7.15154e-05	0.000338333	FALSE	TRUE	0	trough
FUCA1	0.000573908	0.976081	1	7.38168e-05	0.00034832	FALSE	TRUE	0	trough
TSPYL1	0.000579405	0.211077	0.752347	0.000321815	0.00136153	FALSE	FALSE	0	None
ARCN1	0.000582758	0.0526752	0.264424	0.00120686	0.00458066	FALSE	FALSE	0	None
TEX30	0.000584779	0.0127888	0.0806356	0.00457437	0.0154109	FALSE	FALSE	0	None
[truncated: 5,317 more rows]

## Sheet: Table S4-Linear TDEseq
Table S4: Real data 2 temporal expression gene list
temporal expression gene identifed by Linear TDEseq
gene	pvalue	fdr	pattern	ChangePoint
Cdc45	3.11e-16	0	recession	NA
H19	3.11e-16	0	growth	NA
Apoh	3.11e-16	0	growth	NA
Cox5a	3.11e-16	0	recession	NA
Slc22a18	3.11e-16	0	peak	5
Scpep1	3.11e-16	0	peak	2
Hddc2	3.11e-16	0	recession	NA
Pemt	3.11e-16	0	growth	NA
Cdh1	3.11e-16	0	peak	5
Rtca	3.11e-16	0	recession	NA
Dazap2	3.11e-16	0	recession	NA
Wdr77	3.11e-16	0	recession	NA
Hnrnpd	3.11e-16	0	recession	NA
Hk2	3.11e-16	0	recession	NA
Haao	3.11e-16	0	growth	NA
Rpa1	3.11e-16	0	recession	NA
Ddx3x	3.11e-16	0	recession	NA
Car4	3.11e-16	0	recession	NA
Dnajc5	3.11e-16	0	recession	NA
Tpd52l2	3.11e-16	0	recession	NA
Pxmp4	3.11e-16	0	growth	NA
Smarcb1	3.11e-16	0	recession	NA
Snrpn	3.11e-16	0	recession	NA
Ilf2	3.11e-16	0	recession	NA
Chtop	3.11e-16	0	recession	NA
Mapk7	3.11e-16	0	recession	NA
B9d1	3.11e-16	0	recession	NA
Nhp2	3.11e-16	0	recession	NA
Mfsd10	3.11e-16	0	recession	NA
Lgals9	3.11e-16	0	growth	NA
Ftcd	3.11e-16	0	growth	NA
Snrnp27	3.11e-16	0	recession	NA
Calm1	3.11e-16	0	recession	NA
Uhrf1	3.11e-16	0	recession	NA
Lsr	3.11e-16	0	recession	NA
Hpn	3.11e-16	0	growth	NA
Ckb	3.11e-16	0	recession	NA
Myg1	3.11e-16	0	recession	NA
Rrp15	3.11e-16	0	recession	NA
Acp5	3.11e-16	0	growth	NA
Hars	3.11e-16	0	recession	NA
Zmat2	3.11e-16	0	recession	NA
Ube2c	3.11e-16	0	recession	NA
Rhbg	3.11e-16	0	recession	NA
Col18a1	3.11e-16	0	growth	NA
Slc19a1	3.11e-16	0	recession	NA
Kpnb1	3.11e-16	0	recession	NA
Npepps	3.11e-16	0	recession	NA
Mrpl10	3.11e-16	0	recession	NA
Cyp51	3.11e-16	0	peak	4
Gtf2h4	3.11e-16	0	recession	NA
Tubb5	3.11e-16	0	recession	NA
Jup	3.11e-16	0	recession	NA
Fkbp10	3.11e-16	0	recession	NA
Ergic1	3.11e-16	0	recession	NA
Akr1b3	3.11e-16	0	recession	NA
Gstt1	3.11e-16	0	growth	NA
Ddx18	3.11e-16	0	recession	NA
Eef1e1	3.11e-16	0	recession	NA
Smo	3.11e-16	0	recession	NA
Chordc1	3.11e-16	0	recession	NA
Rtcb	3.11e-16	0	recession	NA
Pwp1	3.11e-16	0	recession	NA
Rac1	3.11e-16	0	recession	NA
Ugp2	3.11e-16	0	growth	NA
Nacc1	3.11e-16	0	recession	NA
Uba1	3.11e-16	0	recession	NA
Idh3g	3.11e-16	0	peak	1
Bcap31	3.11e-16	0	recession	NA
Trappc6a	3.11e-16	0	recession	NA
Ccne1	3.11e-16	0	recession	NA
Psmc3	3.11e-16	0	recession	NA
Sf3a1	3.11e-16	0	recession	NA
Dbf4	3.11e-16	0	recession	NA
Daxx	3.11e-16	0	recession	NA
Cd320	3.11e-16	0	recession	NA
Ranbp3	3.11e-16	0	recession	NA
Ndufa11	3.11e-16	0	recession	NA
Nr2f6	3.11e-16	0	recession	NA
Rgs19	3.11e-16	0	recession	NA
Snrpd1	3.11e-16	0	recession	NA
Puf60	3.11e-16	0	recession	NA
Pon1	3.11e-16	0	growth	NA
Gtf2f1	3.11e-16	0	recession	NA
Clpp	3.11e-16	0	recession	NA
Med6	3.11e-16	0	recession	NA
Cse1l	3.11e-16	0	recession	NA
Naa20	3.11e-16	0	recession	NA
Baz1b	3.11e-16	0	recession	NA
Mrpl2	3.11e-16	0	recession	NA
Gnmt	3.11e-16	0	growth	NA
Qtrt1	3.11e-16	0	recession	NA
Hdgfrp2	3.11e-16	0	recession	NA
Chaf1a	3.11e-16	0	recession	NA
Pla1a	3.11e-16	0	growth	NA
Mcm2	3.11e-16	0	recession	NA
Lamb1	3.11e-16	0	recession	NA
Ap2a2	3.11e-16	0	recession	NA
Clptm1	3.11e-16	0	recession	NA
Tomm40	3.11e-16	0	recession	NA
Apoe	3.11e-16	0	growth	NA
Apoc2	3.11e-16	0	peak	5
Ap1m1	3.11e-16	0	peak	3
Hmgn2	3.11e-16	0	recession	NA
Stard3nl	3.11e-16	0	recession	NA
Ppp5c	3.11e-16	0	recession	NA
Pafah1b2	3.11e-16	0	recession	NA
Slc2a3	3.11e-16	0	recession	NA
Dgcr2	3.11e-16	0	recession	NA
Sh3gl1	3.11e-16	0	recession	NA
Ranbp2	3.11e-16	0	recession	NA
Eif2b5	3.11e-16	0	recession	NA
Mrpl4	3.11e-16	0	recession	NA
Fkbp11	3.11e-16	0	growth	NA
Pih1d1	3.11e-16	0	recession	NA
Rps11	3.11e-16	0	recession	NA
Timm50	3.11e-16	0	recession	NA
Impdh1	3.11e-16	0	recession	NA
Slc25a1	3.11e-16	0	peak	2
Dgcr6	3.11e-16	0	recession	NA
Homer3	3.11e-16	0	recession	NA
Cp	3.11e-16	0	growth	NA
Crot	3.11e-16	0	peak	5
Adck4	3.11e-16	0	peak	5
Brd8	3.11e-16	0	recession	NA
Calr	3.11e-16	0	recession	NA
Syce2	3.11e-16	0	recession	NA
Nob1	3.11e-16	0	recession	NA
Ruvbl2	3.11e-16	0	recession	NA
Bax	3.11e-16	0	recession	NA
Tfam	3.11e-16	0	recession	NA
Fam162a	3.11e-16	0	recession	NA
Rpl8	3.11e-16	0	recession	NA
Ssbp2	3.11e-16	0	recession	NA
Gstm5	3.11e-16	0	recession	NA
Gstm7	3.11e-16	0	growth	NA
Gstm3	3.11e-16	0	peak	3
Stat3	3.11e-16	0	growth	NA
Dnmt1	3.11e-16	0	recession	NA
Ppan	3.11e-16	0	recession	NA
Emg1	3.11e-16	0	recession	NA
Atp6v1f	3.11e-16	0	recession	NA
Hif3a	3.11e-16	0	growth	NA
Ralb	3.11e-16	0	peak	4
Dnajb11	3.11e-16	0	recession	NA
Ndrg2	3.11e-16	0	growth	NA
Etfb	3.11e-16	0	growth	NA
Polr2e	3.11e-16	0	recession	NA
Rab11a	3.11e-16	0	peak	1
Mapk13	3.11e-16	0	recession	NA
Srpk1	3.11e-16	0	recession	NA
Lbr	3.11e-16	0	recession	NA
Crabp2	3.11e-16	0	recession	NA
Hdgf	3.11e-16	0	recession	NA
Thop1	3.11e-16	0	recession	NA
Pias4	3.11e-16	0	recession	NA
Map2k1	3.11e-16	0	recession	NA
Sgta	3.11e-16	0	recession	NA
Hnrnpa2b1	3.11e-16	0	recession	NA
Cstb	3.11e-16	0	peak	3
Wdr1	3.11e-16	0	peak	2
Ndrg1	3.11e-16	0	growth	NA
Prdx2	3.11e-16	0	recession	NA
Polr2a	3.11e-16	0	recession	NA
Shbg	3.11e-16	0	peak	2
Senp3	3.11e-16	0	recession	NA
Spc25	3.11e-16	0	recession	NA
Prlr	3.11e-16	0	growth	NA
Letm1	3.11e-16	0	recession	NA
Msh6	3.11e-16	0	recession	NA
Mlxipl	3.11e-16	0	peak	2
Wbscr22	3.11e-16	0	recession	NA
Nid1	3.11e-16	0	growth	NA
Mcm5	3.11e-16	0	recession	NA
Pafah1b3	3.11e-16	0	recession	NA
Prkaca	3.11e-16	0	recession	NA
Asf1b	3.11e-16	0	recession	NA
Ddx39	3.11e-16	0	recession	NA
Dnajb1	3.11e-16	0	recession	NA
Celf1	3.11e-16	0	recession	NA
Por	3.11e-16	0	growth	NA
Cyp2a5	3.11e-16	0	growth	NA
Trim28	3.11e-16	0	recession	NA
Eif4g2	3.11e-16	0	recession	NA
Psmd4	3.11e-16	0	recession	NA
Snx6	3.11e-16	0	recession	NA
Mthfd2	3.11e-16	0	recession	NA
Apoa2	3.11e-16	0	peak	5
Cs	3.11e-16	0	recession	NA
Bcas2	3.11e-16	0	recession	NA
Ranbp1	3.11e-16	0	recession	NA
Psmb4	3.11e-16	0	recession	NA
Bloc1s6	3.11e-16	0	recession	NA
Gpr108	3.11e-16	0	recession	NA
Rsl1d1	3.11e-16	0	recession	NA
Reep5	3.11e-16	0	peak	5
Ergic3	3.11e-16	0	recession	NA
Smpd4	3.11e-16	0	recession	NA
Kctd20	3.11e-16	0	recession	NA
Rcn1	3.11e-16	0	recession	NA
Tpr	3.11e-16	0	recession	NA
Tbcb	3.11e-16	0	recession	NA
Atp6v1b2	3.11e-16	0	recession	NA
Aamp	3.11e-16	0	recession	NA
Arpc2	3.11e-16	0	recession	NA
Rps9	3.11e-16	0	recession	NA
Ggt1	3.11e-16	0	growth	NA
Fbln1	3.11e-16	0	recession	NA
Pgrmc1	3.11e-16	0	peak	5
Gcat	3.11e-16	0	peak	3
Elovl1	3.11e-16	0	peak	3
Med8	3.11e-16	0	recession	NA
Pfdn2	3.11e-16	0	recession	NA
Srm	3.11e-16	0	recession	NA
Rbm14	3.11e-16	0	recession	NA
Pdk1	3.11e-16	0	recession	NA
Ptbp1	3.11e-16	0	recession	NA
Cyba	3.11e-16	0	peak	3
Itih3	3.11e-16	0	growth	NA
Itih1	3.11e-16	0	growth	NA
Aprt	3.11e-16	0	peak	3
Qrich1	3.11e-16	0	recession	NA
Pola1	3.11e-16	0	recession	NA
Cdc42	3.11e-16	0	recession	NA
Cdk4	3.11e-16	0	recession	NA
B4galnt1	3.11e-16	0	growth	NA
Kif5b	3.11e-16	0	recession	NA
Saal1	3.11e-16	0	recession	NA
Ttc25	3.11e-16	0	recession	NA
Sulf2	3.11e-16	0	recession	NA
Leprel4	3.11e-16	0	recession	NA
Ctnnb1	3.11e-16	0	recession	NA
Eif1b	3.11e-16	0	recession	NA
Psmd2	3.11e-16	0	recession	NA
Vars	3.11e-16	0	recession	NA
Ddah2	3.11e-16	0	recession	NA
Lsm2	3.11e-16	0	recession	NA
Mrpl49	3.11e-16	0	recession	NA
Gatad1	3.11e-16	0	recession	NA
M6pr	3.11e-16	0	peak	3
Ppp2r1a	3.11e-16	0	recession	NA
Tinf2	3.11e-16	0	recession	NA
Tgfbr1	3.11e-16	0	recession	NA
Arpp19	3.11e-16	0	recession	NA
Khsrp	3.11e-16	0	recession	NA
Ccdc124	3.11e-16	0	recession	NA
Cct4	3.11e-16	0	recession	NA
Rhoa	3.11e-16	0	recession	NA
Hnrnpa0	3.11e-16	0	recession	NA
Hnrnph1	3.11e-16	0	recession	NA
Id3	3.11e-16	0	recession	NA
Arid1a	3.11e-16	0	recession	NA
Abhd8	3.11e-16	0	recession	NA
Fzd3	3.11e-16	0	recession	NA
Ap2s1	3.11e-16	0	recession	NA
Emc10	3.11e-16	0	recession	NA
Fnbp4	3.11e-16	0	recession	NA
Phax	3.11e-16	0	recession	NA
Snrpb2	3.11e-16	0	recession	NA
Prpf31	3.11e-16	0	recession	NA
Nutf2	3.11e-16	0	recession	NA
Mgst1	3.11e-16	0	growth	NA
Ubqln4	3.11e-16	0	recession	NA
Rps18	3.11e-16	0	recession	NA
Rpl10	3.11e-16	0	recession	NA
Rps15a	3.11e-16	0	recession	NA
Rala	3.11e-16	0	recession	NA
Vdac3	3.11e-16	0	recession	NA
Vps72	3.11e-16	0	recession	NA
Bmp7	3.11e-16	0	recession	NA
Dynll1	3.11e-16	0	recession	NA
Nf2	3.11e-16	0	recession	NA
Ewsr1	3.11e-16	0	recession	NA
Ap1b1	3.11e-16	0	recession	NA
Rarres2	3.11e-16	0	growth	NA
Pttg1ip	3.11e-16	0	peak	5
Nav1	3.11e-16	0	recession	NA
Tnpo1	3.11e-16	0	recession	NA
Rnmt	3.11e-16	0	recession	NA
Tor2a	3.11e-16	0	recession	NA
Cbx5	3.11e-16	0	recession	NA
Apobec3	3.11e-16	0	recession	NA
Sardh	3.11e-16	0	peak	5
G0s2	3.11e-16	0	growth	NA
Pla2g12b	3.11e-16	0	peak	2
Snap47	3.11e-16	0	recession	NA
Rps25	3.11e-16	0	recession	NA
Aldh3a2	3.11e-16	0	peak	5
Slc38a3	3.11e-16	0	growth	NA
Slc3a2	3.11e-16	0	recession	NA
Nxf1	3.11e-16	0	recession	NA
Slc47a1	3.11e-16	0	growth	NA
Prox1	3.11e-16	0	recession	NA
Raver1	3.11e-16	0	recession	NA
Tmem86a	3.11e-16	0	recession	NA
Ifi35	3.11e-16	0	growth	NA
Nedd8	3.11e-16	0	recession	NA
Mrpl52	3.11e-16	0	peak	3
Faf1	3.11e-16	0	recession	NA
Mettl16	3.11e-16	0	recession	NA
Rbm25	3.11e-16	0	recession	NA
Psen2	3.11e-16	0	growth	NA
Acaa1b	3.11e-16	0	growth	NA
Fads1	3.11e-16	0	peak	2
Phlda2	3.11e-16	0	peak	3
Mcoln2	3.11e-16	0	peak	4
Akt1s1	3.11e-16	0	recession	NA
Odc1	3.11e-16	0	recession	NA
Thg1l	3.11e-16	0	recession	NA
Pabpc4	3.11e-16	0	recession	NA
Plin5	3.11e-16	0	trough	5
Pgam1	3.11e-16	0	recession	NA
Gltp	3.11e-16	0	recession	NA
Nanog	3.11e-16	0	recession	NA
Rpl15	3.11e-16	0	recession	NA
Tmem167	3.11e-16	0	recession	NA
Kif11	3.11e-16	0	recession	NA
Rpa3	3.11e-16	0	recession	NA
Rps5	3.11e-16	0	recession	NA
Etv5	3.11e-16	0	recession	NA
Enkd1	3.11e-16	0	recession	NA
Ptprs	3.11e-16	0	recession	NA
Nelfb	3.11e-16	0	recession	NA
Tango2	3.11e-16	0	growth	NA
Ndufs2	3.11e-16	0	recession	NA
Atad1	3.11e-16	0	recession	NA
Timm23	3.11e-16	0	recession	NA
Tctex1d2	3.11e-16	0	recession	NA
Chp1	3.11e-16	0	growth	NA
Dnajc7	3.11e-16	0	recession	NA
Cacybp	3.11e-16	0	recession	NA
Ndufa2	3.11e-16	0	recession	NA
Anapc1	3.11e-16	0	recession	NA
Tsg101	3.11e-16	0	recession	NA
Srp19	3.11e-16	0	recession	NA
Mrps25	3.11e-16	0	recession	NA
Camta1	3.11e-16	0	recession	NA
Tbp	3.11e-16	0	recession	NA
Psmb1	3.11e-16	0	recession	NA
E2f4	3.11e-16	0	recession	NA
Ppp1cb	3.11e-16	0	recession	NA
Tsen15	3.11e-16	0	recession	NA
C8g	3.11e-16	0	growth	NA
Edf1	3.11e-16	0	recession	NA
Ube2i	3.11e-16	0	recession	NA
Hnrnpl	3.11e-16	0	recession	NA
Hmgb3	3.11e-16	0	recession	NA
Lage3	3.11e-16	0	recession	NA
Zdhhc12	3.11e-16	0	recession	NA
Golga7	3.11e-16	0	recession	NA
Pcolce2	3.11e-16	0	recession	NA
Clpx	3.11e-16	0	growth	NA
Atf6b	3.11e-16	0	recession	NA
Mocs2	3.11e-16	0	growth	NA
Lpl	3.11e-16	0	trough	3
Lama5	3.11e-16	0	recession	NA
Steap1	3.11e-16	0	recession	NA
Hspa8	3.11e-16	0	recession	NA
Psma2	3.11e-16	0	recession	NA
Mrpl32	3.11e-16	0	recession	NA
Cers2	3.11e-16	0	peak	4
Capza2	3.11e-16	0	recession	NA
Prpf3	3.11e-16	0	recession	NA
Anp32e	3.11e-16	0	recession	NA
Aph1a	3.11e-16	0	recession	NA
Cnih1	3.11e-16	0	recession	NA
Med28	3.11e-16	0	recession	NA
Prpsap1	3.11e-16	0	recession	NA
Ncapg	3.11e-16	0	recession	NA
Lta4h	3.11e-16	0	recession	NA
Amdhd1	3.11e-16	0	growth	NA
H2afy	3.11e-16	0	recession	NA
Bola1	3.11e-16	0	recession	NA
Skiv2l2	3.11e-16	0	recession	NA
Lbp	3.11e-16	0	growth	NA
Hsd11b1	3.11e-16	0	growth	NA
Nelfcd	3.11e-16	0	recession	NA
Slmo2	3.11e-16	0	recession	NA
Ube2a	3.11e-16	0	recession	NA
Slc25a5	3.11e-16	0	recession	NA
Ppdpf	3.11e-16	0	recession	NA
E2f3	3.11e-16	0	recession	NA
Lamp2	3.11e-16	0	peak	5
Atxn10	3.11e-16	0	recession	NA
Foxred2	3.11e-16	0	recession	NA
Eif3d	3.11e-16	0	recession	NA
H3f3b	3.11e-16	0	recession	NA
Nup50	3.11e-16	0	recession	NA
Ift27	3.11e-16	0	recession	NA
Cmah	3.11e-16	0	recession	NA
Ttll12	3.11e-16	0	recession	NA
Srsf6	3.11e-16	0	recession	NA
Tmprss6	3.11e-16	0	growth	NA
Kctd5	3.11e-16	0	recession	NA
Il13ra1	3.11e-16	0	growth	NA
Nt5c3b	3.11e-16	0	recession	NA
Coa3	3.11e-16	0	recession	NA
Psmd3	3.11e-16	0	recession	NA
Exosc10	3.11e-16	0	recession	NA
Glod4	3.11e-16	0	recession	NA
Vtn	3.11e-16	0	growth	NA
Traf4	3.11e-16	0	recession	NA
Rpl19	3.11e-16	0	recession	NA
Zfp207	3.11e-16	0	recession	NA
Psmd11	3.11e-16	0	recession	NA
Pipox	3.11e-16	0	growth	NA
Top2b	3.11e-16	0	recession	NA
Atad5	3.11e-16	0	recession	NA
Crlf3	3.11e-16	0	recession	NA
Tnfaip1	3.11e-16	0	recession	NA
Zfp334	3.11e-16	0	recession	NA
Birc5	3.11e-16	0	recession	NA
Etv4	3.11e-16	0	recession	NA
Ctsa	3.11e-16	0	peak	4
Crk	3.11e-16	0	recession	NA
Cox7c	3.11e-16	0	recession	NA
B4galt5	3.11e-16	0	recession	NA
Ddx27	3.11e-16	0	recession	NA
Rrp7a	3.11e-16	0	recession	NA
Ints2	3.11e-16	0	recession	NA
Hist1h2bc	3.11e-16	0	growth	NA
Uchl5	3.11e-16	0	recession	NA
Stk4	3.11e-16	0	recession	NA
Pmp22	3.11e-16	0	growth	NA
Psmb6	3.11e-16	0	recession	NA
Spag7	3.11e-16	0	recession	NA
Pfn1	3.11e-16	0	recession	NA
Anxa6	3.11e-16	0	peak	4
Kpna2	3.11e-16	0	recession	NA
Vezf1	3.11e-16	0	recession	NA
Srsf1	3.11e-16	0	recession	NA
Gid4	3.11e-16	0	recession	NA
C1qbp	3.11e-16	0	recession	NA
Slc13a3	3.11e-16	0	growth	NA
Kdm6b	3.11e-16	0	recession	NA
Appbp2	3.11e-16	0	recession	NA
Trim37	3.11e-16	0	recession	NA
Elp5	3.11e-16	0	recession	NA
Acadvl	3.11e-16	0	growth	NA
G3bp1	3.11e-16	0	recession	NA
Tbx3	3.11e-16	0	recession	NA
Cbx1	3.11e-16	0	recession	NA
Atp5g3	3.11e-16	0	recession	NA
Acsl1	3.11e-16	0	growth	NA
Rars	3.11e-16	0	recession	NA
Mrpl45	3.11e-16	0	recession	NA
Pelp1	3.11e-16	0	recession	NA
Sart3	3.11e-16	0	recession	NA
Fis1	3.11e-16	0	recession	NA
Plod1	3.11e-16	0	peak	4
Ccl9	3.11e-16	0	growth	NA
Isyna1	3.11e-16	0	recession	NA
Tmem160	3.11e-16	0	recession	NA
Mdh2	3.11e-16	0	recession	NA
Rnf145	3.11e-16	0	recession	NA
Etnppl	3.11e-16	0	growth	NA
Map1s	3.11e-16	0	recession	NA
Nop9	3.11e-16	0	recession	NA
Psmc3ip	3.11e-16	0	recession	NA
Grb7	3.11e-16	0	recession	NA
Calm3	3.11e-16	0	recession	NA
Cops3	3.11e-16	0	recession	NA
Ddx39b	3.11e-16	0	recession	NA
Gipc1	3.11e-16	0	recession	NA
Xab2	3.11e-16	0	recession	NA
Cdc37	3.11e-16	0	recession	NA
Cops6	3.11e-16	0	recession	NA
Ubb	3.11e-16	0	recession	NA
Rcn3	3.11e-16	0	recession	NA
Pdk4	3.11e-16	0	trough	4
Ccdc12	3.11e-16	0	recession	NA
Polr2i	3.11e-16	0	recession	NA
Krt10	3.11e-16	0	recession	NA
Esr1	3.11e-16	0	growth	NA
Fbxo5	3.11e-16	0	recession	NA
Hdac2	3.11e-16	0	recession	NA
Rwdd1	3.11e-16	0	recession	NA
Trmt11	3.11e-16	0	recession	NA
Katna1	3.11e-16	0	recession	NA
Pcmt1	3.11e-16	0	recession	NA
Snx3	3.11e-16	0	recession	NA
Ltv1	3.11e-16	0	recession	NA
Cd164	3.11e-16	0	recession	NA
Gtf3c6	3.11e-16	0	recession	NA
Prep	3.11e-16	0	recession	NA
Perp	3.11e-16	0	growth	NA
Asf1a	3.11e-16	0	recession	NA
Smpdl3a	3.11e-16	0	growth	NA
Dcbld1	3.11e-16	0	recession	NA
P4ha1	3.11e-16	0	recession	NA
Sept10	3.11e-16	0	recession	NA
Zwint	3.11e-16	0	recession	NA
Ube2d1	3.11e-16	0	recession	NA
Cdk1	3.11e-16	0	recession	NA
Atp2b1	3.11e-16	0	recession	NA
Kitl	3.11e-16	0	recession	NA
Psen1	3.11e-16	0	recession	NA
Arg1	3.11e-16	0	growth	NA
Nedd1	3.11e-16	0	recession	NA
Vnn3	3.11e-16	0	growth	NA
Hal	3.11e-16	0	growth	NA
Snrpf	3.11e-16	0	recession	NA
Ndufa12	3.11e-16	0	recession	NA
Socs2	3.11e-16	0	growth	NA
Nudt4	3.11e-16	0	recession	NA
Tcp11l2	3.11e-16	0	growth	NA
Hsp90b1	3.11e-16	0	recession	NA
Pah	3.11e-16	0	peak	4
Hnrnph3	3.11e-16	0	recession	NA
Pbld1	3.11e-16	0	growth	NA
Ccar1	3.11e-16	0	recession	NA
Ddx21	3.11e-16	0	recession	NA
Vps26a	3.11e-16	0	recession	NA
H2afy2	3.11e-16	0	recession	NA
Ppa1	3.11e-16	0	recession	NA
Pald1	3.11e-16	0	recession	NA
Pcbd1	3.11e-16	0	peak	2
Ddit4	3.11e-16	0	recession	NA
Cand1	3.11e-16	0	recession	NA
Egfr	3.11e-16	0	growth	NA
Usp15	3.11e-16	0	recession	NA
Lgr5	3.11e-16	0	recession	NA
Gamt	3.11e-16	0	growth	NA
Actr2	3.11e-16	0	recession	NA
Ndufs7	3.11e-16	0	recession	NA
Mum1	3.11e-16	0	recession	NA
Cnot2	3.11e-16	0	recession	NA
Tcf3	3.11e-16	0	recession	NA
Yeats4	3.11e-16	0	recession	NA
Snrpd3	3.11e-16	0	recession	NA
Cpm	3.11e-16	0	recession	NA
Csrp2	3.11e-16	0	recession	NA
Phlda1	3.11e-16	0	trough	5
Sf3a2	3.11e-16	0	recession	NA
Timm13	3.11e-16	0	recession	NA
Llph	3.11e-16	0	recession	NA
Hmg20b	3.11e-16	0	recession	NA
Fzr1	3.11e-16	0	recession	NA
Txnrd1	3.11e-16	0	recession	NA
Pofut2	3.11e-16	0	recession	NA
Slc36a2	3.11e-16	0	growth	NA
Sumo3	3.11e-16	0	recession	NA
Hint1	3.11e-16	0	recession	NA
Pfkl	3.11e-16	0	recession	NA
Ahsa2	3.11e-16	0	recession	NA
Xpo1	3.11e-16	0	recession	NA
Cdc34	3.11e-16	0	recession	NA
Nudcd2	3.11e-16	0	recession	NA
Hnrnpab	3.11e-16	0	recession	NA
Hspa4	3.11e-16	0	recession	NA
Canx	3.11e-16	0	recession	NA
Gnb2l1	3.11e-16	0	recession	NA
Ube2b	3.11e-16	0	recession	NA
Cdkn2aipnl	3.11e-16	0	recession	NA
Vdac1	3.11e-16	0	recession	NA
Igfbp1	3.11e-16	0	growth	NA
Pes1	3.11e-16	0	recession	NA
Arf5	3.11e-16	0	recession	NA
Patz1	3.11e-16	0	recession	NA
Drg1	3.11e-16	0	recession	NA
Rps27a	3.11e-16	0	recession	NA
Ccdc104	3.11e-16	0	recession	NA
Pnpt1	3.11e-16	0	recession	NA
Pold2	3.11e-16	0	recession	NA
Dbnl	3.11e-16	0	recession	NA
Mrps24	3.11e-16	0	recession	NA
Supt4a	3.11e-16	0	recession	NA
Ska2	3.11e-16	0	recession	NA
Rnf187	3.11e-16	0	recession	NA
Mrpl22	3.11e-16	0	recession	NA
Rps6kb1	3.11e-16	0	recession	NA
Shmt1	3.11e-16	0	peak	1
Llgl1	3.11e-16	0	recession	NA
Stxbp4	3.11e-16	0	recession	NA
Bzw2	3.11e-16	0	recession	NA
Elac2	3.11e-16	0	recession	NA
Pdia6	3.11e-16	0	recession	NA
Nampt	3.11e-16	0	recession	NA
Sdc1	3.11e-16	0	recession	NA
Lpin1	3.11e-16	0	growth	NA
Smc6	3.11e-16	0	recession	NA
Apob	3.11e-16	0	growth	NA
Prkar1a	3.11e-16	0	recession	NA
Abca8b	3.11e-16	0	growth	NA
Id2	3.11e-16	0	recession	NA
Mboat2	3.11e-16	0	recession	NA
Rrm2	3.11e-16	0	recession	NA
Dnmt3a	3.11e-16	0	recession	NA
Rab10	3.11e-16	0	recession	NA
Pxdn	3.11e-16	0	recession	NA
Ddx52	3.11e-16	0	recession	NA
Cdc27	3.11e-16	0	recession	NA
Mettl2	3.11e-16	0	recession	NA
Ddx42	3.11e-16	0	recession	NA
Ftsj3	3.11e-16	0	recession	NA
Psmc5	3.11e-16	0	recession	NA
Psmd12	3.11e-16	0	recession	NA
Slc9a3r1	3.11e-16	0	recession	NA
Galk1	3.11e-16	0	peak	3
Acox1	3.11e-16	0	growth	NA
Ankfy1	3.11e-16	0	recession	NA
Ube2g1	3.11e-16	0	recession	NA
Txndc17	3.11e-16	0	recession	NA
Fam64a	3.11e-16	0	recession	NA
Blmh	3.11e-16	0	recession	NA
Ywhae	3.11e-16	0	recession	NA
Prpf8	3.11e-16	0	recession	NA
Luc7l3	3.11e-16	0	recession	NA
Lrrc59	3.11e-16	0	recession	NA
Slc35b1	3.11e-16	0	recession	NA
Asgr1	3.11e-16	0	growth	NA
Per1	3.11e-16	0	trough	3
Ctc1	3.11e-16	0	recession	NA
Pfas	3.11e-16	0	recession	NA
Myh10	3.11e-16	0	recession	NA
Top2a	3.11e-16	0	recession	NA
Acly	3.11e-16	0	peak	2
Tmem101	3.11e-16	0	recession	NA
Lsm12	3.11e-16	0	recession	NA
Ubtf	3.11e-16	0	recession	NA
Ccdc43	3.11e-16	0	recession	NA
Eftud2	3.11e-16	0	recession	NA
Dcakd	3.11e-16	0	recession	NA
Nmt1	3.11e-16	0	recession	NA
Fkbp3	3.11e-16	0	recession	NA
Gtf2a1	3.11e-16	0	recession	NA
Dnaaf2	3.11e-16	0	recession	NA
Klhdc2	3.11e-16	0	recession	NA
Pnn	3.11e-16	0	recession	NA
Psma6	3.11e-16	0	recession	NA
Gstz1	3.11e-16	0	peak	5
Snw1	3.11e-16	0	recession	NA
Slirp	3.11e-16	0	recession	NA
Pygl	3.11e-16	0	growth	NA
Tmx1	3.11e-16	0	recession	NA
Actr10	3.11e-16	0	recession	NA
Timm9	3.11e-16	0	recession	NA
Serpina3n	3.11e-16	0	growth	NA
Dhrs7	3.11e-16	0	growth	NA
Glrx5	3.11e-16	0	recession	NA
Hif1a	3.11e-16	0	recession	NA
Papola	3.11e-16	0	recession	NA
Vrk1	3.11e-16	0	recession	NA
Eif2s1	3.11e-16	0	recession	NA
Erh	3.11e-16	0	recession	NA
Slc10a1	3.11e-16	0	growth	NA
Gtpbp4	3.11e-16	0	recession	NA
Cdca7l	3.11e-16	0	recession	NA
Psmc1	3.11e-16	0	recession	NA
Pitrm1	3.11e-16	0	recession	NA
Net1	3.11e-16	0	peak	1
Gdi2	3.11e-16	0	recession	NA
Acot2	3.11e-16	0	peak	1
Aldh6a1	3.11e-16	0	growth	NA
Fcf1	3.11e-16	0	recession	NA
Ccnk	3.11e-16	0	recession	NA
Meg3	3.11e-16	0	peak	1
Hsp90aa1	3.11e-16	0	recession	NA
Fdft1	3.11e-16	0	peak	4
Cinp	3.11e-16	0	recession	NA
Eif5	3.11e-16	0	recession	NA
Klc1	3.11e-16	0	recession	NA
Trim27	3.11e-16	0	recession	NA
Gpld1	3.11e-16	0	growth	NA
Nup153	3.11e-16	0	recession	NA
Dek	3.11e-16	0	recession	NA
Ssr1	3.11e-16	0	peak	1
Gadd45g	3.11e-16	0	growth	NA
Ctsl	3.11e-16	0	peak	5
Lman2	3.11e-16	0	recession	NA
Prelid1	3.11e-16	0	recession	NA
Nsd1	3.11e-16	0	recession	NA
F12	3.11e-16	0	peak	5
Ddx46	3.11e-16	0	recession	NA
Cetn3	3.11e-16	0	recession	NA
Hnrnpk	3.11e-16	0	recession	NA
Golm1	3.11e-16	0	recession	NA
Trip13	3.11e-16	0	recession	NA
Ccdc127	3.11e-16	0	recession	NA
Glrx	3.11e-16	0	growth	NA
Nsun2	3.11e-16	0	recession	NA
Lpcat1	3.11e-16	0	recession	NA
Acot12	3.11e-16	0	growth	NA
Gtf2h2	3.11e-16	0	recession	NA
Serf1	3.11e-16	0	recession	NA
Smn1	3.11e-16	0	recession	NA
Btf3	3.11e-16	0	recession	NA
Hmgcr	3.11e-16	0	peak	5
Aggf1	3.11e-16	0	recession	NA
Dimt1	3.11e-16	0	recession	NA
Dhfr	3.11e-16	0	recession	NA
Trappc13	3.11e-16	0	recession	NA
Cenpk	3.11e-16	0	recession	NA
Emb	3.11e-16	0	recession	NA
Psmd6	3.11e-16	0	recession	NA
Acox2	3.11e-16	0	growth	NA
Ppap2a	3.11e-16	0	peak	4
Vdac2	3.11e-16	0	recession	NA
Ube2e1	3.11e-16	0	recession	NA
Glud1	3.11e-16	0	peak	2
Nid2	3.11e-16	0	recession	NA
Dnajc9	3.11e-16	0	recession	NA
Anxa7	3.11e-16	0	peak	4
Camk2g	3.11e-16	0	recession	NA
Psmc6	3.11e-16	0	recession	NA
Mapk1ip1l	3.11e-16	0	recession	NA
Ktn1	3.11e-16	0	recession	NA
Arf4	3.11e-16	0	peak	2
Hacl1	3.11e-16	0	growth	NA
Mettl6	3.11e-16	0	recession	NA
Btd	3.11e-16	0	growth	NA
Bap1	3.11e-16	0	recession	NA
Dph3	3.11e-16	0	recession	NA
Nisch	3.11e-16	0	recession	NA
Nek4	3.11e-16	0	recession	NA
Itih4	3.11e-16	0	growth	NA
Ebpl	3.11e-16	0	peak	5
Kpna3	3.11e-16	0	recession	NA
Spryd7	3.11e-16	0	recession	NA
Rnaseh2b	3.11e-16	0	recession	NA
Ctsb	3.11e-16	0	peak	5
Zmym2	3.11e-16	0	recession	NA
N6amt2	3.11e-16	0	recession	NA
Xpo4	3.11e-16	0	recession	NA
Tkt	3.11e-16	0	recession	NA
Sap18	3.11e-16	0	recession	NA
Ska3	3.11e-16	0	recession	NA
Mrpl57	3.11e-16	0	recession	NA
Ints9	3.11e-16	0	recession	NA
Cpb2	3.11e-16	0	growth	NA
Nufip1	3.11e-16	0	recession	NA
Tsc22d1	3.11e-16	0	recession	NA
Sugt1	3.11e-16	0	recession	NA
Elp3	3.11e-16	0	recession	NA
Pbk	3.11e-16	0	recession	NA
Clu	3.11e-16	0	peak	5
Ephx2	3.11e-16	0	growth	NA
Trim35	3.11e-16	0	recession	NA
Bnip3l	3.11e-16	0	recession	NA
Ppp2r2a	3.11e-16	0	recession	NA
Bora	3.11e-16	0	recession	NA
Rhobtb2	3.11e-16	0	recession	NA
Xpo7	3.11e-16	0	recession	NA
Itm2b	3.11e-16	0	peak	4
Med4	3.11e-16	0	recession	NA
Uchl3	3.11e-16	0	recession	NA
Nup155	3.11e-16	0	recession	NA
Acin1	3.11e-16	0	recession	NA
Drosha	3.11e-16	0	recession	NA
Psmb5	3.11e-16	0	recession	NA
Zfr	3.11e-16	0	recession	NA
Ngdn	3.11e-16	0	recession	NA
Sub1	3.11e-16	0	recession	NA
Npr3	3.11e-16	0	recession	NA
Cideb	3.11e-16	0	peak	5
Zscan26	3.11e-16	0	peak	5
Cmbl	3.11e-16	0	growth	NA
Brix1	3.11e-16	0	recession	NA
Rad1	3.11e-16	0	recession	NA
Nadk2	3.11e-16	0	recession	NA
Mtdh	3.11e-16	0	recession	NA
Laptm4b	3.11e-16	0	recession	NA
Sdc2	3.11e-16	0	growth	NA
Fam134b	3.11e-16	0	growth	NA
Pabpc1	3.11e-16	0	recession	NA
Dpys	3.11e-16	0	growth	NA
Eif3h	3.11e-16	0	recession	NA
Hrsp12	3.11e-16	0	growth	NA
Pop1	3.11e-16	0	recession	NA
Eny2	3.11e-16	0	recession	NA
Myc	3.11e-16	0	trough	5
Sqle	3.11e-16	0	peak	4
Atad2	3.11e-16	0	recession	NA
Fam49b	3.11e-16	0	recession	NA
Ppara	3.11e-16	0	growth	NA
Gtse1	3.11e-16	0	recession	NA
L3mbtl2	3.11e-16	0	recession	NA
Rbx1	3.11e-16	0	recession	NA
St13	3.11e-16	0	recession	NA
Adsl	3.11e-16	0	recession	NA
Deptor	3.11e-16	0	growth	NA
Enpp2	3.11e-16	0	growth	NA
Tomm22	3.11e-16	0	recession	NA
Sh3bp1	3.11e-16	0	recession	NA
Ndufa6	3.11e-16	0	peak	2
Twf1	3.11e-16	0	recession	NA
Smdt1	3.11e-16	0	recession	NA
Xrcc6	3.11e-16	0	recession	NA
Desi1	3.11e-16	0	recession	NA
Ppp1r1a	3.11e-16	0	trough	4
Cldn1	3.11e-16	0	growth	NA
Il1rap	3.11e-16	0	growth	NA
Hes1	3.11e-16	0	recession	NA
Rogdi	3.11e-16	0	peak	5
Hsf1	3.11e-16	0	recession	NA
Bop1	3.11e-16	0	recession	NA
Gpaa1	3.11e-16	0	recession	NA
Pycrl	3.11e-16	0	recession	NA
Naprt1	3.11e-16	0	peak	5
Gsdmd	3.11e-16	0	peak	5
Rabl2	3.11e-16	0	recession	NA
Zcrb1	3.11e-16	0	recession	NA
Bbx	3.11e-16	0	recession	NA
Mcm4	3.11e-16	0	recession	NA
Ube2v2	3.11e-16	0	recession	NA
Nde1	3.11e-16	0	recession	NA
Rrn3	3.11e-16	0	recession	NA
Naa50	3.11e-16	0	recession	NA
Qtrtd1	3.11e-16	0	recession	NA
Mrpl40	3.11e-16	0	recession	NA
Gbe1	3.11e-16	0	growth	NA
Zbtb20	3.11e-16	0	growth	NA
Dgcr8	3.11e-16	0	recession	NA
Trmt2a	3.11e-16	0	recession	NA
Arl6	3.11e-16	0	recession	NA
Cldn25	3.11e-16	0	recession	NA
Cmss1	3.11e-16	0	recession	NA
Tomm70a	3.11e-16	0	recession	NA
Serpind1	3.11e-16	0	peak	5
Sdf2l1	3.11e-16	0	trough	5
Ncbp2	3.11e-16	0	recession	NA
Pak2	3.11e-16	0	recession	NA
Dnm1l	3.11e-16	0	recession	NA
Yars2	3.11e-16	0	recession	NA
Fyttd1	3.11e-16	0	recession	NA
Gsk3b	3.11e-16	0	recession	NA
Umps	3.11e-16	0	recession	NA
Hgd	3.11e-16	0	peak	5
Ap2m1	3.11e-16	0	peak	4
Pdia5	3.11e-16	0	peak	5
Hspbap1	3.11e-16	0	recession	NA
Ehhadh	3.11e-16	0	peak	5
Senp2	3.11e-16	0	recession	NA
Tmem41a	3.11e-16	0	recession	NA
Tra2b	3.11e-16	0	recession	NA
Ahsg	3.11e-16	0	growth	NA
Fetub	3.11e-16	0	growth	NA
Kng1	3.11e-16	0	growth	NA
Hrg	3.11e-16	0	growth	NA
Rfc4	3.11e-16	0	recession	NA
Robo1	3.11e-16	0	recession	NA
Eif4a2	3.11e-16	0	recession	NA
Masp1	3.11e-16	0	growth	NA
Mrpl39	3.11e-16	0	recession	NA
Kpna1	3.11e-16	0	recession	NA
Psmg1	3.11e-16	0	recession	NA
Brwd1	3.11e-16	0	recession	NA
Chaf1b	3.11e-16	0	recession	NA
Donson	3.11e-16	0	recession	NA
Son	3.11e-16	0	recession	NA
Gart	3.11e-16	0	recession	NA
Mis18a	3.11e-16	0	recession	NA
Sod1	3.11e-16	0	peak	1
Scaf4	3.11e-16	0	recession	NA
Kansl2	3.11e-16	0	recession	NA
Tuba1b	3.11e-16	0	recession	NA
Tmbim6	3.11e-16	0	growth	NA
Smarcd1	3.11e-16	0	recession	NA
Cers5	3.11e-16	0	recession	NA
Larp4	3.11e-16	0	recession	NA
Pcdhga12	3.11e-16	0	recession	NA
Krt18	3.11e-16	0	peak	4
Csad	3.11e-16	0	growth	NA
Soat2	3.11e-16	0	peak	4
Tarbp2	3.11e-16	0	recession	NA
Fabp2	3.11e-16	0	peak	4
Rgn	3.11e-16	0	growth	NA
Akirin1	3.11e-16	0	recession	NA
Abcc1	3.11e-16	0	recession	NA
Rfc2	3.11e-16	0	recession	NA
Denr	3.11e-16	0	recession	NA
Prmt5	3.11e-16	0	recession	NA
Sympk	3.11e-16	0	recession	NA
Wrb	3.11e-16	0	recession	NA
Ivns1abp	3.11e-16	0	trough	5
Slc38a1	3.11e-16	0	recession	NA
Bsg	3.11e-16	0	trough	5
Il15ra	3.11e-16	0	growth	NA
Creld2	3.11e-16	0	recession	NA
Ube2j2	3.11e-16	0	recession	NA
Tmem176a	3.11e-16	0	peak	5
Slc17a9	3.11e-16	0	peak	4
Tpi1	3.11e-16	0	recession	NA
Pcbp4	3.11e-16	0	recession	NA
Mrps23	3.11e-16	0	recession	NA
Rps6ka2	3.11e-16	0	recession	NA
Agpat4	3.11e-16	0	recession	NA
Igf2r	3.11e-16	0	recession	NA
Acat2	3.11e-16	0	peak	2
Chd1	3.11e-16	0	recession	NA
Mpc1	3.11e-16	0	growth	NA
Cldn6	3.11e-16	0	recession	NA
Pla2g7	3.11e-16	0	growth	NA
Cdc5l	3.11e-16	0	recession	NA
Mrpl14	3.11e-16	0	recession	NA
Sgol1	3.11e-16	0	recession	NA
Hsp90ab1	3.11e-16	0	recession	NA
Cyp39a1	3.11e-16	0	growth	NA
Mrps18a	3.11e-16	0	recession	NA
Cnpy3	3.11e-16	0	recession	NA
Bysl	3.11e-16	0	recession	NA
Ppil1	3.11e-16	0	recession	NA
Mtch1	3.11e-16	0	recession	NA
Tff3	3.11e-16	0	growth	NA
Wdr4	3.11e-16	0	recession	NA
Cbs	3.11e-16	0	growth	NA
Akap8	3.11e-16	0	recession	NA
Myl12a	3.11e-16	0	recession	NA
Wiz	3.11e-16	0	recession	NA
Smchd1	3.11e-16	0	recession	NA
Cyp4f13	3.11e-16	0	growth	NA
Dpy30	3.11e-16	0	recession	NA
Birc6	3.11e-16	0	recession	NA
Cebpz	3.11e-16	0	recession	NA
Qpct	3.11e-16	0	peak	5
Hnrnpll	3.11e-16	0	recession	NA
Srsf7	3.11e-16	0	recession	NA
Ndufv2	3.11e-16	0	recession	NA
Atp6v0c	3.11e-16	0	recession	NA
Slc3a1	3.11e-16	0	growth	NA
Eci1	3.11e-16	0	peak	5
Epas1	3.11e-16	0	growth	NA
Pigf	3.11e-16	0	recession	NA
Mcfd2	3.11e-16	0	growth	NA
Msh2	3.11e-16	0	recession	NA
Hagh	3.11e-16	0	growth	NA
C3	3.11e-16	0	growth	NA
Hn1l	3.11e-16	0	recession	NA
Nme4	3.11e-16	0	recession	NA
Mrpl28	3.11e-16	0	recession	NA
Luc7l	3.11e-16	0	recession	NA
Cuta	3.11e-16	0	recession	NA
Plin3	3.11e-16	0	peak	4
Uqcc2	3.11e-16	0	recession	NA
Nudt3	3.11e-16	0	recession	NA
Snrpc	3.11e-16	0	recession	NA
Taf11	3.11e-16	0	recession	NA
Cul2	3.11e-16	0	recession	NA
Bambi	3.11e-16	0	recession	NA
Cox7a2l	3.11e-16	0	recession	NA
Polr2d	3.11e-16	0	recession	NA
Tpgs2	3.11e-16	0	recession	NA
Elp2	3.11e-16	0	recession	NA
Wac	3.11e-16	0	recession	NA
Cdh2	3.11e-16	0	recession	NA
Tapbp	3.11e-16	0	growth	NA
Pfdn6	3.11e-16	0	recession	NA
Wdr46	3.11e-16	0	recession	NA
Rnf138	3.11e-16	0	recession	NA
Brd2	3.11e-16	0	recession	NA
Pfdn1	3.11e-16	0	recession	NA
Etf1	3.11e-16	0	recession	NA
Nelfe	3.11e-16	0	recession	NA
C2	3.11e-16	0	growth	NA
Bin1	3.11e-16	0	recession	NA
Iws1	3.11e-16	0	recession	NA
Proc	3.11e-16	0	growth	NA
Csnk2b	3.11e-16	0	recession	NA
Apom	3.11e-16	0	peak	4
Prrc2a	3.11e-16	0	recession	NA
Wdr33	3.11e-16	0	recession	NA
Impact	3.11e-16	0	recession	NA
Atat1	3.11e-16	0	recession	NA
Gnl1	3.11e-16	0	recession	NA
Rpp21	3.11e-16	0	recession	NA
Hdac3	3.11e-16	0	recession	NA
Dcp2	3.11e-16	0	recession	NA
Ik	3.11e-16	0	recession	NA
Rbm27	3.11e-16	0	recession	NA
Lars	3.11e-16	0	recession	NA
Tcerg1	3.11e-16	0	recession	NA
Spink3	3.11e-16	0	growth	NA
Srfbp1	3.11e-16	0	recession	NA
Psmg2	3.11e-16	0	recession	NA
Cep192	3.11e-16	0	recession	NA
Csnk1a1	3.11e-16	0	recession	NA
Pcyox1l	3.11e-16	0	recession	NA
Lmnb1	3.11e-16	0	recession	NA
Fbn2	3.11e-16	0	recession	NA
Rbm22	3.11e-16	0	recession	NA
Rps14	3.11e-16	0	recession	NA
Tcof1	3.11e-16	0	recession	NA
Cyb5a	3.11e-16	0	peak	5
Incenp	3.11e-16	0	recession	NA
Fads2	3.11e-16	0	peak	2
Tmem138	3.11e-16	0	recession	NA
Tmem216	3.11e-16	0	recession	NA
Mrpl16	3.11e-16	0	recession	NA
Keg1	3.11e-16	0	growth	NA
Ccdc86	3.11e-16	0	recession	NA
Prpf19	3.11e-16	0	recession	NA
Ddb1	3.11e-16	0	recession	NA
Rtn3	3.11e-16	0	recession	NA
Naa40	3.11e-16	0	recession	NA
Otub1	3.11e-16	0	recession	NA
Ehd1	3.11e-16	0	peak	4
Fas	3.11e-16	0	growth	NA
Lipa	3.11e-16	0	growth	NA
Snx15	3.11e-16	0	peak	4
Sac3d1	3.11e-16	0	recession	NA
Kif20b	3.11e-16	0	recession	NA
Tm7sf2	3.11e-16	0	peak	3
Tnks2	3.11e-16	0	recession	NA
Frmd8	3.11e-16	0	recession	NA
Dpf2	3.11e-16	0	recession	NA
Gldc	3.11e-16	0	peak	4
Mrpl21	3.11e-16	0	recession	NA
Pola2	3.11e-16	0	recession	NA
Eif1ad	3.11e-16	0	recession	NA
Banf1	3.11e-16	0	recession	NA
Sf3b2	3.11e-16	0	recession	NA
Pacs1	3.11e-16	0	recession	NA
Mbl2	3.11e-16	0	growth	NA
Acy3	3.11e-16	0	peak	4
Rab1b	3.11e-16	0	recession	NA
Yif1a	3.11e-16	0	peak	3
Rce1	3.11e-16	0	recession	NA
Slc29a2	3.11e-16	0	recession	NA
Pcx	3.11e-16	0	growth	NA
Minpp1	3.11e-16	0	recession	NA
Cpt1a	3.11e-16	0	growth	NA
Mrpl11	3.11e-16	0	recession	NA
Rnaseh2c	3.11e-16	0	recession	NA
Arl2	3.11e-16	0	recession	NA
Men1	3.11e-16	0	recession	NA
Sf1	3.11e-16	0	recession	NA
Prdx5	3.11e-16	0	growth	NA
Stip1	3.11e-16	0	recession	NA
Acsl5	3.11e-16	0	growth	NA
Tcf7l2	3.11e-16	0	recession	NA
Hhex	3.11e-16	0	recession	NA
Cep55	3.11e-16	0	recession	NA
Rbp4	3.11e-16	0	peak	4
Eif3a	3.11e-16	0	recession	NA
Hells	3.11e-16	0	recession	NA
Cyp2c40	3.11e-16	0	growth	NA
Ccnj	3.11e-16	0	recession	NA
Pik3ap1	3.11e-16	0	growth	NA
Xpnpep1	3.11e-16	0	recession	NA
Sfxn2	3.11e-16	0	growth	NA
Fundc1	3.11e-16	0	recession	NA
Pdcd11	3.11e-16	0	recession	NA
Pcgf6	3.11e-16	0	recession	NA
Gyk	3.11e-16	0	growth	NA
Sfr1	3.11e-16	0	recession	NA
Gcgr	3.11e-16	0	peak	5
P4hb	3.11e-16	0	growth	NA
Arhgdia	3.11e-16	0	recession	NA
Alyref	3.11e-16	0	recession	NA
Anapc11	3.11e-16	0	recession	NA
Pcyt2	3.11e-16	0	peak	4
Gps1	3.11e-16	0	recession	NA
Zdhhc16	3.11e-16	0	recession	NA
Slc16a3	3.11e-16	0	recession	NA
Csnk1d	3.11e-16	0	recession	NA
Wdr45b	3.11e-16	0	recession	NA
Hoga1	3.11e-16	0	peak	5
Abcc2	3.11e-16	0	growth	NA
Cpn1	3.11e-16	0	peak	5
Cyp2c44	3.11e-16	0	peak	5
Hsd17b10	3.11e-16	0	growth	NA
Huwe1	3.11e-16	0	recession	NA
Tsr2	3.11e-16	0	recession	NA
Gnl3l	3.11e-16	0	recession	NA
Maged2	3.11e-16	0	peak	3
Pfkfb1	3.11e-16	0	growth	NA
Prdx4	3.11e-16	0	growth	NA
Rps24	3.11e-16	0	recession	NA
Banp	3.11e-16	0	recession	NA
Ube3a	3.11e-16	0	recession	NA
Cd63	3.11e-16	0	peak	2
Gdf11	3.11e-16	0	recession	NA
Cdk2	3.11e-16	0	recession	NA
Rps26	3.11e-16	0	recession	NA
Pa2g4	3.11e-16	0	recession	NA
Chmp6	3.11e-16	0	recession	NA
Nabp2	3.11e-16	0	recession	NA
Cnpy2	3.11e-16	0	recession	NA
Atp5b	3.11e-16	0	peak	4
Prim1	3.11e-16	0	recession	NA
Atp5a1	3.11e-16	0	recession	NA
Clns1a	3.11e-16	0	recession	NA
Paip1	3.11e-16	0	recession	NA
Echs1	3.11e-16	0	peak	5
Urah	3.11e-16	0	growth	NA
Psmd13	3.11e-16	0	recession	NA
Taldo1	3.11e-16	0	recession	NA
Rplp2	3.11e-16	0	recession	NA
Gusb	3.11e-16	0	recession	NA
Sumf2	3.11e-16	0	recession	NA
Tk1	3.11e-16	0	recession	NA
Cbx2	3.11e-16	0	recession	NA
Eif4a3	3.11e-16	0	recession	NA
Tma16	3.11e-16	0	recession	NA
Podxl	3.11e-16	0	recession	NA
Cct8	3.11e-16	0	recession	NA
Hprt	3.11e-16	0	trough	4
Uqcrc1	3.11e-16	0	peak	4
Rps6ka6	3.11e-16	0	recession	NA
Sdc3	3.11e-16	0	recession	NA
Hadha	3.11e-16	0	growth	NA
Tyms	3.11e-16	0	recession	NA
Plk4	3.11e-16	0	recession	NA
Itih5	3.11e-16	0	recession	NA
Atp5c1	3.11e-16	0	recession	NA
Zdhhc3	3.11e-16	0	recession	NA
Slc25a10	3.11e-16	0	peak	4
Rpl14	3.11e-16	0	recession	NA
Nudt5	3.11e-16	0	recession	NA
Prkar1b	3.11e-16	0	recession	NA
Heatr2	3.11e-16	0	recession	NA
Get4	3.11e-16	0	recession	NA
Stag2	3.11e-16	0	recession	NA
Nop16	3.11e-16	0	recession	NA
Thoc3	3.11e-16	0	recession	NA
Adhfe1	3.11e-16	0	growth	NA
Cops5	3.11e-16	0	recession	NA
Gsta3	3.11e-16	0	growth	NA
Lactb2	3.11e-16	0	peak	2
Idh1	3.11e-16	0	peak	4
Creb1	3.11e-16	0	recession	NA
Eef1b2	3.11e-16	0	recession	NA
Hspd1	3.11e-16	0	recession	NA
Slc39a10	3.11e-16	0	recession	NA
Cps1	3.11e-16	0	growth	NA
Slc40a1	3.11e-16	0	growth	NA
Wdr75	3.11e-16	0	recession	NA
Acadl	3.11e-16	0	growth	NA
Raph1	3.11e-16	0	recession	NA
Wdr12	3.11e-16	0	recession	NA
Nop58	3.11e-16	0	recession	NA
Sumo1	3.11e-16	0	recession	NA
Ndufb3	3.11e-16	0	recession	NA
Ppil3	3.11e-16	0	recession	NA
Nif3l1	3.11e-16	0	recession	NA
Orc2	3.11e-16	0	recession	NA
Kdelc1	3.11e-16	0	recession	NA
Tex30	3.11e-16	0	recession	NA
Eif5b	3.11e-16	0	recession	NA
Mrpl30	3.11e-16	0	recession	NA
Ormdl1	3.11e-16	0	recession	NA
Coa5	3.11e-16	0	recession	NA
Imp4	3.11e-16	0	recession	NA
Prim2	3.11e-16	0	recession	NA
Mff	3.11e-16	0	recession	NA
Cyp27a1	3.11e-16	0	growth	NA
Rqcd1	3.11e-16	0	recession	NA
Pnkd	3.11e-16	0	recession	NA
Xrcc5	3.11e-16	0	recession	NA
Pecr	3.11e-16	0	growth	NA
Atic	3.11e-16	0	recession	NA
Fn1	3.11e-16	0	growth	NA
Stk16	3.11e-16	0	recession	NA
Tuba4a	3.11e-16	0	recession	NA
Obsl1	3.11e-16	0	recession	NA
Stk11ip	3.11e-16	0	recession	NA
Psmd1	3.11e-16	0	recession	NA
Ncl	3.11e-16	0	recession	NA
Ptma	3.11e-16	0	recession	NA
Farsb	3.11e-16	0	recession	NA
Serpine2	3.11e-16	0	recession	NA
Agxt	3.11e-16	0	growth	NA
Ppp1r7	3.11e-16	0	recession	NA
Sept2	3.11e-16	0	recession	NA
Dtymk	3.11e-16	0	recession	NA
Spp2	3.11e-16	0	peak	5
Ilkap	3.11e-16	0	recession	NA
Actr3	3.11e-16	0	recession	NA
Mcm6	3.11e-16	0	recession	NA
Rgs2	3.11e-16	0	growth	NA
Cfh	3.11e-16	0	growth	NA
F13b	3.11e-16	0	growth	NA
Tsn	3.11e-16	0	recession	NA
Nifk	3.11e-16	0	recession	NA
Dbi	3.11e-16	0	growth	NA
Steap3	3.11e-16	0	growth	NA
Ube2t	3.11e-16	0	recession	NA
Nucks1	3.11e-16	0	recession	NA
Rgs16	3.11e-16	0	growth	NA
Fam129a	3.11e-16	0	growth	NA
Adck3	3.11e-16	0	growth	NA
Ahctf1	3.11e-16	0	recession	NA
Parp1	3.11e-16	0	recession	NA
Nvl	3.11e-16	0	recession	NA
Pycr2	3.11e-16	0	recession	NA
Fh1	3.11e-16	0	peak	3
Apcs	3.11e-16	0	growth	NA
Tagln2	3.11e-16	0	recession	NA
Vangl2	3.11e-16	0	recession	NA
Uck2	3.11e-16	0	recession	NA
Mpzl1	3.11e-16	0	recession	NA
Mpc2	3.11e-16	0	peak	5
F5	3.11e-16	0	growth	NA
Soat1	3.11e-16	0	growth	NA
Smyd2	3.11e-16	0	recession	NA
Cenpf	3.11e-16	0	recession	NA
Eprs	3.11e-16	0	recession	NA
Bpnt1	3.11e-16	0	recession	NA
Marc1	3.11e-16	0	growth	NA
Nmt2	3.11e-16	0	recession	NA
Suv39h2	3.11e-16	0	recession	NA
Sephs1	3.11e-16	0	recession	NA
Phyh	3.11e-16	0	growth	NA
Aldh9a1	3.11e-16	0	peak	5
Mgst3	3.11e-16	0	growth	NA
Dars2	3.11e-16	0	recession	NA
Serpinc1	3.11e-16	0	growth	NA
Pter	3.11e-16	0	peak	5
Mllt10	3.11e-16	0	recession	NA
Psmb7	3.11e-16	0	recession	NA
Arpc5l	3.11e-16	0	recession	NA
Orc4	3.11e-16	0	recession	NA
Pfkfb3	3.11e-16	0	recession	NA
Yme1l1	3.11e-16	0	recession	NA
Abi2	3.11e-16	0	recession	NA
Odf2	3.11e-16	0	recession	NA
Upp2	3.11e-16	0	growth	NA
Fubp3	3.11e-16	0	recession	NA
Dolpp1	3.11e-16	0	recession	NA
Psmd5	3.11e-16	0	recession	NA
Hc	3.11e-16	0	growth	NA
Rab14	3.11e-16	0	recession	NA
Gsn	3.11e-16	0	peak	4
Psmd14	3.11e-16	0	recession	NA
Wdr5	3.11e-16	0	recession	NA
Brd3	3.11e-16	0	recession	NA
Egfl7	3.11e-16	0	recession	NA
Pmpca	3.11e-16	0	recession	NA
Arl6ip6	3.11e-16	0	recession	NA
Ssna1	3.11e-16	0	recession	NA
Ly75	3.11e-16	0	recession	NA
Il1rn	3.11e-16	0	growth	NA
Nup35	3.11e-16	0	recession	NA
Ube2e3	3.11e-16	0	recession	NA
Hat1	3.11e-16	0	recession	NA
Abcb11	3.11e-16	0	growth	NA
Ube2l6	3.11e-16	0	peak	4
Med19	3.11e-16	0	recession	NA
Zc3h15	3.11e-16	0	recession	NA
Mtx2	3.11e-16	0	recession	NA
Ola1	3.11e-16	0	recession	NA
Katnbl1	3.11e-16	0	recession	NA
Nop10	3.11e-16	0	recession	NA
Lpcat4	3.11e-16	0	recession	NA
Ccdc34	3.11e-16	0	recession	NA
Lin7c	3.11e-16	0	recession	NA
Eif3m	3.11e-16	0	recession	NA
Depdc7	3.11e-16	0	peak	4
Caprin1	3.11e-16	0	recession	NA
Nat10	3.11e-16	0	recession	NA
Cat	3.11e-16	0	growth	NA
Api5	3.11e-16	0	recession	NA
Myef2	3.11e-16	0	recession	NA
Dut	3.11e-16	0	recession	NA
Cops2	3.11e-16	0	recession	NA
Cd82	3.11e-16	0	growth	NA
Tspan18	3.11e-16	0	recession	NA
Sord	3.11e-16	0	peak	5
Eif3j1	3.11e-16	0	recession	NA
Mdk	3.11e-16	0	recession	NA
Wdr76	3.11e-16	0	recession	NA
Hypk	3.11e-16	0	recession	NA
Arhgap1	3.11e-16	0	recession	NA
Pdia3	3.11e-16	0	recession	NA
F2	3.11e-16	0	growth	NA
Arfgap2	3.11e-16	0	recession	NA
Hao1	3.11e-16	0	growth	NA
Zfp106	3.11e-16	0	recession	NA
Siglec1	3.11e-16	0	recession	NA
Rad51	3.11e-16	0	recession	NA
Smox	3.11e-16	0	trough	5
Pcna	3.11e-16	0	recession	NA
Fam98b	3.11e-16	0	recession	NA
Slc27a2	3.11e-16	0	growth	NA
Stard7	3.11e-16	0	recession	NA
Nphp1	3.11e-16	0	recession	NA
Bub1	3.11e-16	0	recession	NA
Polr1b	3.11e-16	0	recession	NA
Slc20a1	3.11e-16	0	recession	NA
Snrpb	3.11e-16	0	recession	NA
Nop56	3.11e-16	0	recession	NA
Rrbp1	3.11e-16	0	growth	NA
Snx5	3.11e-16	0	recession	NA
Rbbp9	3.11e-16	0	recession	NA
Xrn2	3.11e-16	0	recession	NA
Acss1	3.11e-16	0	peak	4
Gins1	3.11e-16	0	recession	NA
Nsfl1c	3.11e-16	0	recession	NA
Tpx2	3.11e-16	0	recession	NA
Dnmt3b	3.11e-16	0	recession	NA
Mapre1	3.11e-16	0	recession	NA
Fam210b	3.11e-16	0	growth	NA
Aurka	3.11e-16	0	recession	NA
Rae1	3.11e-16	0	recession	NA
Rbm38	3.11e-16	0	recession	NA
Gnas	3.11e-16	0	recession	NA
Fabp12	3.11e-16	0	growth	NA
Impa1	3.11e-16	0	recession	NA
Sall4	3.11e-16	0	recession	NA
Car3	3.11e-16	0	peak	5
Car2	3.11e-16	0	growth	NA
Psma7	3.11e-16	0	recession	NA
Ahcy	3.11e-16	0	trough	5
Gss	3.11e-16	0	peak	4
Eif6	3.11e-16	0	recession	NA
Ndrg3	3.11e-16	0	recession	NA
Samhd1	3.11e-16	0	recession	NA
Rpn2	3.11e-16	0	recession	NA
Ctnnbl1	3.11e-16	0	trough	5
Tti1	3.11e-16	0	recession	NA
Rprd1b	3.11e-16	0	recession	NA
Actl6a	3.11e-16	0	recession	NA
Dnajc19	3.11e-16	0	peak	2
Fxr1	3.11e-16	0	recession	NA
Anxa5	3.11e-16	0	peak	4
Exosc9	3.11e-16	0	recession	NA
Ccna2	3.11e-16	0	recession	NA
Exosc8	3.11e-16	0	recession	NA
Aadac	3.11e-16	0	growth	NA
Nmd3	3.11e-16	0	recession	NA
Smad9	3.11e-16	0	growth	NA
Tm4sf4	3.11e-16	0	growth	NA
Ppid	3.11e-16	0	recession	NA
Pfn2	3.11e-16	0	recession	NA
Etfdh	3.11e-16	0	growth	NA
Eif2a	3.11e-16	0	recession	NA
Nras	3.11e-16	0	recession	NA
Hao2	3.11e-16	0	growth	NA
Hsd3b1	3.11e-16	0	growth	NA
Hmgcs2	3.11e-16	0	growth	NA
Gstm4	3.11e-16	0	peak	3
Ddx20	3.11e-16	0	recession	NA
Ints3	3.11e-16	0	recession	NA
Rab13	3.11e-16	0	recession	NA
Tpm3	3.11e-16	0	recession	NA
Il6ra	3.11e-16	0	growth	NA
Pmvk	3.11e-16	0	peak	3
Sass6	3.11e-16	0	recession	NA
Vcam1	3.11e-16	0	growth	NA
Casp6	3.11e-16	0	recession	NA
Pla2g12a	3.11e-16	0	recession	NA
Fga	3.11e-16	0	growth	NA
Snx7	3.11e-16	0	recession	NA
Gar1	3.11e-16	0	recession	NA
Ppa2	3.11e-16	0	recession	NA
Ctso	3.11e-16	0	growth	NA
Aimp1	3.11e-16	0	recession	NA
Fubp1	3.11e-16	0	recession	NA
Cks1b	3.11e-16	0	recession	NA
Scamp3	3.11e-16	0	recession	NA
Sema4a	3.11e-16	0	peak	4
Pmf1	3.11e-16	0	recession	NA
Gpatch4	3.11e-16	0	recession	NA
Rps3a1	3.11e-16	0	recession	NA
Fmo5	3.11e-16	0	growth	NA
Tars2	3.11e-16	0	recession	NA
Tmem56	3.11e-16	0	growth	NA
Ptbp2	3.11e-16	0	recession	NA
Adh5	3.11e-16	0	trough	3
Rap1gds1	3.11e-16	0	recession	NA
Eif4e	3.11e-16	0	recession	NA
Mttp	3.11e-16	0	recession	NA
Cisd2	3.11e-16	0	recession	NA
Cth	3.11e-16	0	growth	NA
Zranb2	3.11e-16	0	recession	NA
Dnase2b	3.11e-16	0	growth	NA
Uox	3.11e-16	0	growth	NA
Rpf1	3.11e-16	0	recession	NA
Ccne2	3.11e-16	0	recession	NA
Tmem55a	3.11e-16	0	recession	NA
Decr1	3.11e-16	0	growth	NA
Tgs1	3.11e-16	0	recession	NA
Rps20	3.11e-16	0	recession	NA
Cyp7a1	3.11e-16	0	growth	NA
Casp8ap2	3.11e-16	0	recession	NA
Rars2	3.11e-16	0	recession	NA
Aldob	3.11e-16	0	growth	NA
Smc2	3.11e-16	0	recession	NA
Polr1e	3.11e-16	0	recession	NA
Exosc3	3.11e-16	0	recession	NA
Ncbp1	3.11e-16	0	recession	NA
Anp32b	3.11e-16	0	recession	NA
Tex10	3.11e-16	0	recession	NA
Tmeff1	3.11e-16	0	recession	NA
Ambp	3.11e-16	0	growth	NA
Kif12	3.11e-16	0	peak	1
Txn1	3.11e-16	0	recession	NA
Pole3	3.11e-16	0	recession	NA
Tmem261	3.11e-16	0	recession	NA
Ptprd	3.11e-16	0	growth	NA
Aco1	3.11e-16	0	growth	NA
Smu1	3.11e-16	0	recession	NA
Dnaja1	3.11e-16	0	recession	NA
Bag1	3.11e-16	0	recession	NA
Nfx1	3.11e-16	0	recession	NA
Rad23b	3.11e-16	0	recession	NA
Nol6	3.11e-16	0	recession	NA
Ikbkap	3.11e-16	0	recession	NA
Ubap2	3.11e-16	0	recession	NA
Vcp	3.11e-16	0	recession	NA
Stoml2	3.11e-16	0	recession	NA
Clta	3.11e-16	0	recession	NA
Glipr2	3.11e-16	0	growth	NA
Psip1	3.11e-16	0	recession	NA
Rps6	3.11e-16	0	recession	NA
Ppap2b	3.11e-16	0	growth	NA
Pde4b	3.11e-16	0	growth	NA
Itgb3bp	3.11e-16	0	recession	NA
Angptl3	3.11e-16	0	growth	NA
Ttc39a	3.11e-16	0	recession	NA
Nfia	3.11e-16	0	growth	NA
Txndc12	3.11e-16	0	recession	NA
Btf3l4	3.11e-16	0	recession	NA
Fggy	3.11e-16	0	growth	NA
Ift74	3.11e-16	0	recession	NA
Plaa	3.11e-16	0	recession	NA
Scp2	3.11e-16	0	growth	NA
Cpt2	3.11e-16	0	peak	4
Magoh	3.11e-16	0	recession	NA
Ndc1	3.11e-16	0	recession	NA
Mrpl37	3.11e-16	0	recession	NA
Ctps	3.11e-16	0	recession	NA
Ybx1	3.11e-16	0	recession	NA
Ccdc23	3.11e-16	0	recession	NA
Slc2a1	3.11e-16	0	recession	NA
Ppie	3.11e-16	0	recession	NA
Pithd1	3.11e-16	0	recession	NA
Lypla2	3.11e-16	0	recession	NA
Hmgcl	3.11e-16	0	growth	NA
Srsf10	3.11e-16	0	recession	NA
Kif2c	3.11e-16	0	recession	NA
Mmachc	3.11e-16	0	recession	NA
Prdx1	3.11e-16	0	peak	3
Akr1a1	3.11e-16	0	peak	5
Nasp	3.11e-16	0	recession	NA
Rad54l	3.11e-16	0	recession	NA
Cyp4a14	3.11e-16	0	growth	NA
Ebna1bp2	3.11e-16	0	recession	NA
Aldh4a1	3.11e-16	0	peak	5
Mrto4	3.11e-16	0	recession	NA
Capzb	3.11e-16	0	recession	NA
Ddost	3.11e-16	0	recession	NA
Hp1bp3	3.11e-16	0	recession	NA
Zcchc17	3.11e-16	0	recession	NA
Khdrbs1	3.11e-16	0	recession	NA
Tmem234	3.11e-16	0	recession	NA
Hdac1	3.11e-16	0	recession	NA
Srrm1	3.11e-16	0	recession	NA
Sfpq	3.11e-16	0	recession	NA
Psmb2	3.11e-16	0	recession	NA
Sh3bgrl3	3.11e-16	0	recession	NA
Mrps15	3.11e-16	0	recession	NA
Cdca8	3.11e-16	0	recession	NA
Ppp1r8	3.11e-16	0	recession	NA
Rpa2	3.11e-16	0	recession	NA
Rcc1	3.11e-16	0	recession	NA
Sf3a3	3.11e-16	0	recession	NA
Utp11l	3.11e-16	0	recession	NA
Srsf4	3.11e-16	0	recession	NA
Cdk14	3.11e-16	0	recession	NA
Psmc2	3.11e-16	0	recession	NA
Rpl22	3.11e-16	0	recession	NA
Acot7	3.11e-16	0	recession	NA
Espn	3.11e-16	0	recession	NA
Rheb	3.11e-16	0	recession	NA
Nol9	3.11e-16	0	recession	NA
Abcf2	3.11e-16	0	recession	NA
Park7	3.11e-16	0	recession	NA
Errfi1	3.11e-16	0	growth	NA
Masp2	3.11e-16	0	growth	NA
H6pd	3.11e-16	0	growth	NA
Tomm7	3.11e-16	0	recession	NA
Dnajc2	3.11e-16	0	recession	NA
Atad3a	3.11e-16	0	recession	NA
Ssu72	3.11e-16	0	recession	NA
Cdk11b	3.11e-16	0	recession	NA
Nadk	3.11e-16	0	recession	NA
Gnb1	3.11e-16	0	recession	NA
Mrpl20	3.11e-16	0	recession	NA
Sdf4	3.11e-16	0	recession	NA
Hgfac	3.11e-16	0	growth	NA
Rnf4	3.11e-16	0	recession	NA
Nelfa	3.11e-16	0	recession	NA
Man2b2	3.11e-16	0	peak	5
Dnajb6	3.11e-16	0	recession	NA
Gtf3c2	3.11e-16	0	recession	NA
Ppm1g	3.11e-16	0	recession	NA
Ociad1	3.11e-16	0	recession	NA
Dhx15	3.11e-16	0	recession	NA
Cenpa	3.11e-16	0	recession	NA
Fam114a1	3.11e-16	0	peak	3
Rfc1	3.11e-16	0	recession	NA
Ube2k	3.11e-16	0	recession	NA
Commd8	3.11e-16	0	recession	NA
Slc30a9	3.11e-16	0	recession	NA
Fip1l1	3.11e-16	0	recession	NA
Ppat	3.11e-16	0	recession	NA
Paics	3.11e-16	0	recession	NA
Rest	3.11e-16	0	recession	NA
Polr2b	3.11e-16	0	recession	NA
Ugt2b34	3.11e-16	0	peak	4
Mtf2	3.11e-16	0	recession	NA
Sult1d1	3.11e-16	0	growth	NA
Cdc7	3.11e-16	0	recession	NA
Tgfbr3	3.11e-16	0	recession	NA
Zfp326	3.11e-16	0	recession	NA
Enoph1	3.11e-16	0	recession	NA
Hnrnpdl	3.11e-16	0	recession	NA
Rfc5	3.11e-16	0	recession	NA
Dck	3.11e-16	0	recession	NA
Alb	3.11e-16	0	growth	NA
Gtf2h3	3.11e-16	0	recession	NA
Eif2b1	3.11e-16	0	recession	NA
Tmed2	3.11e-16	0	recession	NA
Rilpl1	3.11e-16	0	recession	NA
Cdk2ap1	3.11e-16	0	recession	NA
Arl6ip4	3.11e-16	0	recession	NA
G3bp2	3.11e-16	0	recession	NA
Sdad1	3.11e-16	0	recession	NA
Rsrc2	3.11e-16	0	recession	NA
Zcchc8	3.11e-16	0	recession	NA
Ran	3.11e-16	0	recession	NA
Gbas	3.11e-16	0	recession	NA
Diablo	3.11e-16	0	recession	NA
Bcl7a	3.11e-16	0	recession	NA
Hpd	3.11e-16	0	growth	NA
Psph	3.11e-16	0	recession	NA
Cct6a	3.11e-16	0	recession	NA
Aldh2	3.11e-16	0	growth	NA
Vps29	3.11e-16	0	recession	NA
Fam216a	3.11e-16	0	recession	NA
Gpn3	3.11e-16	0	recession	NA
Anapc7	3.11e-16	0	recession	NA
P2rx4	3.11e-16	0	peak	4
Anapc5	3.11e-16	0	recession	NA
Pxmp2	3.11e-16	0	peak	5
Pgam5	3.11e-16	0	recession	NA
Ddx51	3.11e-16	0	recession	NA
Chek2	3.11e-16	0	recession	NA
Psmg3	3.11e-16	0	recession	NA
Tes	3.11e-16	0	trough	5
Wipi2	3.11e-16	0	recession	NA
Actb	3.11e-16	0	recession	NA
Fscn1	3.11e-16	0	recession	NA
Aimp2	3.11e-16	0	recession	NA
Eif2ak1	3.11e-16	0	recession	NA
Rpl6	3.11e-16	0	recession	NA
Erp29	3.11e-16	0	recession	NA
Arpc1a	3.11e-16	0	recession	NA
Arpc1b	3.11e-16	0	peak	3
Pdap1	3.11e-16	0	recession	NA
Cpsf4	3.11e-16	0	recession	NA
Polr1d	3.11e-16	0	recession	NA
Pomp	3.11e-16	0	recession	NA
C8b	3.11e-16	0	growth	NA
Hsph1	3.11e-16	0	recession	NA
Ing3	3.11e-16	0	recession	NA
Cul1	3.11e-16	0	recession	NA
Ezh2	3.11e-16	0	recession	NA
Aass	3.11e-16	0	peak	4
Lrwd1	3.11e-16	0	recession	NA
Ephb4	3.11e-16	0	recession	NA
Epo	3.11e-16	0	recession	NA
Gnb2	3.11e-16	0	peak	3
Tfr2	3.11e-16	0	growth	NA
Cyp3a13	3.11e-16	0	growth	NA
Mcm7	3.11e-16	0	recession	NA
Pon3	3.11e-16	0	growth	NA
Cald1	3.11e-16	0	recession	NA
Tmem209	3.11e-16	0	recession	NA
Tmem176b	3.11e-16	0	peak	5
Igf2bp3	3.11e-16	0	recession	NA
Zc3hav1	3.11e-16	0	recession	NA
Cbx3	3.11e-16	0	recession	NA
Mad2l1	3.11e-16	0	recession	NA
Ssbp1	3.11e-16	0	recession	NA
Mrps33	3.11e-16	0	recession	NA
Smarcad1	3.11e-16	0	recession	NA
Pcyox1	3.11e-16	0	growth	NA
Kbtbd8	3.11e-16	0	recession	NA
Wbp1	3.11e-16	0	recession	NA
Mrpl19	3.11e-16	0	recession	NA
Isy1	3.11e-16	0	recession	NA
Rpn1	3.11e-16	0	recession	NA
Ruvbl1	3.11e-16	0	recession	NA
Chchd6	3.11e-16	0	recession	NA
Aldh1l1	3.11e-16	0	growth	NA
Slc41a3	3.11e-16	0	growth	NA
Nup210	3.11e-16	0	recession	NA
Slc6a13	3.11e-16	0	peak	5
A2m	3.11e-16	0	growth	NA
Mlf2	3.11e-16	0	recession	NA
Ptms	3.11e-16	0	peak	4
Cops7a	3.11e-16	0	recession	NA
Bms1	3.11e-16	0	recession	NA
Magohb	3.11e-16	0	recession	NA
Ybx3	3.11e-16	0	recession	NA
Ddx47	3.11e-16	0	recession	NA
Wbp11	3.11e-16	0	recession	NA
Strap	3.11e-16	0	recession	NA
Pik3c2g	3.11e-16	0	growth	NA
Slco1b2	3.11e-16	0	growth	NA
Recql	3.11e-16	0	recession	NA
Gys2	3.11e-16	0	peak	3
Golt1b	3.11e-16	0	recession	NA
Ldhb	3.11e-16	0	recession	NA
Rad18	3.11e-16	0	recession	NA
Itpr2	3.11e-16	0	growth	NA
Med21	3.11e-16	0	recession	NA
Sec13	3.11e-16	0	peak	3
Atp2b2	3.11e-16	0	growth	NA
Dennd5b	3.11e-16	0	recession	NA
Vgll4	3.11e-16	0	recession	NA
Tamm41	3.11e-16	0	recession	NA
Cand2	3.11e-16	0	recession	NA
Mrpl51	3.11e-16	0	recession	NA
Ltbr	3.11e-16	0	peak	3
Rad51ap1	3.11e-16	0	recession	NA
Fkbp4	3.11e-16	0	recession	NA
Pzp	3.11e-16	0	growth	NA
Slc27a5	3.11e-16	0	growth	NA
Pdcd5	3.11e-16	0	recession	NA
Uri1	3.11e-16	0	recession	NA
Rpl28	3.11e-16	0	recession	NA
U2af2	3.11e-16	0	recession	NA
Kctd15	3.11e-16	0	recession	NA
Prmt3	3.11e-16	0	recession	NA
Snrpa1	3.11e-16	0	recession	NA
Mphosph10	3.11e-16	0	recession	NA
Blm	3.11e-16	0	recession	NA
Idh2	3.11e-16	0	peak	5
Psmd8	3.11e-16	0	recession	NA
Pak4	3.11e-16	0	recession	NA
Psmc4	3.11e-16	0	recession	NA
Mfge8	3.11e-16	0	peak	5
Aen	3.11e-16	0	recession	NA
Tmem126a	3.11e-16	0	recession	NA
Eed	3.11e-16	0	recession	NA
Fah	3.11e-16	0	growth	NA
Ndufc2	3.11e-16	0	recession	NA
Coq7	3.11e-16	0	recession	NA
Arl6ip1	3.11e-16	0	recession	NA
Ipo5	3.11e-16	0	recession	NA
Qprt	3.11e-16	0	peak	4
Kif22	3.11e-16	0	recession	NA
Maz	3.11e-16	0	recession	NA
Pagr1a	3.11e-16	0	recession	NA
Ino80e	3.11e-16	0	recession	NA
Aldoa	3.11e-16	0	recession	NA
Ppp4c	3.11e-16	0	recession	NA
Rab6a	3.11e-16	0	recession	NA
Sult1a1	3.11e-16	0	growth	NA
Nupr1	3.11e-16	0	growth	NA
Pold3	3.11e-16	0	recession	NA
Eif3c	3.11e-16	0	recession	NA
Rps3	3.11e-16	0	recession	NA
Dgat2	3.11e-16	0	growth	NA
Il4ra	3.11e-16	0	growth	NA
Nsmce1	3.11e-16	0	recession	NA
Psma1	3.11e-16	0	recession	NA
Aqp8	3.11e-16	0	growth	NA
Fus	3.11e-16	0	recession	NA
Tead2	3.11e-16	0	recession	NA
Bckdk	3.11e-16	0	recession	NA
Bcl7c	3.11e-16	0	peak	3
Nucb1	3.11e-16	0	peak	2
Lamtor1	3.11e-16	0	recession	NA
Ndufab1	3.11e-16	0	recession	NA
Ubfd1	3.11e-16	0	recession	NA
Mettl9	3.11e-16	0	recession	NA
Mrpl17	3.11e-16	0	recession	NA
Polr3e	3.11e-16	0	recession	NA
Hpx	3.11e-16	0	growth	NA
Oat	3.11e-16	0	recession	NA
Acsm3	3.11e-16	0	growth	NA
Mettl10	3.11e-16	0	recession	NA
Ctbp2	3.11e-16	0	recession	NA
Rrm1	3.11e-16	0	recession	NA
Bccip	3.11e-16	0	recession	NA
Wee1	3.11e-16	0	recession	NA
Eif3f	3.11e-16	0	recession	NA
Rbm10	3.11e-16	0	recession	NA
Glrx3	3.11e-16	0	recession	NA
Cttn	3.11e-16	0	recession	NA
Cul4b	3.11e-16	0	recession	NA
Igsf1	3.11e-16	0	peak	2
Gpc4	3.11e-16	0	growth	NA
Plp2	3.11e-16	0	recession	NA
Praf2	3.11e-16	0	recession	NA
Pqbp1	3.11e-16	0	recession	NA
Rbm3	3.11e-16	0	recession	NA
Ebp	3.11e-16	0	growth	NA
Otc	3.11e-16	0	peak	5
Vbp1	3.11e-16	0	recession	NA
Brcc3	3.11e-16	0	recession	NA
Pbdc1	3.11e-16	0	recession	NA
Atrx	3.11e-16	0	recession	NA
Hmgn5	3.11e-16	0	recession	NA
Cstf2	3.11e-16	0	recession	NA
Cenpi	3.11e-16	0	recession	NA
Serpina7	3.11e-16	0	growth	NA
Nono	3.11e-16	0	recession	NA
Rps4x	3.11e-16	0	recession	NA
Flna	3.11e-16	0	recession	NA
Nsdhl	3.11e-16	0	peak	3
Ctps2	3.11e-16	0	recession	NA
Zrsr2	3.11e-16	0	recession	NA
Dusp9	3.11e-16	0	recession	NA
Hcfc1	3.11e-16	0	recession	NA
Naa10	3.11e-16	0	recession	NA
G6pdx	3.11e-16	0	recession	NA
Mpp1	3.11e-16	0	peak	5
Dkc1	3.11e-16	0	recession	NA
Morf4l2	3.11e-16	0	recession	NA
Morc4	3.11e-16	0	growth	NA
F10	3.11e-16	0	growth	NA
Proz	3.11e-16	0	growth	NA
Lamp1	3.11e-16	0	peak	4
Coprs	3.11e-16	0	recession	NA
Agpat5	3.11e-16	0	recession	NA
Ankrd10	3.11e-16	0	recession	NA
Dctn6	3.11e-16	0	recession	NA
Eri1	3.11e-16	0	recession	NA
Dctd	3.11e-16	0	recession	NA
Fgfr1	3.11e-16	0	recession	NA
Rwdd4a	3.11e-16	0	recession	NA
Ash2l	3.11e-16	0	recession	NA
Mak16	3.11e-16	0	recession	NA
Gsr	3.11e-16	0	recession	NA
Gtf2e2	3.11e-16	0	recession	NA
Rbpms	3.11e-16	0	recession	NA
Asah1	3.11e-16	0	peak	5
Pcm1	3.11e-16	0	recession	NA
Fgl1	3.11e-16	0	growth	NA
Slc7a2	3.11e-16	0	growth	NA
Cnot7	3.11e-16	0	recession	NA
Msmo1	3.11e-16	0	peak	3
Hpgd	3.11e-16	0	growth	NA
Sorbs2	3.11e-16	0	growth	NA
Casp3	3.11e-16	0	recession	NA
Slc25a4	3.11e-16	0	recession	NA
Klkb1	3.11e-16	0	growth	NA
Heatr3	3.11e-16	0	recession	NA
Nkd1	3.11e-16	0	recession	NA
Got2	3.11e-16	0	recession	NA
Lsm6	3.11e-16	0	recession	NA
Vps35	3.11e-16	0	recession	NA
Orc6	3.11e-16	0	recession	NA
Dnaja2	3.11e-16	0	recession	NA
Tecr	3.11e-16	0	peak	3
Smarca5	3.11e-16	0	recession	NA
Hp	3.11e-16	0	growth	NA
Nudt21	3.11e-16	0	trough	4
Cenpn	3.11e-16	0	recession	NA
Mt2	3.11e-16	0	peak	5
Mt1	3.11e-16	0	peak	5
Nudt7	3.11e-16	0	growth	NA
Herpud1	3.11e-16	0	growth	NA
Arl2bp	3.11e-16	0	recession	NA
Ciapin1	3.11e-16	0	recession	NA
Polr2c	3.11e-16	0	recession	NA
Gtl3	3.11e-16	0	recession	NA
Pgls	3.11e-16	0	recession	NA
Emc8	3.11e-16	0	recession	NA
Gins2	3.11e-16	0	recession	NA
Usp10	3.11e-16	0	recession	NA
Mbtps1	3.11e-16	0	recession	NA
Mphosph6	3.11e-16	0	recession	NA
Hsd17b2	3.11e-16	0	peak	5
Bcmo1	3.11e-16	0	peak	2
Lsm4	3.11e-16	0	recession	NA
Atp13a1	3.11e-16	0	recession	NA
Ints10	3.11e-16	0	recession	NA
Nae1	3.11e-16	0	recession	NA
Fam96b	3.11e-16	0	recession	NA
Ces2e	3.11e-16	0	growth	NA
Psmb10	3.11e-16	0	recession	NA
Slc7a6	3.11e-16	0	recession	NA
Nip7	3.11e-16	0	recession	NA
Mtmr2	3.11e-16	0	recession	NA
Cep57	3.11e-16	0	recession	NA
Mre11a	3.11e-16	0	recession	NA
Ankrd49	3.11e-16	0	recession	NA
Panx1	3.11e-16	0	recession	NA
Med17	3.11e-16	0	recession	NA
Taf1d	3.11e-16	0	recession	NA
Kars	3.11e-16	0	recession	NA
Cfdp1	3.11e-16	0	recession	NA
Aars	3.11e-16	0	recession	NA
Agt	3.11e-16	0	growth	NA
Gnpat	3.11e-16	0	recession	NA
Vps26b	3.11e-16	0	recession	NA
Jam3	3.11e-16	0	recession	NA
Dcun1d5	3.11e-16	0	recession	NA
Usp2	3.11e-16	0	recession	NA
Sc5d	3.11e-16	0	peak	5
Rexo2	3.11e-16	0	recession	NA
Abhd12	3.11e-16	0	recession	NA
Acat1	3.11e-16	0	growth	NA
Fdx1	3.11e-16	0	growth	NA
Ppp2r1b	3.11e-16	0	recession	NA
Cadm1	3.11e-16	0	recession	NA
Apoc3	3.11e-16	0	growth	NA
Apoa1	3.11e-16	0	growth	NA
Trappc4	3.11e-16	0	recession	NA
Slc37a4	3.11e-16	0	growth	NA
Hyou1	3.11e-16	0	recession	NA
Hmbs	3.11e-16	0	recession	NA
Pin1	3.11e-16	0	recession	NA
Ilf3	3.11e-16	0	recession	NA
Tmed1	3.11e-16	0	recession	NA
Smarca4	3.11e-16	0	recession	NA
Polr2m	3.11e-16	0	recession	NA
Lipc	3.11e-16	0	peak	5
Sltm	3.11e-16	0	recession	NA
Rsl24d1	3.11e-16	0	recession	NA
Nedd4	3.11e-16	0	recession	NA
Mns1	3.11e-16	0	recession	NA
Fam81a	3.11e-16	0	recession	NA
Tcf12	3.11e-16	0	recession	NA
Anxa2	3.11e-16	0	peak	5
Anp32a	3.11e-16	0	recession	NA
Phip	3.11e-16	0	recession	NA
Idh3a	3.11e-16	0	recession	NA
Imp3	3.11e-16	0	recession	NA
Pkm	3.11e-16	0	recession	NA
Commd4	3.11e-16	0	recession	NA
Psma4	3.11e-16	0	recession	NA
Tspan3	3.11e-16	0	recession	NA
Hmg20a	3.11e-16	0	recession	NA
Ctsh	3.11e-16	0	growth	NA
Tpm1	3.11e-16	0	recession	NA
Snx1	3.11e-16	0	recession	NA
Tipin	3.11e-16	0	recession	NA
Rpl4	3.11e-16	0	recession	NA
Zwilch	3.11e-16	0	recession	NA
U2surp	3.11e-16	0	recession	NA
Atr	3.11e-16	0	recession	NA
Tfdp2	3.11e-16	0	recession	NA
Atp1b3	3.11e-16	0	recession	NA
Syncrip	3.11e-16	0	recession	NA
Stt3b	3.11e-16	0	recession	NA
Slc25a36	3.11e-16	0	recession	NA
Rbp2	3.11e-16	0	growth	NA
Mrps22	3.11e-16	0	recession	NA
Dbr1	3.11e-16	0	recession	NA
Smarcc1	3.11e-16	0	recession	NA
Wdr48	3.11e-16	0	recession	NA
Rpsa	3.11e-16	0	recession	NA
Abhd5	3.11e-16	0	growth	NA
Slco2a1	3.11e-16	0	growth	NA
Srprb	3.11e-16	0	recession	NA
Trf	3.11e-16	0	growth	NA
Topbp1	3.11e-16	0	recession	NA
Mrpl3	3.11e-16	0	recession	NA
Atp2c1	3.11e-16	0	recession	NA
Manf	3.11e-16	0	recession	NA
Cish	3.11e-16	0	growth	NA
Rbm5	3.11e-16	0	recession	NA
Rbm6	3.11e-16	0	recession	NA
Qars	3.11e-16	0	recession	NA
Usp4	3.11e-16	0	recession	NA
Srek1	3.11e-16	0	recession	NA
Atxn2l	3.11e-16	0	recession	NA
Chsy1	3.11e-16	0	recession	NA
Crebl2	3.11e-16	0	growth	NA
Cd59a	3.11e-16	0	peak	2
Gpbp1	3.11e-16	0	recession	NA
Cdv3	3.11e-16	0	recession	NA
Ank2	3.11e-16	0	recession	NA
Nup93	3.11e-16	0	recession	NA
Rasgrp2	3.11e-16	0	peak	5
Pebp1	3.11e-16	0	recession	NA
Ift57	3.11e-16	0	recession	NA
Fkbp1a	3.11e-16	0	recession	NA
Fam207a	3.11e-16	0	recession	NA
Chpf	3.11e-16	0	recession	NA
Polr2f	3.11e-16	0	recession	NA
Cdo1	3.11e-16	0	peak	5
Eif3l	3.11e-16	0	recession	NA
Triobp	3.11e-16	0	recession	NA
Nol12	3.11e-16	0	recession	NA
Lss	3.11e-16	0	peak	5
Phldb2	3.11e-16	0	recession	NA
Dis3	3.11e-16	0	recession	NA
Mzt1	3.11e-16	0	recession	NA
Scaf11	3.11e-16	0	recession	NA
Slc35a4	3.11e-16	0	recession	NA
Wdr3	3.11e-16	0	recession	NA
Noc4l	3.11e-16	0	recession	NA
Ptprf	3.11e-16	0	recession	NA
Mif	3.11e-16	0	recession	NA
Gstt2	3.11e-16	0	peak	3
Ctdp1	3.11e-16	0	recession	NA
Clasp2	3.11e-16	0	recession	NA
Ctdspl2	3.11e-16	0	recession	NA
Eri3	3.11e-16	0	recession	NA
Upb1	3.11e-16	0	growth	NA
Armcx2	3.11e-16	0	recession	NA
Acsm1	3.11e-16	0	growth	NA
Ndn	3.11e-16	0	recession	NA
Rfwd3	3.11e-16	0	recession	NA
Pank1	3.11e-16	0	growth	NA
Qsox1	3.11e-16	0	growth	NA
Ucp2	3.11e-16	0	peak	3
Smyd5	3.11e-16	0	recession	NA
Ccar2	3.11e-16	0	recession	NA
Akr1c14	3.11e-16	0	growth	NA
Sf3b3	3.11e-16	0	recession	NA
Gadd45gip1	3.11e-16	0	recession	NA
Tcea1	3.11e-16	0	recession	NA
Fgb	3.11e-16	0	growth	NA
Mrpl15	3.11e-16	0	recession	NA
Fgg	3.11e-16	0	growth	NA
Klf9	3.11e-16	0	trough	5
Lgals3bp	3.11e-16	0	peak	2
Cfhr2	3.11e-16	0	growth	NA
Ccp110	3.11e-16	0	recession	NA
Usp36	3.11e-16	0	recession	NA
Gde1	3.11e-16	0	recession	NA
Parl	3.11e-16	0	recession	NA
Brk1	3.11e-16	0	recession	NA
Ppp3r1	3.11e-16	0	recession	NA
Slc16a2	3.11e-16	0	peak	5
Rfc3	3.11e-16	0	recession	NA
Pds5b	3.11e-16	0	recession	NA
Cpsf1	3.11e-16	0	recession	NA
Rpap1	3.11e-16	0	recession	NA
Poglut1	3.11e-16	0	recession	NA
Ccs	3.11e-16	0	growth	NA
Srsf2	3.11e-16	0	recession	NA
Emid1	3.11e-16	0	recession	NA
Ccnd3	3.11e-16	0	peak	2
Faah	3.11e-16	0	growth	NA
Lsm3	3.11e-16	0	recession	NA
Chchd4	3.11e-16	0	recession	NA
Mrps17	3.11e-16	0	recession	NA
Agpat1	3.11e-16	0	recession	NA
Exosc4	3.11e-16	0	recession	NA
Vwa9	3.11e-16	0	recession	NA
Nipsnap1	3.11e-16	0	peak	4
Trim59	3.11e-16	0	recession	NA
Exosc1	3.11e-16	0	recession	NA
Smc4	3.11e-16	0	recession	NA
Dak	3.11e-16	0	growth	NA
Pja1	3.11e-16	0	recession	NA
Cops8	3.11e-16	0	recession	NA
Tmem30b	3.11e-16	0	growth	NA
Gulo	3.11e-16	0	recession	NA
Uroc1	3.11e-16	0	growth	NA
Snx2	3.11e-16	0	recession	NA
Gjc1	3.11e-16	0	recession	NA
Hsd17b13	3.11e-16	0	growth	NA
Rsrc1	3.11e-16	0	recession	NA
Xpot	3.11e-16	0	recession	NA
Tdg	3.11e-16	0	recession	NA
Dbn1	3.11e-16	0	recession	NA
Rnps1	3.11e-16	0	recession	NA
Ttyh2	3.11e-16	0	growth	NA
Nostrin	3.11e-16	0	peak	2
Gna11	3.11e-16	0	recession	NA
G6pc3	3.11e-16	0	recession	NA
Nup54	3.11e-16	0	recession	NA
Mfsd12	3.11e-16	0	recession	NA
Myl12b	3.11e-16	0	recession	NA
Mrpl34	3.11e-16	0	recession	NA
Lrr1	3.11e-16	0	recession	NA
Cactin	3.11e-16	0	recession	NA
Rps29	3.11e-16	0	recession	NA
Pip5k1c	3.11e-16	0	recession	NA
Ncaph	3.11e-16	0	recession	NA
Cdhr2	3.11e-16	0	peak	5
Rnf44	3.11e-16	0	recession	NA
Mrpl54	3.11e-16	0	recession	NA
Eef2	3.11e-16	0	recession	NA
Ncapd3	3.11e-16	0	recession	NA
Map2k2	3.11e-16	0	recession	NA
Creb3l3	3.11e-16	0	growth	NA
Becn1	3.11e-16	0	recession	NA
Egln3	3.11e-16	0	trough	4
Eif2s3x	3.11e-16	0	recession	NA
Tubg1	3.11e-16	0	recession	NA
Lsm7	3.11e-16	0	recession	NA
Pdk3	3.11e-16	0	recession	NA
Lcat	3.11e-16	0	growth	NA
Oaz1	3.11e-16	0	recession	NA
Pkig	3.11e-16	0	recession	NA
Plekhj1	3.11e-16	0	recession	NA
Cops4	3.11e-16	0	recession	NA
Lzts2	3.11e-16	0	recession	NA
Nup37	3.11e-16	0	recession	NA
Thyn1	3.11e-16	0	recession	NA
Fignl1	3.11e-16	0	recession	NA
Galm	3.11e-16	0	peak	5
Mbd3	3.11e-16	0	recession	NA
Reep6	3.11e-16	0	peak	4
Eif1	3.11e-16	0	recession	NA
[truncated: 7,978 more rows]

## Sheet: Table S4-Mixed TDEseq
Table S4: Real data 2 temporal expression gene list
temporal expression gene identifed by Mixed TDEseq
gene	shape	ChangePoint	pvalue	fdr
Gnai3	recession	NA	1e-300	0
Cdc45	recession	NA	1e-300	0
H19	growth	NA	1e-300	0
Apoh	growth	NA	6.66134e-16	0
Scmh1	recession	NA	0.0637016	0
Brat1	recession	NA	8.9325e-06	0
Gna12	recession	NA	0.356128	0
Igsf5	growth	NA	8.84317e-11	0
Sdhd	peak	2	2.52972e-08	0
Ccnd2	recession	NA	1e-300	0
Ins2	recession	NA	0.494585	0
Trim25	recession	NA	3.36828e-07	0
Tpd52l1	recession	NA	0.353624	0
Cdh1	growth	NA	0.00706901	0
Alox12	peak	1	0.483392	0
Arvcf	recession	NA	6.7428e-06	0
Comt	recession	NA	0.216137	0
Dazap2	recession	NA	3.0247e-10	0
Trappc10	recession	NA	0.558359	0
Tbrg4	recession	NA	7.50386e-06	0
Gcg	recession	NA	0.0051137	0
Ndufa9	peak	4	0.00261686	0
Raf1	recession	NA	1.0205e-08	0
Grasp	recession	NA	0.00131665	0
Tom1l2	recession	NA	0.0164844	0
Itga5	peak	5	1.64305e-05	0
Atp5f1	recession	NA	1.06537e-06	0
C1d	recession	NA	9.9627e-12	0
Krit1	recession	NA	0.00484001	0
Abhd15	recession	NA	0.253044	0
Rab5b	recession	NA	0.00120784	0
Cryba1	recession	NA	0.558858	0
Dnmt3l	trough	4	0.00316344	0
Icosl	recession	NA	0.000556013	0
Rpa1	recession	NA	1e-300	0
Tubgcp3	recession	NA	3.60925e-11	0
Tcf7	recession	NA	1.40428e-05	0
Kcnn3	recession	NA	0.075422	0
Znf512b	recession	NA	0.000107839	0
Tpd52l2	recession	NA	6.66134e-16	0
Fmr1	recession	NA	2.3229e-06	0
Pxmp4	growth	NA	1e-300	0
Gnb1l	recession	NA	5.24497e-05	0
Smarcb1	recession	NA	1e-300	0
Hip1r	peak	1	1.14827e-10	0
Snrpn	recession	NA	6.66134e-16	0
Slc7a7	peak	5	0.00327559	0
Chtop	recession	NA	1e-300	0
S100a6	peak	1	0.345576	0
B9d1	recession	NA	1e-300	0
Sec24b	recession	NA	7.53909e-06	0
Nhp2	recession	NA	1e-300	0
Zfp276	peak	3	0.203653	0
Mfsd10	recession	NA	1e-300	0
Luzp1	recession	NA	4.91251e-12	0
Kctd10	recession	NA	1.40212e-07	0
Poldip2	recession	NA	3.33622e-11	0
Pcbp3	recession	NA	2.10054e-13	0
Lgals9	growth	NA	1e-300	0
Araf	peak	2	1.77918e-07	0
Lman2l	recession	NA	2.53206e-10	0
Ftcd	growth	NA	4.00124e-13	0
Calm1	recession	NA	1e-300	0
Agpat3	growth	NA	8.88178e-16	0
Slc26a3	peak	2	0.104996	0
Sp1	recession	NA	7.11913e-08	0
Itgb7	recession	NA	0.125599	0
Rarg	peak	4	0.122888	0
Pfdn5	recession	NA	5.77787e-06	0
Rnd2	peak	3	0.111958	0
Fbxo9	growth	NA	2.59279e-06	0
Hars	recession	NA	1e-300	0
Ube2c	recession	NA	1e-300	0
Smg5	recession	NA	7.18588e-07	0
Rhbg	recession	NA	3.61792e-06	0
Mef2d	recession	NA	4.56162e-05	0
Slc19a1	recession	NA	1.51688e-10	0
Kpnb1	recession	NA	6.66134e-16	0
Npepps	recession	NA	1e-300	0
Mrpl10	recession	NA	6.66134e-16	0
Tcf25	recession	NA	1.17524e-08	0
Nrip2	growth	NA	0.0894871	0
Tubb5	recession	NA	1e-300	0
Ell2	growth	NA	0.000936931	0
Klhl10	recession	NA	0.447452	0
Csn3	peak	5	0.582817	0
Ifrd1	recession	NA	0.178878	0
Stk38l	recession	NA	0.00943241	0
Ddt	peak	3	0.00102078	0
Tat	growth	NA	4.47479e-06	0
Ddx18	recession	NA	1e-300	0
Akt1	recession	NA	0.00576386	0
Tcirg1	peak	5	1.76563e-11	0
Naglu	peak	1	0.0314866	0
Coasy	peak	3	0.437086	0
Smo	recession	NA	1e-300	0
Tspan33	recession	NA	1.03927e-05	0
Rin2	growth	NA	0.0442463	0
Rtcb	recession	NA	1e-300	0
Fbxo7	recession	NA	0.0191856	0
Capns1	recession	NA	0.0940647	0
Sept7	recession	NA	1.59674e-08	0
Zdhhc4	recession	NA	2.91704e-05	0
Ugp2	growth	NA	1e-300	0
Trmt1	recession	NA	2.29372e-13	0
Nacc1	recession	NA	0.000410161	0
Slc1a5	recession	NA	3.26768e-11	0
Uba1	recession	NA	1.21436e-12	0
Vwf	growth	NA	0.19462	0
Emd	recession	NA	1.68608e-05	0
Npas1	recession	NA	1.90799e-05	0
Blvra	peak	1	2.97577e-07	0
Pdzd4	growth	NA	0.359108	0
Srpk3	peak	1	0.361057	0
Pnck	recession	NA	0.48393	0
Ssr4	peak	2	7.25096e-08	0
Bcap31	recession	NA	6.66134e-16	0
Kmt2a	recession	NA	1.96562e-07	0
Ift46	recession	NA	0.00567833	0
Spag5	recession	NA	2.23688e-12	0
Unc119	growth	NA	0.210996	0
Rab34	recession	NA	3.79506e-07	0
Bbc3	peak	3	0.000104987	0
Psmc3	recession	NA	6.66134e-16	0
Rapsn	growth	NA	0.585154	0
Slc39a13	peak	3	0.00278872	0
Spi1	recession	NA	0.55168	0
Vrk3	recession	NA	0.00875378	0
Smg9	recession	NA	2.64533e-06	0
Rmnd5a	recession	NA	0.00542482	0
Rhoc	peak	5	6.21725e-15	0
Peg3	peak	5	0.000116434	0
Zim1	peak	2	0.0546482	0
Lmf1	recession	NA	1.61035e-06	0
Cd320	recession	NA	1e-300	0
Rec8	recession	NA	0.110776	0
Ncan	recession	NA	0.431576	0
Tmem161a	recession	NA	1.11022e-14	0
Slc25a42	growth	NA	3.58626e-10	0
Snx9	peak	5	0.000383171	0
Bmp8b	recession	NA	0.0184692	0
Nr2f6	recession	NA	1.23013e-11	0
Use1	recession	NA	1.24491e-09	0
Hltf	peak	1	0.529639	0
Rgs20	growth	NA	0.497797	0
Tchp	recession	NA	0.000161075	0
Tiam1	recession	NA	3.89263e-06	0
Tsc2	recession	NA	1.51941e-11	0
Uck1	recession	NA	3.01143e-08	0
Pon1	growth	NA	1e-300	0
Axl	growth	NA	0.474654	0
Ccdc97	recession	NA	0.0687151	0
Zfp40	trough	4	0.622023	0
Pspn	peak	3	0.363414	0
Med6	recession	NA	1e-300	0
Lcp2	trough	4	0.588461	0
Ykt6	recession	NA	6.2023e-10	0
Baz1b	recession	NA	3.29916e-10	0
Pex6	peak	3	0.526504	0
Mrpl2	recession	NA	1e-300	0
Mea1	recession	NA	2.85127e-12	0
Tmem143	recession	NA	0.0256312	0
Epdr1	recession	NA	0.0870874	0
Top3a	recession	NA	5.1455e-06	0
Timmdc1	recession	NA	1.2923e-13	0
Tpra1	recession	NA	0.0457527	0
Map2k7	recession	NA	8.1009e-06	0
Timm44	recession	NA	4.16163e-07	0
Relb	recession	NA	0.198284	0
Tomm40	recession	NA	1e-300	0
Apoe	growth	NA	6.66134e-16	0
Apoc2	peak	5	1e-300	0
Cdkn1b	peak	1	0.399144	0
Rab8a	recession	NA	6.92973e-06	0
Hmgn2	recession	NA	1e-300	0
Fam32a	recession	NA	0.000553525	0
Elf3	recession	NA	0.000675086	0
Stk11	recession	NA	0.000338137	0
Cdk12	recession	NA	1.25941e-06	0
Lipe	growth	NA	0.0691752	0
Pafah1b2	recession	NA	1e-300	0
Dgcr2	recession	NA	6.66134e-16	0
Irf3	peak	2	0.00113135	0
Bcl2l12	recession	NA	1.26832e-12	0
Zfp959	recession	NA	0.0794476	0
Sh3gl1	recession	NA	1e-300	0
Ebi3	recession	NA	0.352328	0
Ranbp2	recession	NA	6.66134e-16	0
Grk5	recession	NA	0.124858	0
Abcf3	peak	3	0.280423	0
Cyth2	recession	NA	7.33591e-12	0
Car11	recession	NA	0.0462315	0
Mrpl4	recession	NA	6.98785e-08	0
Keap1	recession	NA	0.00356578	0
Ap1m2	recession	NA	0.00108732	0
Csnk1g2	recession	NA	0.0571222	0
Abhd17a	recession	NA	0.0679691	0
Mob3a	peak	1	3.57797e-08	0
Cacnb3	recession	NA	0.000484124	0
Fkbp11	growth	NA	5.61966e-09	0
Grik5	recession	NA	0.177232	0
Rab3b	recession	NA	0.0419621	0
Fcgrt	growth	NA	3.57467e-11	0
Timm50	recession	NA	6.66134e-16	0
Ncstn	recession	NA	6.39747e-05	0
Pex19	recession	NA	2.16382e-13	0
Inmt	recession	NA	0.000689081	0
Dusp3	recession	NA	0.277607	0
Prodh	recession	NA	5.52763e-10	0
Slc25a1	peak	2	1.0406e-05	0
Dgcr6	recession	NA	7.26896e-12	0
Ercc1	recession	NA	1.40955e-08	0
Cyp17a1	growth	NA	3.51871e-10	0
Crtc1	recession	NA	5.54865e-08	0
Rnf215	peak	2	0.0671638	0
Snrnp200	recession	NA	7.77156e-15	0
Has1	recession	NA	0.548424	0
Taf6l	recession	NA	3.24869e-09	0
Man1a	growth	NA	2.02488e-08	0
Adck4	peak	5	2.13982e-05	0
Brd8	recession	NA	6.66134e-16	0
Kif20a	recession	NA	9.23706e-13	0
Gcdh	growth	NA	1.71332e-08	0
Mast2	recession	NA	0.00145855	0
Nob1	recession	NA	6.66134e-16	0
Ppfia3	recession	NA	0.143984	0
Gys1	recession	NA	5.71208e-08	0
Ruvbl2	recession	NA	1e-300	0
Zfp81	recession	NA	7.47075e-05	0
Efnb3	recession	NA	0.000415529	0
Rpl8	recession	NA	1e-300	0
Gstm7	growth	NA	1.95399e-14	0
Ptrf	growth	NA	2.35367e-14	0
Cwc15	recession	NA	1e-300	0
Angptl2	recession	NA	0.00107027	0
Etv1	recession	NA	2.68789e-05	0
Ikbkg	peak	3	0.117864	0
Wars2	recession	NA	0.00070798	0
Atn1	recession	NA	0.000379389	0
Eno2	growth	NA	0.33439	0
Emg1	recession	NA	6.66134e-16	0
Clcn3	recession	NA	0.0681	0
Utp20	recession	NA	3.32358e-06	0
Il11	peak	1	0.523975	0
Tmed4	recession	NA	0.60879	0
Col26a1	recession	NA	8.69527e-12	0
Bid	recession	NA	4.22584e-06	0
Ralb	peak	3	1e-300	0
Ppp1cc	recession	NA	3.30067e-09	0
Tbccd1	recession	NA	0.441611	0
Clec11a	recession	NA	0.375915	0
Zfp324	recession	NA	0.00377875	0
Gab2	recession	NA	0.362069	0
Coro1c	recession	NA	6.66134e-16	0
Ctse	recession	NA	0.479118	0
Ndrg2	growth	NA	1e-300	0
Mettl17	recession	NA	0.000595946	0
Arhgef40	peak	2	2.65584e-05	0
Pnpla6	recession	NA	3.33833e-07	0
Mcoln1	recession	NA	3.41995e-05	0
Etfb	growth	NA	1e-300	0
Stxbp2	recession	NA	0.474557	0
Tyr	recession	NA	3.33642e-07	0
Ghrhr	peak	4	0.494895	0
Cnn2	recession	NA	0.00144572	0
Myo9b	recession	NA	0.669588	0
Emr1	growth	NA	0.174124	0
Rab23	recession	NA	8.06642e-09	0
Rab11a	recession	NA	1e-300	0
Dlst	recession	NA	1.10537e-05	0
Grap	growth	NA	0.0405213	0
Chmp2b	recession	NA	0.408961	0
Mapk13	recession	NA	0.0181782	0
Srpk1	recession	NA	1e-300	0
Lbr	recession	NA	1e-300	0
Nes	recession	NA	0.00812962	0
Rrnad1	recession	NA	4.80019e-07	0
Hdgf	recession	NA	1e-300	0
Matk	recession	NA	1.37072e-09	0
Nmrk2	trough	1	0.444883	0
Tmem242	recession	NA	1.99071e-06	0
Hspb1	peak	3	0.669133	0
Rasa4	recession	NA	0.010932	0
Syt5	peak	3	0.389559	0
Hnrnpa2b1	recession	NA	6.66134e-16	0
Ccdc130	recession	NA	0.217493	0
Mri1	recession	NA	0.00364913	0
Chd5	peak	3	0.30695	0
Sh2b2	peak	2	0.443784	0
Pex5	peak	3	5.11814e-06	0
Jkamp	recession	NA	0.000312718	0
Cd44	recession	NA	0.647395	0
Slc1a2	growth	NA	0.123161	0
Wdr1	peak	3	4.81837e-14	0
Slc2a9	growth	NA	8.61291e-07	0
Wisp1	peak	2	0.525891	0
Ndrg1	growth	NA	6.66134e-16	0
Man2b1	growth	NA	0.00611278	0
Wdr83	recession	NA	0.234316	0
Prdx2	recession	NA	1e-300	0
Polr2a	recession	NA	1e-300	0
Senp3	recession	NA	1e-300	0
Corin	recession	NA	0.575179	0
Plekha8	recession	NA	0.00368775	0
Ripk4	recession	NA	0.020837	0
Ufd1l	recession	NA	0.00892995	0
Prlr	growth	NA	1e-300	0
Fgfr4	peak	3	0.00869591	0
Slc1a3	recession	NA	0.00897013	0
Msh6	recession	NA	8.88178e-16	0
Mlxipl	peak	1	1e-300	0
Tbl2	recession	NA	6.66134e-16	0
Wbscr22	recession	NA	6.08402e-14	0
Cic	recession	NA	3.70987e-08	0
Ddx39	recession	NA	1e-300	0
Dnajb1	recession	NA	6.11383e-06	0
Msh4	recession	NA	0.00970242	0
Cyp2a5	growth	NA	1e-300	0
Trim28	recession	NA	1e-300	0
Ube2m	recession	NA	3.85475e-06	0
Ctr9	recession	NA	0.000992067	0
Zfp592	recession	NA	0.0461167	0
Psmd4	recession	NA	1e-300	0
Tmod4	recession	NA	0.013146	0
Snx6	recession	NA	1e-300	0
Mthfd2	recession	NA	1.37577e-08	0
Ampd3	peak	1	0.504414	0
Bcas2	recession	NA	1e-300	0
Sh2d1a	peak	1	0.321025	0
Pard6a	recession	NA	0.0801608	0
Ranbp1	recession	NA	1e-300	0
Rfx5	recession	NA	0.0641709	0
Slc30a4	recession	NA	0.405523	0
Metap1	recession	NA	8.4821e-14	0
Apc	recession	NA	0.494631	0
Reep5	growth	NA	5.28043e-05	0
Uqcc1	recession	NA	5.49297e-09	0
Nr2c1	recession	NA	0.0763795	0
Rcn1	recession	NA	1e-300	0
Dnase1	recession	NA	0.000836578	0
Trap1	peak	4	0.000191359	0
Napa	recession	NA	1.38837e-07	0
Tbcb	recession	NA	1e-300	0
Inpp5k	growth	NA	0.386169	0
Crkl	recession	NA	2.01698e-08	0
Fam131c	recession	NA	1.79916e-05	0
Ccdc159	peak	3	0.0622422	0
Atp6v1b2	recession	NA	1e-300	0
Ttc5	recession	NA	0.000399517	0
Aamp	recession	NA	1e-300	0
Etv2	recession	NA	0.0708716	0
Tmem147	recession	NA	1.13288e-05	0
Rps9	recession	NA	1e-300	0
Tfpt	recession	NA	7.78228e-06	0
Susd2	peak	5	0.315363	0
Ggt1	growth	NA	1.1847e-11	0
Crip2	peak	1	0.391291	0
Pgrmc1	growth	NA	1.08781e-08	0
Gcat	peak	3	1e-300	0
Elovl1	peak	3	1e-300	0
Cdc20	recession	NA	2.10967e-11	0
Pfdn2	recession	NA	1e-300	0
Srm	recession	NA	1e-300	0
Epha2	recession	NA	3.42962e-09	0
Rbm14	recession	NA	8.88178e-16	0
Actn3	peak	1	0.342988	0
Bbs1	recession	NA	0.0221635	0
Mvd	peak	2	1e-300	0
Cyba	peak	2	1e-300	0
Itih3	growth	NA	1e-300	0
Tmem110	recession	NA	3.48405e-05	0
Sfmbt1	recession	NA	2.74167e-08	0
Itih1	growth	NA	1e-300	0
Prkag3	growth	NA	4.14351e-06	0
Slc4a1	growth	NA	0.546475	0
Rundc3a	recession	NA	0.0150253	0
Cdt1	recession	NA	1.32052e-11	0
Runx1t1	recession	NA	0.418226	0
Aprt	recession	NA	3.7371e-05	0
Hfe	growth	NA	1.0323e-09	0
Nphs1	recession	NA	0.273893	0
Aplp1	recession	NA	0.0129537	0
P4htm	recession	NA	6.40908e-05	0
Usp19	recession	NA	0.00068978	0
Zfp184	recession	NA	0.0991583	0
Cdk4	recession	NA	1e-300	0
B4galnt1	growth	NA	1e-300	0
Mettl1	recession	NA	5.60042e-07	0
Tspan31	peak	4	2.44249e-14	0
Kif5b	recession	NA	1e-300	0
Krt23	growth	NA	0.173614	0
Tmco6	recession	NA	0.000384534	0
Ezh1	recession	NA	0.220486	0
Hap1	recession	NA	0.000176505	0
Chrd	peak	1	0.445524	0
Psmd2	recession	NA	1e-300	0
Syngr3	recession	NA	0.564251	0
Vars	recession	NA	7.99361e-15	0
Vwa7	recession	NA	0.66308	0
Hspa1l	recession	NA	0.0132095	0
Neu1	recession	NA	3.89709e-09	0
Clic1	peak	3	5.0589e-11	0
Lsm2	recession	NA	1e-300	0
Mrpl49	recession	NA	1e-300	0
Mark3	recession	NA	0.0383702	0
M6pr	recession	NA	1.18794e-14	0
Ppp2r1a	recession	NA	1e-300	0
Fance	recession	NA	2.96132e-10	0
Tssk4	recession	NA	0.55616	0
Hapln4	recession	NA	6.74583e-06	0
Rad51c	recession	NA	0.123038	0
Bcl2l1	recession	NA	0.00245582	0
Ccdc124	recession	NA	1.9118e-12	0
Cct4	recession	NA	1e-300	0
Cpt1c	recession	NA	0.00047972	0
Rhoa	recession	NA	1e-300	0
Zmiz1	recession	NA	5.39184e-05	0
Ankrd26	recession	NA	1.7157e-08	0
Aldh16a1	recession	NA	3.83269e-05	0
Hnrnph1	recession	NA	6.66134e-16	0
Ift43	recession	NA	2.49593e-06	0
Rplp1	recession	NA	1.42158e-06	0
Hmgcll1	growth	NA	0.0635091	0
Abhd8	recession	NA	1e-300	0
Ift22	recession	NA	1.31625e-09	0
Fzd3	recession	NA	5.06177e-08	0
Fhl2	recession	NA	0.535621	0
Emc10	recession	NA	3.63386e-06	0
Scrn3	recession	NA	0.566698	0
Phax	recession	NA	6.66134e-16	0
Tle1	growth	NA	2.85067e-05	0
Snrpb2	recession	NA	1e-300	0
Prpf31	recession	NA	1e-300	0
Sertad1	peak	5	4.25014e-05	0
Elk3	peak	3	0.215749	0
Rdh13	recession	NA	2.37921e-12	0
Nutf2	recession	NA	1e-300	0
Rnf151	recession	NA	0.564656	0
Elavl2	recession	NA	0.00975657	0
Mgst1	growth	NA	1e-300	0
Ubqln4	recession	NA	1e-300	0
Rpl10	recession	NA	6.22835e-14	0
Ncaph2	recession	NA	1e-300	0
Gprc5b	recession	NA	0.000100917	0
Man1a2	recession	NA	5.23899e-05	0
Hdac5	recession	NA	0.235735	0
Vps72	recession	NA	1e-300	0
Pdcl	recession	NA	0.0197124	0
Tmem184b	recession	NA	8.09312e-09	0
Nf2	recession	NA	1e-300	0
Bcl2l13	recession	NA	1.09539e-10	0
Dqx1	peak	5	0.00662967	0
Lnp	recession	NA	0.000187874	0
Rarres2	growth	NA	1e-300	0
Ube2g2	recession	NA	0.00151719	0
Mpo	growth	NA	0.0273164	0
Otog	recession	NA	0.438569	0
Rnmt	recession	NA	9.8016e-10	0
Cdk9	recession	NA	0.000245063	0
Mkl2	peak	1	0.00881189	0
Ppp2cb	recession	NA	0.0180237	0
G0s2	growth	NA	1e-300	0
Dmap1	recession	NA	3.77476e-15	0
Kcnd1	recession	NA	0.530585	0
Tfcp2	recession	NA	0.00398746	0
Sdhb	recession	NA	0.00638989	0
Snap47	recession	NA	6.6369e-09	0
Rps25	recession	NA	1e-300	0
Taz	recession	NA	4.61317e-05	0
Tmem115	recession	NA	2.72917e-08	0
Hyal2	recession	NA	1e-300	0
Ifrd2	recession	NA	7.87005e-09	0
Hyal1	recession	NA	3.12922e-05	0
Slc38a3	growth	NA	1e-300	0
Cacna2d2	recession	NA	0.45511	0
Slc3a2	recession	NA	1e-300	0
Nxf1	recession	NA	6.66134e-16	0
Prox1	recession	NA	1e-300	0
Optc	peak	3	0.391061	0
Ifi35	growth	NA	1e-300	0
Nedd8	recession	NA	1e-300	0
Gosr1	peak	5	0.467933	0
Mrpl52	recession	NA	0.00021248	0
Uckl1os	recession	NA	0.0243214	0
Rbm25	recession	NA	1e-300	0
Plcd1	recession	NA	0.563966	0
Lmbr1	recession	NA	0.00430243	0
Phlda2	peak	4	2.60725e-12	0
Apip	recession	NA	1.91589e-09	0
Pdhx	recession	NA	1.6406e-06	0
Tbrg1	peak	3	1.86839e-11	0
Odc1	recession	NA	1e-300	0
Thg1l	recession	NA	1e-300	0
Adam19	recession	NA	3.66219e-11	0
Plin5	trough	4	1e-300	0
Dhdh	recession	NA	0.102557	0
Fsd1	recession	NA	5.98521e-13	0
Git1	recession	NA	0.000673536	0
Gltp	recession	NA	6.66134e-16	0
Bnip2	growth	NA	0.29761	0
Ccnt1	recession	NA	1e-300	0
Scarf2	peak	3	0.26989	0
Brms1l	recession	NA	0.000252956	0
Med15	recession	NA	0.0864619	0
Ubxn11	recession	NA	0.00103771	0
Ehf	trough	3	0.333368	0
Nanog	recession	NA	1e-300	0
Rpl15	recession	NA	1e-300	0
Tmem167	recession	NA	1e-300	0
Rpa3	recession	NA	1e-300	0
Mlkl	peak	5	0.110129	0
Tnpo3	recession	NA	1e-300	0
Zfp715	recession	NA	0.0485399	0
Cdh23	recession	NA	0.12468	0
Lphn1	recession	NA	1.13541e-10	0
Amotl1	recession	NA	0.000104918	0
Etv5	recession	NA	6.66134e-16	0
Enkd1	recession	NA	6.70047e-10	0
Atp6v0d1	peak	5	0.213364	0
Iglon5	growth	NA	0.420828	0
Bcas1	peak	2	0.0143386	0
Ndufs2	recession	NA	1e-300	0
Cad	recession	NA	7.64833e-13	0
Sh3bp5l	recession	NA	9.55175e-07	0
Ehmt2	recession	NA	1.89884e-09	0
Tmem259	recession	NA	0.465762	0
Rnf170	peak	1	0.536046	0
Prdm15	recession	NA	0.0014623	0
Rnf168	recession	NA	1.82737e-06	0
Chp1	growth	NA	1e-300	0
Dnajc7	recession	NA	1e-300	0
Cacybp	recession	NA	6.66134e-16	0
Ndufa2	recession	NA	0.000132871	0
Glis2	recession	NA	4.07852e-07	0
Cox6c	recession	NA	7.44893e-08	0
Tmem87b	recession	NA	0.428812	0
Anapc1	recession	NA	1e-300	0
Rnf166	recession	NA	0.44685	0
Ankrd28	recession	NA	0.00801398	0
Pkd2l2	recession	NA	0.109722	0
Wdfy2	recession	NA	0.105384	0
Camta1	recession	NA	1e-300	0
Strip1	recession	NA	1.22626e-09	0
Kif1a	peak	2	0.158647	0
Fam120b	recession	NA	0.294128	0
Psmb1	recession	NA	6.66134e-16	0
Dll1	peak	1	0.617411	0
Slc9a5	recession	NA	0.024297	0
Adamts13	growth	NA	0.127771	0
Tmem208	recession	NA	0.0487948	0
Surf4	peak	3	2.32703e-13	0
Naf1	recession	NA	2.34144e-11	0
Ppp1cb	recession	NA	1e-300	0
Gorasp2	peak	4	0.00307691	0
Tsen15	recession	NA	1e-300	0
Acsf3	growth	NA	0.347445	0
Galns	peak	5	0.000833513	0
Entpd2	growth	NA	2.13358e-08	0
Edf1	recession	NA	1.62093e-14	0
Tsr3	recession	NA	7.42671e-07	0
Unkl	recession	NA	0.0222938	0
Aldh1a3	recession	NA	0.0775119	0
Actn1	recession	NA	3.07942e-08	0
Nolc1	recession	NA	6.66134e-16	0
Casd1	recession	NA	9.20529e-05	0
Mtmr1	recession	NA	0.0315013	0
Map2	recession	NA	0.400698	0
Abca1	growth	NA	0.0349807	0
Gadd45b	growth	NA	0.336812	0
Golga7	recession	NA	1e-300	0
Clpx	growth	NA	1e-300	0
Trabd	growth	NA	7.75759e-05	0
Cacfd1	recession	NA	0.202814	0
Hivep2	peak	5	0.258127	0
Nat9	recession	NA	0.122283	0
Lpl	growth	NA	1e-300	0
Atp6v0e	recession	NA	6.13842e-13	0
Zfp318	recession	NA	0.0114315	0
Gata3	recession	NA	6.6115e-05	0
Steap2	recession	NA	1e-300	0
Pdzd11	recession	NA	1.20207e-07	0
Prune	recession	NA	2.09318e-06	0
Cers2	peak	4	1e-300	0
Plekho1	recession	NA	0.0216317	0
Vps45	recession	NA	0.217241	0
Aph1a	recession	NA	1.64052e-11	0
Cnih1	recession	NA	1e-300	0
Gnrh1	trough	1	0.485861	0
Sqstm1	peak	4	0.00101679	0
Rxra	growth	NA	0.0281263	0
Fam184b	recession	NA	0.549711	0
Lta4h	recession	NA	1e-300	0
Amdhd1	growth	NA	2.33668e-10	0
Dstn	recession	NA	0.121356	0
Bola1	recession	NA	5.44009e-15	0
Gatsl2	recession	NA	0.00019215	0
Il17rb	growth	NA	4.24105e-12	0
Cacna1d	trough	3	0.218936	0
Chdh	growth	NA	8.88178e-16	0
Skiv2l2	recession	NA	1e-300	0
Lbp	growth	NA	1e-300	0
Celsr1	recession	NA	0.189421	0
Stard13	peak	3	0.0054621	0
Syt14	recession	NA	0.0283983	0
Nelfcd	recession	NA	6.66134e-16	0
Slmo2	recession	NA	1e-300	0
H2-M2	peak	2	0.204997	0
Slc25a5	recession	NA	4.04947e-07	0
Ppdpf	recession	NA	1.38284e-09	0
Nkap	recession	NA	7.7408e-08	0
Lamp2	growth	NA	1e-300	0
Atxn10	recession	NA	1e-300	0
H3f3b	recession	NA	1e-300	0
Nup50	recession	NA	6.66134e-16	0
Phf21b	recession	NA	0.533279	0
Tox4	recession	NA	1.51656e-13	0
Srsf6	recession	NA	1e-300	0
Plcg1	recession	NA	5.30925e-07	0
Tmprss6	growth	NA	1e-300	0
Etaa1	recession	NA	1.71203e-08	0
Il13ra1	growth	NA	1e-300	0
Rnd3	peak	2	1.3516e-06	0
Nt5c3b	recession	NA	6.66134e-16	0
Coa3	recession	NA	1e-300	0
Med24	recession	NA	1.88582e-10	0
Psmd3	recession	NA	1e-300	0
Glod4	recession	NA	1e-300	0
Dnttip1	recession	NA	0.0612819	0
Cd300lg	recession	NA	0.0949521	0
Pyy	recession	NA	0.13041	0
Mpp2	recession	NA	3.73279e-12	0
Vtn	growth	NA	1e-300	0
Nlk	recession	NA	4.0606e-06	0
Rpl19	recession	NA	1e-300	0
Arl5b	recession	NA	3.87475e-08	0
Zfp207	recession	NA	1e-300	0
Psmd11	recession	NA	1e-300	0
Zc3h18	recession	NA	5.44009e-15	0
Top2b	recession	NA	6.66134e-16	0
Rarb	recession	NA	3.28576e-05	0
Rab11fip4	recession	NA	5.72875e-13	0
Elmo2	recession	NA	0.0434979	0
Rhbdl3	recession	NA	0.593574	0
Ada	recession	NA	0.0209993	0
Pgs1	recession	NA	3.0415e-09	0
Birc5	recession	NA	1e-300	0
Trp53tg5	recession	NA	0.515671	0
Pigt	recession	NA	0.000292745	0
Wfdc2	recession	NA	8.88178e-16	0
Etv4	recession	NA	1e-300	0
Pltp	growth	NA	0.0104109	0
Zswim1	recession	NA	1.36265e-06	0
Myo1c	growth	NA	2.226e-13	0
Mlx	recession	NA	2.47029e-11	0
Dhx58	recession	NA	8.575e-06	0
Nkiras2	recession	NA	3.43065e-05	0
Mybl2	recession	NA	1.9342e-05	0
Sgk2	peak	5	1.60026e-08	0
Ddx27	recession	NA	8.15383e-07	0
Cyth4	peak	3	0.144959	0
Rrp7a	recession	NA	6.66134e-16	0
Cyb5r3	peak	5	0.000490316	0
Med1	recession	NA	4.59121e-07	0
Erbb3	growth	NA	1.50501e-08	0
Pmp22	growth	NA	1e-300	0
Tbx5	peak	5	0.496102	0
Spag7	recession	NA	3.20961e-11	0
Pfn1	recession	NA	6.66134e-16	0
Ywhab	recession	NA	1e-300	0
Cep95	recession	NA	0.00125466	0
Srsf1	recession	NA	1e-300	0
Gid4	recession	NA	1e-300	0
C1qbp	recession	NA	1e-300	0
Rpain	recession	NA	7.61613e-14	0
Chd3	growth	NA	0.0128906	0
Kdm6b	recession	NA	1e-300	0
Adora2b	recession	NA	0.000368426	0
Cenpv	peak	3	0.000613561	0
Cwc25	recession	NA	0.000339636	0
Ybx2	peak	3	0.594685	0
Ctdnep1	recession	NA	1.4432e-06	0
Gabarap	peak	4	5.63993e-14	0
Phf23	recession	NA	1e-300	0
Acadvl	growth	NA	1e-300	0
G3bp1	recession	NA	6.66134e-16	0
Tbx3	recession	NA	1e-300	0
Cog1	peak	2	3.16906e-05	0
Cdk5rap3	recession	NA	0.0912488	0
Aatf	recession	NA	2.82009e-10	0
Dync1h1	recession	NA	0.0294937	0
Ndel1	peak	5	2.49575e-10	0
Slc25a35	recession	NA	0.109935	0
Mpdu1	peak	3	9.29145e-06	0
Atp5g3	recession	NA	6.66134e-16	0
Lsp1	recession	NA	0.376888	0
Unc45b	recession	NA	0.227318	0
Pank3	peak	4	0.00333838	0
Wwc1	recession	NA	0.228953	0
Mrpl45	recession	NA	1.55431e-15	0
Irf1	growth	NA	1.5074e-05	0
Slc22a5	recession	NA	0.395191	0
Arrb1	peak	3	0.167903	0
Map2k3	peak	4	0.00124397	0
Sart3	recession	NA	4.02724e-10	0
E2f2	recession	NA	1.66882e-05	0
Nars2	recession	NA	4.20839e-06	0
Fis1	recession	NA	1e-300	0
Mfsd3	recession	NA	0.380007	0
Slc25a22	recession	NA	0.000645136	0
Dnase1l1	peak	1	0.155059	0
Scrn1	peak	2	0.517569	0
Isyna1	recession	NA	1e-300	0
Hars2	recession	NA	0.16583	0
Rab5c	recession	NA	0.102404	0
Mdh2	recession	NA	3.71062e-09	0
H13	growth	NA	0.0325015	0
Atp6v1e1	peak	3	3.02052e-07	0
Ahr	growth	NA	9.75212e-09	0
Dpep1	recession	NA	1.70233e-07	0
Nop9	recession	NA	1e-300	0
Atp6v0a1	recession	NA	0.0216436	0
Sec14l4	trough	2	0.00595131	0
Calm3	recession	NA	1.62723e-08	0
Plscr3	recession	NA	1.19598e-08	0
Ptger1	recession	NA	0.0159164	0
Rab4a	growth	NA	1.00701e-07	0
Ap4m1	recession	NA	1.17199e-05	0
Gyg	recession	NA	0.000234322	0
Pdk4	trough	4	1.18399e-10	0
Ubxn6	recession	NA	0.0341852	0
D17Wsu104e	peak	3	1.19904e-14	0
Akt3	recession	NA	1.81903e-06	0
Mrpl24	recession	NA	0.00092364	0
Gle1	recession	NA	4.26992e-13	0
Polr2i	recession	NA	6.66134e-16	0
Prl8a1	recession	NA	0.00829428	0
Rmnd1	recession	NA	3.36544e-05	0
Esr1	growth	NA	1e-300	0
Frk	recession	NA	0.00204436	0
Rwdd1	recession	NA	6.66134e-16	0
Hint3	growth	NA	2.74982e-11	0
Pcmt1	recession	NA	8.22631e-12	0
Snx3	recession	NA	1e-300	0
Aig1	growth	NA	0.013054	0
Adat2	recession	NA	0.451032	0
Pex3	recession	NA	0.608595	0
Ltv1	recession	NA	1e-300	0
Plagl1	recession	NA	0.349971	0
Cd164	recession	NA	3.19744e-14	0
Smpd2	recession	NA	1.93651e-06	0
Mical1	recession	NA	0.374649	0
Prep	recession	NA	1e-300	0
Perp	growth	NA	6.61737e-12	0
Hebp2	recession	NA	3.08439e-05	0
Gopc	recession	NA	0.0170745	0
Rtn4ip1	recession	NA	0.00014561	0
Gje1	recession	NA	0.478696	0
Pkib	recession	NA	0.631767	0
Ptprk	recession	NA	0.0538416	0
Dcbld1	recession	NA	1e-300	0
Ros1	peak	1	0.0371053	0
Ccdc59	recession	NA	1.91601e-10	0
Lama2	growth	NA	0.44201	0
Sept10	recession	NA	1.64673e-06	0
Ube2d1	recession	NA	5.38807e-08	0
Arid5b	growth	NA	2.00799e-06	0
Actr6	recession	NA	9.29377e-05	0
Uhrf1bp1l	trough	3	0.509169	0
Poc1b	trough	5	0.0111931	0
Tmpo	recession	NA	6.66134e-16	0
Cep290	recession	NA	6.52544e-07	0
Hbs1l	trough	5	3.87534e-12	0
Apaf1	recession	NA	0.00563825	0
Arg1	growth	NA	1e-300	0
Enpp3	growth	NA	3.50042e-05	0
Mtfr2	recession	NA	1.47098e-07	0
Stx7	peak	4	1.86133e-10	0
Moxd1	recession	NA	0.000202106	0
Ifngr1	peak	2	4.13427e-05	0
Vnn3	growth	NA	1e-300	0
Snrpf	recession	NA	6.66134e-16	0
Usp44	peak	1	0.512508	0
Fgd6	growth	NA	0.592431	0
Tmcc3	recession	NA	0.00138271	0
Cep83	recession	NA	9.99398e-10	0
Nudt4	recession	NA	1e-300	0
Tcp11l2	growth	NA	1e-300	0
Cry1	recession	NA	1.37689e-05	0
Hsp90b1	recession	NA	1e-300	0
Igf1	growth	NA	8.3442e-05	0
Ccdc53	recession	NA	1.78502e-09	0
Dram1	growth	NA	0.00104366	0
Hnrnph3	recession	NA	6.66134e-16	0
Pbld1	growth	NA	1e-300	0
Ccar1	recession	NA	1e-300	0
Ddx50	recession	NA	4.37671e-07	0
Srgn	growth	NA	0.0817158	0
Supv3l1	recession	NA	2.01143e-09	0
Aifm2	growth	NA	6.47484e-06	0
Sar1a	recession	NA	4.29552e-07	0
Eif4ebp2	recession	NA	0.017966	0
Pald1	recession	NA	1e-300	0
Pcbd1	peak	2	1.1795e-12	0
Unc5b	recession	NA	0.451846	0
Cand1	recession	NA	1e-300	0
Pno1	recession	NA	1e-300	0
Egfr	growth	NA	1e-300	0
Elane	growth	NA	0.0871225	0
Gamt	growth	NA	1e-300	0
Meis1	recession	NA	2.60368e-08	0
Tcf3	recession	NA	2.25708e-13	0
Ddc	growth	NA	4.53624e-05	0
Cpm	recession	NA	1e-300	0
E2f7	recession	NA	0.102545	0
Csrp2	recession	NA	6.66134e-16	0
Osbpl8	recession	NA	0.0203423	0
Mknk2	recession	NA	1.51294e-07	0
Sf3a2	recession	NA	1e-300	0
Slc5a4b	peak	1	0.331969	0
Helb	recession	NA	0.639565	0
Dip2a	recession	NA	0.000648798	0
Fzr1	recession	NA	3.60099e-10	0
Col6a2	recession	NA	2.50577e-13	0
Hcfc2	recession	NA	0.284587	0
D10Wsu102e	recession	NA	3.97608e-08	0
Wdr82	recession	NA	4.93543e-11	0
Slc36a1	growth	NA	0.00109517	0
Slc36a2	growth	NA	1e-300	0
Rel	peak	4	0.469264	0
Il9r	recession	NA	0.167443	0
Pus10	recession	NA	9.20486e-07	0
Rhbdf1	peak	3	0.154462	0
Ahsa2	recession	NA	1e-300	0
Asb3	recession	NA	0.000816765	0
Cdc34	recession	NA	5.14422e-10	0
Shc2	recession	NA	1.27827e-07	0
Wdpcp	recession	NA	0.32533	0
Prss57	growth	NA	0.107947	0
Fstl3	trough	5	0.00145691	0
Hmmr	recession	NA	1.3598e-05	0
Acsl6	recession	NA	0.0324184	0
Mgat1	peak	4	0.000129381	0
Sgcd	recession	NA	0.552643	0
Hnrnpab	recession	NA	1e-300	0
Phykpl	peak	3	0.557386	0
Cnot6	recession	NA	0.000423263	0
Mapk9	recession	NA	9.42619e-08	0
Gnb2l1	recession	NA	1e-300	0
Ltc4s	recession	NA	0.309511	0
Rad50	recession	NA	1.95532e-12	0
Clk4	recession	NA	0.000432555	0
Sar1b	peak	4	0.000430184	0
Med7	recession	NA	1e-300	0
Havcr2	recession	NA	0.344591	0
Tnip1	recession	NA	0.0772764	0
Slu7	recession	NA	0.00187408	0
Pttg1	recession	NA	1.52189e-09	0
Zfp607	recession	NA	0.0103214	0
Igfbp3	recession	NA	0.00300128	0
Pes1	recession	NA	1e-300	0
Adcy1	trough	5	0.524331	0
Tcn2	peak	5	3.59915e-07	0
Smtn	recession	NA	0.00135693	0
Arf5	recession	NA	6.29334e-07	0
Npc1l1	peak	3	0.358058	0
Patz1	recession	NA	1e-300	0
Eif4enif1	recession	NA	0.000477515	0
Ogdh	recession	NA	0.0428686	0
Rtn4	recession	NA	0.0044605	0
Rps27a	recession	NA	1e-300	0
Pnpt1	recession	NA	1.39351e-06	0
Efemp1	recession	NA	0.00114295	0
Dbnl	recession	NA	1e-300	0
Ccdc117	recession	NA	0.00219331	0
Dynll2	recession	NA	1.53286e-11	0
Supt4a	recession	NA	1e-300	0
Ska2	recession	NA	1e-300	0
Tubd1	recession	NA	0.00290739	0
Mrpl22	recession	NA	6.66134e-16	0
Rnft1	peak	3	0.494889	0
Mfap3	recession	NA	1.55431e-15	0
Fam114a2	recession	NA	7.2529e-06	0
Ppm1d	recession	NA	1.54263e-10	0
Myo19	recession	NA	9.02786e-05	0
Ggnbp2	recession	NA	2.15827e-13	0
Shmt1	recession	NA	3.33067e-16	0
Drg2	recession	NA	3.95534e-08	0
Tom1l1	recession	NA	2.17826e-05	0
Elac2	recession	NA	8.43893e-08	0
Atp6v1c2	recession	NA	0.00280938	0
Pdia6	recession	NA	8.88178e-16	0
Nampt	recession	NA	5.44009e-15	0
Nbas	growth	NA	0.550098	0
Tspan13	recession	NA	4.98468e-12	0
Rock2	recession	NA	0.124966	0
Lpin1	growth	NA	1e-300	0
Rgs9	recession	NA	0.452543	0
Slc7a15	growth	NA	0.657241	0
Smc6	recession	NA	1e-300	0
Apob	growth	NA	3.2343e-12	0
Gna13	peak	5	0.177307	0
Prkar1a	recession	NA	1e-300	0
Abca8b	growth	NA	1e-300	0
Rnaseh1	recession	NA	3.15799e-10	0
Dcdc2c	growth	NA	0.0141616	0
Fkbp1b	recession	NA	0.0572774	0
Cmpk2	peak	2	0.308084	0
Mboat2	recession	NA	8.88178e-16	0
Rrm2	recession	NA	5.38571e-09	0
Cenpo	recession	NA	0.00101708	0
Grhl1	recession	NA	0.476258	0
Efr3b	recession	NA	0.477447	0
Cbll1	recession	NA	9.46909e-13	0
Dld	peak	4	0.0159824	0
Kif3c	recession	NA	0.0014192	0
Sh3yl1	growth	NA	0.30893	0
Pxdn	recession	NA	1e-300	0
Hnf1b	peak	2	0.286399	0
Taf15	recession	NA	0.00416657	0
Rasl10b	recession	NA	0.0683497	0
Cdc27	recession	NA	6.66134e-16	0
Nle1	recession	NA	3.27287e-06	0
Tlk2	recession	NA	4.25306e-05	0
Cct6b	peak	5	0.323911	0
Map3k3	recession	NA	0.0405338	0
Ddx42	recession	NA	1e-300	0
Ftsj3	recession	NA	1e-300	0
Psmc5	recession	NA	1e-300	0
Adap2	growth	NA	7.44906e-07	0
Slc9a3r1	recession	NA	1e-300	0
Nt5c	recession	NA	7.12743e-06	0
Hn1	recession	NA	1e-300	0
Nup85	recession	NA	1e-300	0
Gga3	recession	NA	1.95399e-14	0
Cluh	recession	NA	0.000758492	0
Pafah1b1	recession	NA	1.01141e-09	0
Galk1	peak	3	1e-300	0
Unk	recession	NA	1.14291e-11	0
Trim47	growth	NA	5.75499e-11	0
Fbf1	recession	NA	0.000685976	0
Acox1	growth	NA	1e-300	0
Srp68	recession	NA	0.00844633	0
Exoc7	peak	1	0.000279681	0
Tekt1	recession	NA	8.14869e-08	0
Mxra7	recession	NA	5.29778e-08	0
Mfsd11	recession	NA	8.49324e-05	0
Kif1c	trough	2	0.308219	0
Mink1	recession	NA	8.86436e-09	0
Pld2	recession	NA	0.222558	0
Slc46a1	trough	1	0.354868	0
Vmo1	growth	NA	0.782075	0
Slc6a4	recession	NA	0.183561	0
Timm22	recession	NA	7.47999e-09	0
Fam101b	recession	NA	1.18272e-06	0
Ywhae	recession	NA	1e-300	0
Cacna1g	peak	1	0.169248	0
Fbxl20	recession	NA	0.000485826	0
Aurkb	recession	NA	1.3785e-11	0
Ctc1	recession	NA	1e-300	0
Myh10	recession	NA	1e-300	0
Krt12	peak	2	0.448218	0
Top2a	recession	NA	5.68923e-12	0
Acly	peak	2	2.33147e-15	0
Stat5b	recession	NA	0.00234816	0
Ubtf	recession	NA	1e-300	0
Eftud2	recession	NA	1e-300	0
Gfap	growth	NA	0.583075	0
Nmt1	recession	NA	1e-300	0
Map3k14	peak	2	0.524486	0
Klhl28	recession	NA	0.0112697	0
Fkbp3	recession	NA	1e-300	0
Ap4s1	recession	NA	2.3093e-06	0
Dtd2	recession	NA	5.63558e-07	0
Dnaaf2	recession	NA	1e-300	0
Pole2	recession	NA	1.55431e-15	0
Klhdc2	recession	NA	1e-300	0
Nemf	recession	NA	1.86405e-09	0
L2hgdh	recession	NA	0.00681354	0
Trappc6b	peak	3	0.00413223	0
Pnn	recession	NA	1e-300	0
Spata7	recession	NA	0.125739	0
Ptpn21	peak	5	0.0156812	0
Zc3h14	recession	NA	6.83013e-07	0
Polr2h	recession	NA	1e-300	0
Nfkbia	growth	NA	0.546844	0
Vipas39	recession	NA	2.87864e-08	0
Slirp	recession	NA	1e-300	0
Sgpp1	growth	NA	0.209407	0
Esr2	recession	NA	0.0134911	0
Akap5	recession	NA	0.409059	0
Atl1	growth	NA	0.593452	0
Sav1	recession	NA	0.217075	0
Tmx1	recession	NA	4.44089e-14	0
Dhrs7	growth	NA	1e-300	0
Glrx5	recession	NA	0.000149929	0
Mnat1	recession	NA	2.68651e-06	0
Hif1a	recession	NA	6.66134e-16	0
Atp6v1d	recession	NA	0.0193282	0
Plek2	recession	NA	0.156912	0
Slc10a1	growth	NA	1e-300	0
Mta1	recession	NA	1.70486e-12	0
Gtpbp4	recession	NA	5.10259e-12	0
Cdca7l	recession	NA	1e-300	0
Tdp1	recession	NA	1.77636e-15	0
Psmc1	recession	NA	1e-300	0
Tc2n	recession	NA	0.000590499	0
Lgmn	recession	NA	6.69123e-10	0
Pitrm1	recession	NA	1e-300	0
Chga	peak	1	0.49415	0
Otub2	recession	NA	3.12371e-08	0
Ppp4r4	recession	NA	1e-300	0
Akr1c6	growth	NA	2.81108e-13	0
Akr1c12	recession	NA	0.565975	0
Akr1c13	peak	5	4.9993e-07	0
Akr1c18	growth	NA	0.553003	0
Tubal3	peak	1	0.512882	0
Gdi2	recession	NA	6.66134e-16	0
Rgs6	recession	NA	0.0197666	0
Dcaf4	trough	5	0.0653537	0
Acot2	peak	1	7.55298e-06	0
Acot3	peak	4	0.00154877	0
Aldh6a1	growth	NA	1.5643e-13	0
Fcf1	recession	NA	1e-300	0
Ylpm1	recession	NA	1.07919e-11	0
Angel1	recession	NA	9.42134e-06	0
Evl	recession	NA	1.01773e-05	0
Yy1	recession	NA	0.0946651	0
Slc25a29	trough	1	0.000630986	0
Wars	recession	NA	1e-300	0
Meg3	peak	1	1e-300	0
Hsp90aa1	recession	NA	1e-300	0
Traf3	recession	NA	0.00177949	0
Amn	peak	5	3.27669e-06	0
Cdc42bpb	recession	NA	0.315393	0
Tnfaip2	peak	3	0.000470755	0
Eif5	recession	NA	1e-300	0
Ppp1r13b	recession	NA	0.00684861	0
Kif26a	recession	NA	0.0950781	0
Gpr137b	recession	NA	0.217225	0
Mtr	recession	NA	9.19746e-05	0
Slc17a1	growth	NA	0.0206706	0
Lrrc16a	recession	NA	6.32824e-08	0
Mrs2	recession	NA	3.63633e-06	0
Gpld1	growth	NA	1e-300	0
Exoc2	recession	NA	0.0271116	0
Tfap2a	recession	NA	0.132239	0
Gcnt2	growth	NA	1.77636e-15	0
Elovl2	peak	4	2.89399e-08	0
Nedd9	growth	NA	2.4609e-09	0
Cap2	recession	NA	0.501428	0
Kif13a	peak	1	0.533579	0
Tpmt	peak	5	0.00101913	0
Dek	recession	NA	1e-300	0
Susd3	recession	NA	0.470241	0
Ippk	recession	NA	1.03607e-06	0
Spin1	recession	NA	6.66812e-06	0
Ripk1	peak	3	0.622581	0
Eci3	trough	2	0.449088	0
Eci2	growth	NA	0.00487818	0
Ssr1	recession	NA	1e-300	0
Riok1	recession	NA	3.00323e-10	0
Snrnp48	recession	NA	4.93572e-12	0
Fbp2	growth	NA	0.00995191	0
Auh	trough	4	0.493468	0
Fancc	recession	NA	1.01362e-05	0
Ptch1	recession	NA	0.0473957	0
Sptlc1	recession	NA	2.61444e-09	0
Habp4	peak	4	6.65329e-07	0
Aaed1	recession	NA	0.000835945	0
Mxd3	recession	NA	0.190058	0
Nsd1	recession	NA	1e-300	0
F12	growth	NA	5.44398e-12	0
Ddx41	recession	NA	1.28453e-13	0
Fam193b	recession	NA	2.05407e-05	0
Pcbd2	peak	4	6.22341e-06	0
Caml	recession	NA	0.001048	0
Uqcrb	peak	4	0.00359569	0
Fastkd3	recession	NA	8.9977e-07	0
Cetn3	recession	NA	1e-300	0
Lect2	peak	3	2.38318e-05	0
Ccnh	recession	NA	9.11895e-09	0
Rasa1	recession	NA	0.0695822	0
Naa35	recession	NA	4.6229e-10	0
Golm1	recession	NA	1e-300	0
Trip13	recession	NA	1e-300	0
Sdha	recession	NA	1.58641e-05	0
Erap1	growth	NA	7.24745e-05	0
Cast	growth	NA	2.57608e-05	0
Rhobtb3	recession	NA	1.51298e-08	0
Nsun2	recession	NA	1e-300	0
Ndufs6	recession	NA	1e-300	0
Mrpl36	recession	NA	7.12934e-11	0
Clptm1l	recession	NA	1e-300	0
Tert	recession	NA	0.307149	0
Cd180	growth	NA	0.0269043	0
Marveld2	peak	3	4.22643e-05	0
Btf3	recession	NA	1e-300	0
Gfm2	recession	NA	0.0673338	0
F2rl1	growth	NA	0.708627	0
Scamp1	trough	4	0.239314	0
Dimt1	recession	NA	1e-300	0
Depdc1b	recession	NA	9.04278e-07	0
Pde4d	recession	NA	0.000619007	0
Rab3c	recession	NA	0.119141	0
Serinc5	peak	1	0.000302636	0
Trim23	recession	NA	4.02839e-06	0
Cwc27	recession	NA	5.75797e-11	0
Rnf180	recession	NA	0.254708	0
Emb	recession	NA	1e-300	0
Mrps30	recession	NA	0.00112925	0
Fgf10	trough	1	0.0623963	0
Psmd6	recession	NA	1.55431e-15	0
Ptprg	recession	NA	0.0202853	0
Pdhb	recession	NA	2.29239e-06	0
Fam107a	growth	NA	7.02108e-08	0
Map3k1	recession	NA	0.0115958	0
Il6st	growth	NA	0.00335526	0
Fst	recession	NA	0.000154823	0
Vdac2	recession	NA	1e-300	0
Comtd1	peak	2	0.000250765	0
Nr1d2	recession	NA	1.03723e-05	0
Thrb	growth	NA	4.55525e-11	0
Oxsm	recession	NA	0.128389	0
Fam213a	growth	NA	1.31184e-09	0
Glud1	peak	3	1e-300	0
Dnajc9	recession	NA	6.66134e-16	0
Mss51	recession	NA	0.222266	0
Zswim8	recession	NA	0.0815627	0
Camk2g	recession	NA	4.2587e-11	0
Ero1l	recession	NA	0.588881	0
Psmc6	recession	NA	1e-300	0
Mapk1ip1l	recession	NA	1e-300	0
Rnase4	growth	NA	0.00488602	0
Arf4	peak	3	3.02469e-12	0
Sh3bp5	recession	NA	0.000483509	0
Bap1	recession	NA	6.66134e-16	0
Phf7	recession	NA	0.487123	0
Galnt15	recession	NA	0.619402	0
Dph3	recession	NA	1e-300	0
Parg	recession	NA	3.61578e-09	0
Ogdhl	recession	NA	0.0148475	0
Glt8d1	peak	1	9.41107e-06	0
Kpna3	recession	NA	1e-300	0
Spryd7	recession	NA	6.66134e-16	0
Mapk8	recession	NA	0.000450135	0
Gata4	growth	NA	0.031437	0
Zmym2	recession	NA	6.66134e-16	0
Prkcd	recession	NA	1.43022e-10	0
Tkt	recession	NA	1e-300	0
Ska3	recession	NA	1.16884e-12	0
Mrpl57	recession	NA	2.77757e-05	0
Hmbox1	recession	NA	0.0010472	0
Micu2	peak	1	3.78951e-09	0
Extl3	recession	NA	8.87021e-05	0
Atp8a2	growth	NA	0.000126472	0
Amer2	recession	NA	0.467303	0
Mipep	recession	NA	4.25621e-07	0
Esd	recession	NA	0.000191974	0
Zc3h13	recession	NA	1.55431e-15	0
Slc25a30	trough	5	0.00669564	0
Akap11	peak	1	0.0485526	0
Rgcc	recession	NA	0.206272	0
Tdrd3	recession	NA	2.42371e-07	0
Wbp4	recession	NA	2.32372e-07	0
Sugt1	recession	NA	1e-300	0
Scara5	recession	NA	0.561995	0
Clu	growth	NA	4.59947e-07	0
Adam2	recession	NA	8.38388e-06	0
Trim35	recession	NA	1e-300	0
Dpysl2	peak	1	2.37985e-11	0
Nefm	recession	NA	0.546636	0
Pibf1	recession	NA	0.00124608	0
Rhobtb2	recession	NA	2.33591e-13	0
Slc39a14	growth	NA	6.26489e-08	0
Fam160b2	recession	NA	0.0745067	0
Hr	recession	NA	0.551982	0
Bmp1	growth	NA	1.92919e-06	0
Rcbtb2	recession	NA	1.77636e-15	0
Sucla2	recession	NA	2.69792e-07	0
Cln5	recession	NA	0.418601	0
Tgds	recession	NA	1.85935e-05	0
Gpr180	recession	NA	0.243071	0
Nipbl	recession	NA	1.3096e-07	0
Osmr	growth	NA	0.577593	0
Rab2b	recession	NA	2.97133e-07	0
Rem2	recession	NA	3.51649e-06	0
Ajuba	recession	NA	0.0096259	0
Slc7a8	recession	NA	1.89562e-06	0
C6	peak	1	0.547798	0
Oxct1	trough	5	0.588834	0
Psmb5	recession	NA	1e-300	0
Pdzd2	peak	3	0.38051	0
Ngdn	recession	NA	1e-300	0
Sub1	recession	NA	1e-300	0
Npr3	recession	NA	1.95399e-14	0
Dcaf11	peak	5	1.21584e-05	0
Psme1	peak	4	0.00296923	0
Cideb	growth	NA	1e-300	0
Zscan26	growth	NA	6.62551e-06	0
Cmbl	growth	NA	1e-300	0
Ctnnd2	peak	2	0.299047	0
Tars	recession	NA	1.31006e-14	0
Slc45a2	peak	2	0.422746	0
Rai14	peak	1	0.00416531	0
Brix1	recession	NA	1e-300	0
Rad1	recession	NA	6.66134e-16	0
Mtdh	recession	NA	1e-300	0
Fam134b	growth	NA	6.08402e-14	0
Myo10	recession	NA	2.39708e-09	0
Pabpc1	recession	NA	1e-300	0
Grhl2	peak	1	0.494575	0
Rrm2b	recession	NA	0.00111506	0
Baalc	recession	NA	0.10489	0
Angpt1	recession	NA	0.574687	0
Csmd3	growth	NA	0.41127	0
Eif3h	recession	NA	1e-300	0
Utp23	recession	NA	2.24927e-07	0
Shcbp1	recession	NA	1.66733e-12	0
Hrsp12	growth	NA	1.96287e-13	0
Eif3e	recession	NA	1e-300	0
Eny2	recession	NA	1e-300	0
Zhx1	recession	NA	2.77863e-07	0
Tbc1d31	recession	NA	1.42842e-07	0
Derl1	growth	NA	0.465378	0
Mrpl13	recession	NA	1e-300	0
Fam49b	recession	NA	1.52767e-13	0
Wnt7b	trough	2	0.183791	0
Ppara	growth	NA	1e-300	0
Gtse1	recession	NA	2.87104e-13	0
L3mbtl2	recession	NA	1e-300	0
Xpnpep3	recession	NA	5.47373e-05	0
St13	recession	NA	6.66134e-16	0
Syngr1	peak	3	0.168695	0
Nptxr	recession	NA	0.480451	0
Dscc1	recession	NA	3.75443e-08	0
Josd1	growth	NA	0.000434769	0
Tomm22	recession	NA	6.03073e-13	0
Cby1	recession	NA	2.498e-14	0
Smc1b	recession	NA	0.479787	0
Csnk1e	recession	NA	4.14132e-06	0
Sh3bp1	recession	NA	1e-300	0
Samm50	recession	NA	0.000277289	0
C1qtnf6	recession	NA	0.00527652	0
Cyp2d26	growth	NA	1e-300	0
Ndufa6	recession	NA	7.29472e-08	0
Smdt1	recession	NA	2.42639e-09	0
Naga	peak	2	1.45319e-11	0
Wbp2nl	recession	NA	0.530147	0
Slc38a2	recession	NA	1.25655e-12	0
Srebf2	recession	NA	3.37854e-06	0
Rapgef3	peak	2	0.0805154	0
Xrcc6	recession	NA	1e-300	0
Desi1	recession	NA	6.66134e-16	0
Polr3h	recession	NA	3.44884e-10	0
Ppp1r1a	recession	NA	1e-300	0
Txndc11	recession	NA	0.00293905	0
Ciita	growth	NA	0.567423	0
Emp2	peak	3	5.31353e-13	0
Nudt16l1	recession	NA	1.13759e-09	0
Srl	recession	NA	0.000272056	0
Hes1	recession	NA	3.88578e-14	0
Zfp263	recession	NA	0.434615	0
Rogdi	peak	5	1e-300	0
Apod	peak	2	0.541753	0
Adck5	peak	1	0.145123	0
Cyc1	recession	NA	0.00881864	0
Fam203a	recession	NA	3.44169e-13	0
Dgat1	recession	NA	0.0392827	0
Hsf1	recession	NA	1e-300	0
Bop1	recession	NA	6.66134e-16	0
Mroh1	recession	NA	0.24275	0
Slc52a2	recession	NA	0.00294411	0
Scrib	recession	NA	2.37799e-07	0
Rhpn1	recession	NA	2.7725e-07	0
Zbtb11	recession	NA	1.17885e-05	0
Ptk2	recession	NA	1e-300	0
Miox	peak	5	6.27622e-07	0
Arsa	peak	1	0.0146719	0
Rabl2	recession	NA	6.66134e-16	0
Yaf2	recession	NA	1.01751e-10	0
Bbx	recession	NA	6.66134e-16	0
Tagln3	trough	2	0.075096	0
Cd200	growth	NA	0.182929	0
Slc35a5	peak	3	0.0736814	0
Prkdc	recession	NA	7.11401e-06	0
Ntan1	recession	NA	7.59849e-05	0
Rrn3	recession	NA	1e-300	0
Boc	growth	NA	0.571785	0
Qtrtd1	recession	NA	1e-300	0
Mrpl40	recession	NA	1e-300	0
Arl6	recession	NA	1e-300	0
Crybg3	recession	NA	0.472046	0
Cpox	growth	NA	4.07535e-05	0
Cldn25	recession	NA	4.04739e-05	0
Tomm70a	recession	NA	1e-300	0
Tmem30c	recession	NA	3.94081e-09	0
Tfg	recession	NA	4.36318e-14	0
Aifm3	growth	NA	0.0284578	0
Snap29	recession	NA	0.106694	0
Serpind1	peak	5	1e-300	0
Sdf2l1	recession	NA	6.66134e-16	0
Ppil2	recession	NA	3.37619e-13	0
Ncbp2	recession	NA	1e-300	0
Pak2	recession	NA	8.90013e-10	0
Yars2	recession	NA	3.34903e-09	0
B4galt4	recession	NA	1.21867e-05	0
Snx4	recession	NA	6.77662e-09	0
Nr1i2	peak	5	2.28812e-06	0
Zfp148	recession	NA	5.37746e-05	0
Gsk3b	recession	NA	1e-300	0
Umps	recession	NA	1e-300	0
Fstl1	recession	NA	1e-300	0
Ndufb4	recession	NA	0.00103253	0
Hcls1	trough	1	0.401726	0
Ap2m1	peak	4	2.60848e-08	0
Senp2	recession	NA	1e-300	0
Dgkg	trough	5	0.518956	0
Btg3	recession	NA	0.00372149	0
D16Ertd472e	recession	NA	0.0181662	0
Kng1	growth	NA	1e-300	0
Hrg	growth	NA	1e-300	0
Rfc4	recession	NA	1e-300	0
Robo1	recession	NA	7.81775e-12	0
Masp1	growth	NA	1e-300	0
Mrpl39	recession	NA	1.90152e-09	0
Dscr3	recession	NA	4.98664e-09	0
Ildr1	growth	NA	9.98151e-05	0
Arl13b	recession	NA	0.000521901	0
Brwd1	recession	NA	1e-300	0
Pigp	recession	NA	3.84235e-06	0
Chaf1b	recession	NA	3.9968e-15	0
Dopey2	peak	5	0.15903	0
Rcan1	trough	2	4.01102e-09	0
Donson	recession	NA	2.35755e-11	0
Gart	recession	NA	1e-300	0
Sod1	recession	NA	0.0119817	0
Scaf4	recession	NA	8.24093e-07	0
Zfp641	peak	5	0.435745	0
Kansl2	recession	NA	1e-300	0
Enah	recession	NA	1.87963e-10	0
Nckap5l	recession	NA	6.21068e-08	0
Tmbim6	growth	NA	1e-300	0
Smarcd1	recession	NA	1e-300	0
Gpd1	growth	NA	6.66134e-16	0
Cox14	recession	NA	2.85318e-05	0
Cers5	recession	NA	1e-300	0
Dip2b	recession	NA	0.0295768	0
Atf1	recession	NA	4.79572e-08	0
Cela1	growth	NA	7.95586e-13	0
Slc4a8	recession	NA	0.115956	0
Nr4a1	trough	2	0.380055	0
Pcdhga12	recession	NA	1e-300	0
Csad	growth	NA	1e-300	0
Soat2	peak	4	2.81276e-10	0
Prr13	recession	NA	8.07739e-05	0
Map3k12	recession	NA	9.77161e-05	0
Tarbp2	recession	NA	1e-300	0
Npff	trough	4	0.356516	0
Fabp2	peak	3	3.41214e-10	0
Sncg	growth	NA	0.0478836	0
Rttn	recession	NA	0.000544313	0
Cdkn1a	trough	4	0.000276189	0
Rgn	growth	NA	8.88178e-16	0
Ndufa5	recession	NA	0.000181037	0
Msrb2	growth	NA	0.0670633	0
Rfc2	recession	NA	1e-300	0
Denr	recession	NA	1e-300	0
Prmt5	recession	NA	1e-300	0
Nagpa	recession	NA	0.00110691	0
Wrb	recession	NA	1e-300	0
Tmem52	peak	2	0.496554	0
Serping1	growth	NA	1e-300	0
Ccl25	recession	NA	0.469109	0
Frs3	recession	NA	0.397995	0
Gabrr2	recession	NA	0.322456	0
Creld2	recession	NA	1e-300	0
Twf2	recession	NA	1.55431e-15	0
Ube2j2	recession	NA	1e-300	0
Dtwd1	recession	NA	0.00229559	0
Gcm1	recession	NA	0.341255	0
Mx2	growth	NA	0.000115683	0
Poc1a	recession	NA	6.03931e-07	0
Slc17a9	growth	NA	2.98407e-05	0
Tulp2	recession	NA	0.598958	0
Prph	peak	3	0.0657486	0
Cdca3	recession	NA	1.72112e-08	0
Rps6ka2	recession	NA	2.69341e-11	0
Phf10	recession	NA	0.00133816	0
Smoc2	growth	NA	0.222115	0
Zfp51	recession	NA	0.184048	0
Hcfc1r1	peak	2	2.26096e-10	0
Cldn6	recession	NA	2.26423e-06	0
Paqr4	peak	2	0.00274582	0
Pla2g7	growth	NA	2.20342e-06	0
Nfkbie	peak	4	0.402313	0
Gtpbp2	peak	5	0.205578	0
Polh	recession	NA	0.147599	0
Enpp5	peak	1	0.0308651	0
Mrps18a	recession	NA	1e-300	0
Taf8	recession	NA	0.000160135	0
Bysl	recession	NA	2.63556e-10	0
Trem2	recession	NA	0.0316186	0
Ppil1	recession	NA	6.66134e-16	0
Pi16	recession	NA	0.195358	0
Mtch1	recession	NA	0.00073303	0
Ccdc167	recession	NA	0.0425631	0
Rsph1	growth	NA	0.0274099	0
Tmprss3	growth	NA	0.374434	0
Wdr4	recession	NA	1e-300	0
Cbs	growth	NA	1e-300	0
Akap8	recession	NA	1e-300	0
Myl12a	recession	NA	6.66134e-16	0
Myom1	growth	NA	0.258156	0
Smchd1	recession	NA	1e-300	0
Ndc80	recession	NA	7.28155e-08	0
Clip4	recession	NA	0.00752343	0
Galnt14	trough	1	0.116187	0
Spast	recession	NA	0.0321067	0
Slc30a6	recession	NA	3.25575e-07	0
Prkd3	recession	NA	1.01732e-05	0
Yipf4	recession	NA	0.0177536	0
Birc6	recession	NA	7.83773e-12	0
Cebpz	recession	NA	8.25821e-08	0
Pja2	recession	NA	0.000164429	0
Qpct	peak	5	2.40941e-12	0
Man2a1	growth	NA	0.000127167	0
Vapa	recession	NA	1e-300	0
Srsf7	recession	NA	1e-300	0
Twsg1	recession	NA	2.13796e-12	0
Ndufv2	recession	NA	1.1715e-07	0
Fam21	peak	1	0.00147241	0
Nrxn1	trough	5	0.461226	0
Cacna1h	recession	NA	0.0370221	0
Abca3	growth	NA	0.000191351	0
Six2	growth	NA	0.65446	0
Srbd1	recession	NA	2.65643e-07	0
E4f1	recession	NA	3.77169e-10	0
Mlst8	recession	NA	2.91012e-12	0
Meiob	growth	NA	0.0383372	0
Hn1l	recession	NA	1e-300	0
Ift140	recession	NA	3.16787e-07	0
Tekt4	growth	NA	0.469999	0
Mrpl28	recession	NA	1e-300	0
Itfg3	peak	3	0.00129132	0
Luc7l	recession	NA	1e-300	0
Phf1	peak	2	0.0181419	0
Kdm4b	recession	NA	0.000385319	0
Rfx2	peak	3	0.409587	0
Mllt1	recession	NA	0.205116	0
Fkbp5	trough	5	0.000127295	0
Nudt12	growth	NA	0.0946247	0
Cul2	recession	NA	6.66134e-16	0
Bambi	recession	NA	1e-300	0
Map3k8	peak	2	0.534196	0
Pkdcc	recession	NA	0.261339	0
Cox7a2l	recession	NA	3.86399e-07	0
Dync2li1	recession	NA	1.51808e-05	0
Polr2d	recession	NA	1e-300	0
Slc25a46	recession	NA	0.506688	0
Celf4	recession	NA	0.0928812	0
Tpgs2	recession	NA	1.01199e-05	0
Slc39a6	recession	NA	2.38698e-13	0
Elp2	recession	NA	1e-300	0
Zfp397	recession	NA	3.83983e-07	0
Mapre2	recession	NA	7.77156e-15	0
Ccny	recession	NA	0.0682963	0
Rock1	recession	NA	3.16087e-06	0
Tapbp	growth	NA	4.34275e-11	0
Pfdn6	recession	NA	6.66134e-16	0
Rnf138	recession	NA	7.08532e-11	0
Ring1	recession	NA	0.0335027	0
Slc39a7	recession	NA	1.44509e-11	0
Col11a2	recession	NA	0.00714125	0
Tap2	growth	NA	0.00033163	0
Etf1	recession	NA	1e-300	0
Map3k2	peak	5	0.526623	0
Proc	growth	NA	1e-300	0
Csnk2b	recession	NA	1.37785e-06	0
Myo7b	peak	3	0.377548	0
Apom	peak	4	6.66134e-16	0
Bag6	recession	NA	1.88587e-11	0
Lims2	growth	NA	0.000290499	0
Aif1	peak	1	0.326793	0
Psors1c2	recession	NA	0.307848	0
Mrpl27	recession	NA	2.01283e-09	0
Zfp521	recession	NA	0.000306491	0
Lama3	recession	NA	0.668937	0
Ttc39c	growth	NA	1.19816e-05	0
Hdac3	recession	NA	1e-300	0
Dcp2	recession	NA	2.77556e-12	0
Pggt1b	recession	NA	2.91828e-05	0
Hbegf	recession	NA	0.652832	0
Yipf5	peak	4	7.72929e-05	0
Rbm27	recession	NA	2.05291e-06	0
Hsd17b4	peak	5	9.61261e-05	0
Rab27b	recession	NA	0.587637	0
Sec11c	growth	NA	0.219011	0
Slmo1	peak	2	0.459975	0
Snx24	recession	NA	1.24597e-06	0
Ptpn2	recession	NA	4.72891e-10	0
Cep192	recession	NA	1e-300	0
Mapk4	recession	NA	0.102428	0
[truncated: 7,128 more rows]

## Sheet: Table S4-tradeSeq
Table S4: Real data 2 temporal expression gene list
[truncated: 7,110 more rows]

[truncated: 15 more sheets: Table S4-ImpulseDE2, Table S5-Mixed TDEseq, Table S5-Linear TDEseq, Table S5-tradeSeq, Table S5-ImpulseDE2, Table S5-DESeq2, Table S5-edgeR, Table S6, Table S7-Mixed TDEseq+scMerge, Table S7-Mixed TDEseq, Table S7-tradeSeq, Table S7-ImpulseDE2, Table S7-DESeq2, Table S7-edgeR, Table S8]
